# Supplementary material for: Analysis of essential genes in Clostridioides difficile by CRISPRi and Tn-seq
Source: J Bacteriol. 2025 Sep 8;207(10):e00220-25. doi: 10.1128/jb.00220-25 (PMC12548448; doi:10.1128/jb.00220-25)
Supplement: Table S3 — Genes identified as essential by Tn-seq. [file jb.00220-25-s0004.xlsx]

## Sheet: A. All Genes
Table S3. Genes identified as essential by Tn-seq
S3A. Essentiality calls for all genes
References to essential gene datasets
C. difficile	1. This study
	2. Dembek M, Barquist L, Boinett CJ, Cain AK, Mayho M, Lawley TD, Fairweather NF, Fagan RP. High-throughput analysis of gene essentiality and sporulation in Clostridium difficile. mBio. 2015 Feb 24;6(2):e02383. doi: 10.1128/mBio.02383-14. PMID: 25714712; PMCID: PMC4358009.
B. subtilis	1. Koo BM, Kritikos G, Farelli JD, Todor H, Tong K, Kimsey H, Wapinski I, Galardini M, Cabal A, Peters JM, Hachmann AB, Rudner DZ, Allen KN, Typas A, Gross CA. Construction and Analysis of Two Genome-Scale Deletion Libraries for Bacillus subtilis. Cell Syst. 2017 Mar 22;4(3):291-305.e7. doi: 10.1016/j.cels.2016.12.013. Epub 2017 Feb 8. PMID: 28189581; PMCID: PMC5400513.
	2. Elfmann C, Dumann V, van den Berg T, Stülke J. A new framework for SubtiWiki, the database for the model organism Bacillus subtilis. Nucleic Acids Res. 2025 Jan 6;53(D1):D864-D870. doi: 10.1093/nar/gkae957. PMID: 39441067; PMCID: PMC11701700.
RS locus tag	Clostridium difficile R20291 complete genome, Locus NC_13316, Accession NC_13316, Version NC_13316.1, circular CON 17-MAR-2025
CDR locus tag	Clostridium difficile R20291 complete genome, Locus FN545816, Accession 545816, Version 545816.1, circular BCT 27-FEB-2015
Gene name	Gene names were downloaded from Accession NC_13316 and hand-curated using BioCyc and literature searches.
Gene product	Gene product descriptions were downloaded from Accession NC_13316 and hand-curated using BioCyc and literature searches.
Length	Gene length in nucleotides
TA sites	Number of potentail TA insertion sites in gene
Insertions library	Number of TA sites with at least one Tn insertion in the combined library set
Essentiality library	Essentiality call made by TRANSIT2
Insertions outgrowth	Number of TA sites with at least one Tn insertion in the combined outgrowth datasets after 7 generations of growth in TY
Essentiality outgrowth	Essentiality call made by TRANSIT2
Essentiality combined	Genes were classified as essential if they were essential in the library, after outgrowth, or by inspection. E = essential by Gumbel model; EB = essential by binomial model; Ei = essential by inspection; NE = not essential; U = unclear/ambiguous; S = not enough potential TA insertion sites to perform analysis. A slash (e.g., U/NE) means the gene was called U in the library and NE after outgrowth.
Dembek essential	Genes classified as essential (E) or ambigous (Ambig) by Dembek et al., 2015
CRISPRi viability defect	This study, see table S1.
Bsu locus tag	B. subtilis 168 locus tag from Subtiwiki; orthologs were assigned by BioCyc.
Bsu gene name	B. subtilis 168 gene name from Subtiwiki
Bsu essentiality	B. subtilis 168 gene essentiality from Koo et al., cross-referenced with Subtiwiki
RS locus tag	CDR locus tag	Gene name	Gene product	Length [nt]	TA sites	Insertions library	Essentiality library	Insertions outgrowth	Essentiality outgrowth	Final essentiality call	Dembek essential	CRISPRi viability defect	Bsu locus tag	Bsu gene name	Bsu essentiality
CDR20291_RS00005	CDR20291_3542	dnaA	Initiation of chromosome replication	1320	150	1	E	1	E	E	E		BSU00010	dnaA	E
CDR20291_RS00010	CDR20291_3543	dnaN	DNA polymerase III subunit beta	1107	133	2	E	2	E	E	E		BSU00020	dnaN	E
CDR20291_RS00015	CDR20291_3544	rlbA	Ribosome assembly factor	207	21	1	E	0	E	E	E		BSU00030	rlbA	NE
CDR20291_RS00020	CDR20291_3545	recF	DNA replication and repair protein RecF	1116	140	0	EB	0	EB	EB	E		BSU00040	recF	NE
CDR20291_RS00025	CDR20291_3546	gyrB	DNA gyrase subunit B	1902	201	2	E	0	E	E	E		BSU00060	gyrB	E
CDR20291_RS00030	CDR20291_3547	gyrA	DNA gyrase subunit A	2427	273	1	U	1	E	E	E		BSU00070	gyrA	E
CDR20291_RS00035			spore protein	297	29	26	NE	27	NE	NE
CDR20291_RS00040			hypothetical protein	261	35	35	U	34	NE	U/NE
CDR20291_RS00045			anti-anti-sigma factor	318	40	38	NE	40	U	U/NE
CDR20291_RS00050	CDR20291_3551	rsbW	serine-protein kinase RsbW	408	50	49	NE	49	NE	NE			BSU04720	rsbW	NE
CDR20291_RS00055	CDR20291_3552	sigB	RNA polymerase sigma-B factor	774	91	87	U	89	U	U			BSU04730	sigB	NE
CDR20291_RS00075	CDR20291_0001	niaR	small-molecule-binding protein	510	63	61	NE	59	NE	NE			BSU27890	nadR	NE
CDR20291_RS00080	CDR20291_0002	mcsS	putative small-conductance mechanosensitive channel	882	125	119	NE	124	U	U/NE
CDR20291_RS00085	CDR20291_0003	serS1	serine-tRNA ligase	1272	130	4	E	2	E	E	E	strong	BSU00130	serS	E
CDR20291_RS00090	CDR20291_0004	tadA	transfer RNA specific adenosine deaminase	456	51	17	U	19	E	E			BSU00180	tadA	NE
CDR20291_RS00105	CDR20291_0005	dnaX	DNA polymerase III subunits gamma and tau	1638	187	8	E	6	E	E	E	strong	BSU00190	dnaX	E
CDR20291_RS00110	CDR20291_0006	yaaK	DNA binding protein	351	32	17	NE	15	NE	NE			BSU00200	yaaK	NE
CDR20291_RS00115	CDR20291_0007	recR	recombination protein RecR	600	53	39	NE	41	NE	NE			BSU00210	recR	NE
CDR20291_RS00120				222	22	16	NE	22	NE	NE
CDR20291_RS00125	CDR20291_0008	ugtA	glycosyl transferase family protein	1206	132	81	NE	81	NE	NE			BSU21920	ugtP	NE
CDR20291_RS00360	CDR20291_0009		hypothetical protein	414	55	52	NE	54	NE	NE
CDR20291_RS00365	CDR20291_0010	pucA	pyruvate carboxylase	3432	398	368	U	383	NE	U/NE			BSU14860	pycA	NE
CDR20291_RS00370	CDR20291_0011	fusA2	elongation factor G	1929	228	181	NE	205	NE	NE
CDR20291_RS00375	CDR20291_0012	ctsR	CtsR family transcriptional regulator	456	57	53	NE	56	NE	NE			BSU00830	ctsR	NE
CDR20291_RS00380	CDR20291_0013	mcsA	activator of protein kinase McsB	495	58	57	NE	58	U	U/NE			BSU00840	mcsA	NE
CDR20291_RS00385	CDR20291_0014	mscB	ATP:guanido phosphotransferase	1026	122	114	NE	119	U	U/NE			BSU00850	mcsB	NE
CDR20291_RS00390	CDR20291_0015	clpC	class III stress response-related ATPase	2448	244	219	NE	224	NE	NE			BSU00860	clpC	NE
CDR20291_RS00395	CDR20291_0016	radA	DNA repair protein RadA	1374	151	139	NE	142	NE	NE			BSU00870	radA	NE
CDR20291_RS00400	CDR20291_0017	disA	DNA integrity scanning protein DisA	1071	126	122	NE	126	U	U/NE			BSU00880	disA	NE
CDR20291_RS00405	CDR20291_0018	yacL	membrane protein	1095	137	98	NE	100	NE	NE			BSU00890	yacL	NE
CDR20291_RS00410	CDR20291_0019		membrane protein	2178	276	265	U	270	NE	U/NE
CDR20291_RS00415	CDR20291_0020		AraC family transcriptional regulator	846	110	60	NE	67	NE	NE
CDR20291_RS00420	CDR20291_0021		beta-glucosidase	1167	123	57	NE	57	NE	NE
CDR20291_RS00425	CDR20291_0022		glycoside hydrolase	1647	172	81	NE	94	NE	NE			BSU17580	xynB	NE
CDR20291_RS00430	CDR20291_0023		putative xylose transporter	1374	191	100	NE	105	NE	NE			BSU17570	xynP	NE
CDR20291_RS00435	CDR20291_0024		transcriptional regulator	954	97	84	NE	95	U	U/NE			BSU39430	deoR	NE
CDR20291_RS00440	CDR20291_0025	acoA	acetoin dehydrogenase E1 component subunit alpha	963	93	57	NE	68	NE	NE			BSU08060	acoA	NE
CDR20291_RS00445	CDR20291_0026	acoB	acetoin dehydrogenase E1 component subunit beta	987	86	48	NE	56	NE	NE			BSU08070	acoB	NE
CDR20291_RS00450	CDR20291_0027	acoC	acetoin dehydrogenase E2 component dihydrolipoamide acetyltransferase	1047	116	89	NE	93	NE	NE			BSU08080	acoC	NE
CDR20291_RS00455	CDR20291_0028	acoL	acetoin dehydrogenase E3 component dihydrolipoamide dehydrogenase	1731	198	153	NE	173	NE	NE			BSU08090	acoL	NE
CDR20291_RS00460	CDR20291_0029		PTS operon transcription antiterminator	2949	344	205	NE	206	NE	NE
CDR20291_RS00465	CDR20291_0030		galactitol family PTS, enzyme IIA component	465	51	31	NE	36	NE	NE
CDR20291_RS00470	CDR20291_0031		galactitol family PTS enzyme IIB component	303	36	18	NE	24	NE	NE
CDR20291_RS00475	CDR20291_0032	gatC	galactitol family PTS, enzyme IIC component	1350	172	86	NE	89	NE	NE
CDR20291_RS00480	CDR20291_0033		hypothetical protein	474	75	49	NE	51	NE	NE
CDR20291_RS00485	CDR20291_0034	araD	sugar-phosphate aldolase	651	64	37	NE	38	NE	NE
CDR20291_RS00490	CDR20291_0035	lplA	lipoate-protein ligase	933	113	87	NE	99	NE	NE
CDR20291_RS00495	CDR20291_0036	ispD	2-C-methyl-D-erythritol 4-phosphate cytidylyltransferase	714	82	7	E	6	E	E	E	strong	BSU00900	ispD	E
CDR20291_RS00500	CDR20291_0037	ispF	2-C-methyl-D-erythritol 2,4-cyclo diphosphate synthase	486	58	5	E	7	E	E	E		BSU00910	ispF	E
CDR20291_RS00505	CDR20291_0038	proS1	proline-tRNA ligase	1716	169	70	E	61	NE	E	E		BSU16570	proS	E
CDR20291_RS00510	CDR20291_0039	proS2	proline-tRNA ligase	1446	140	130	NE	130	NE	NE
CDR20291_RS00515	CDR20291_0040	gltX	glutamate-tRNA ligase	1482	168	5	E	6	E	E	E		BSU00920	gltX	E
CDR20291_RS00520				156	15	12	S	14	S	S
CDR20291_RS00525	CDR20291_0041	cysS	cysteine-tRNA synthetase	1398	156	0	E	1	E	E	E		BSU00940	cysS	E
CDR20291_RS00530	CDR20291_0042	mrnC	ribonuclease III	414	50	48	NE	49	NE	NE			BSU00950	mrnC	NE
CDR20291_RS00540	CDR20291_0043	thyA	thymidylate synthase	831	95	0	E	0	E	E	E	strong	BSU17680	thyA	NE
CDR20291_RS00545	CDR20291_0044	dfrA	dihydrofolate reductase	495	64	59	NE	63	NE	NE			BSU21810	dfrA	E
CDR20291_RS00550	CDR20291_0045		putative uncharacterized protein	1377	177	173	U	176	U	U
CDR20291_RS00555	CDR20291_0046		thiamine biosynthesis protein thic	1101	127	120	NE	123	NE	NE
CDR20291_RS00565	CDR20291_0048	rlmB	TrmH family tRNA/rRNA methyltransferase	738	80	73	NE	76	U	U/NE			BSU00960	rlmB	NE
CDR20291_RS00570	CDR20291_0049	raeA	ribonuclease	528	51	47	NE	49	NE	NE			BSU00970	raeA	NE
CDR20291_RS00575	CDR20291_0050	sigH	RNA polymerase factor sigma-70, sigma-H	648	74	73	U	73	U	U			BSU00980	sigH	NE
CDR20291_RS00580	CDR20291_0051	tufA	elongation factor Tu	1194	115	93	NE	102	NE	NE	E	strong	BSU01130	tufA	E
CDR20291_RS00585	CDR20291_0052	rpmG	50S ribosomal protein L33	150	17	0	EB	0	EB	EB	E		BSU24900	rpmGA	NE
CDR20291_RS00590	CDR20291_0053	secE	protein translocase subunit SecE	222	27	0	E	0	E	E	E
CDR20291_RS00595	CDR20291_0054	nusG	transcription termination/antitermination protein NusG	543	54	0	E	0	E	E	E	strong	BSU01010	nusG	NE
CDR20291_RS00600	CDR20291_0055	rplK	50S ribosomal protein L11	426	38	0	E	0	E	E	E		BSU01020	rplK	NE
CDR20291_RS00605	CDR20291_0056	rplA	50S ribosomal protein L1	699	70	0	E	0	E	E	E		BSU01030	rplA	NE
CDR20291_RS00610	CDR20291_0057	rplJ	50S ribosomal protein L10	507	45	0	E	0	E	E	E		BSU01040	rplJ	E
CDR20291_RS00615	CDR20291_0058	rplL	50S ribosomal protein L7/L12	366	32	0	E	0	E	E			BSU01050	rplL	E
CDR20291_RS00620	CDR20291_0059		NADP-dependent dehydrogenase	789	84	71	NE	82	U	U/NE
CDR20291_RS00625	CDR20291_0060	rpoB	RNA polymerase (β subunit)	3717	381	5	E	5	U	E	E	strong	BSU01070	rpoB	E
CDR20291_RS00630	CDR20291_0061	rpoC	RNA polymerase (β’ subunit)	3486	365	4	E	3	E	E	E		BSU01080	rpoC	E
CDR20291_RS00635	CDR20291_0062	rpsL	30S ribosomal protein S12	423	44	0	E	0	E	E	E		BSU01100	rpsL	E
CDR20291_RS00640	CDR20291_0063	rpsG	30S ribosomal protein S7	471	44	0	E	0	E	E	E		BSU01110	rpsG	E
CDR20291_RS00645	CDR20291_0064	fusA	elongation factor G	2067	188	0	EB	0	EB	EB	E	strong	BSU01120	fusA	E
CDR20291_RS00650	CDR20291_0065	tufB	elongation factor Tu	1194	115	86	NE	92	NE	NE	E	strong	BSU01130	tufA	E
CDR20291_RS00655	CDR20291_0066	rpsJ	30S ribosomal protein S10	312	33	0	E	0	E	E			BSU01150	rpsJ	E
CDR20291_RS00660	CDR20291_0067	rplC	50S ribosomal protein L3	630	65	0	E	0	E	E	E	strong	BSU01160	rplC	E
CDR20291_RS00665	CDR20291_0068	rplD	50S ribosomal protein L4	624	71	0	E	0	E	E	E		BSU01170	rplD	E
CDR20291_RS00670	CDR20291_0069	rplW	50S ribosomal protein L23	291	26	0	E	0	E	E	E		BSU01180	rplW	E
CDR20291_RS00675	CDR20291_0070	rplB	50S ribosomal protein L2	831	93	0	E	0	E	E	E		BSU01190	rplB	E
CDR20291_RS00680	CDR20291_0071	rpsS	30S ribosomal protein S19	282	24	1	U	0	E	E	E		BSU01200	rpsS	E
CDR20291_RS00685	CDR20291_0072	rplV	50S ribosomal protein L22	336	31	0	E	0	E	E	E		BSU01210	rplV	E
CDR20291_RS00690	CDR20291_0073	rpsC	30S ribosomal protein S3	816	73	0	E	0	E	E	E		BSU01220	rpsC	E
CDR20291_RS00695	CDR20291_0074	rplP	50S ribosomal protein L16	432	38	0	E	0	E	E	E		BSU01230	rplP	E
CDR20291_RS00700	CDR20291_0075	rpmC	50S ribosomal protein L29	204	21	0	E	0	E	E	E		BSU01240	rpmC	NE
CDR20291_RS00705	CDR20291_0076	rpsQ	30S ribosomal protein S17	255	27	0	E	0	E	E	E		BSU01250	rpsQ	E
CDR20291_RS00710	CDR20291_0077	rplN	50S ribosomal protein L14	369	39	0	E	0	E	E			BSU01260	rplN	E
CDR20291_RS00715	CDR20291_0078	rplX	50S ribosomal protein L24	306	32	0	E	0	E	E	E		BSU01270	rplX	E
CDR20291_RS00720	CDR20291_0079	rplE	50S ribosomal protein L5	543	58	1	E	0	E	E	E		BSU01280	rplE	E
CDR20291_RS00725	CDR20291_0080	rpsN	30S ribosomal protein S14	186	20	0	E	0	E	E	E		BSU01290	rpsNA	E
CDR20291_RS00730	CDR20291_0081	rpsH	30S ribosomal protein S8	399	42	1	E	0	E	E	E		BSU01300	rpsH	E
CDR20291_RS00735	CDR20291_0082	rplF	50S ribosomal protein L6	543	57	0	E	0	E	E	E		BSU01310	rplF	E
CDR20291_RS00740	CDR20291_0083	rplR	50S ribosomal protein L18	369	32	1	U	0	E	E	E		BSU01320	rplR	E
CDR20291_RS00745	CDR20291_0084	rpsE	30S ribosomal protein S5	510	51	0	E	0	E	E	E		BSU01330	rpsE	E
CDR20291_RS00750	CDR20291_0085	rpmD	50S ribosomal protein L30	186	20	0	E	0	E	E	E		BSU01340	rpmD	E
CDR20291_RS00755	CDR20291_0086	rplO	50S ribosomal protein L15	444	39	0	E	0	E	E	E		BSU01350	rplO	NE
CDR20291_RS00760	CDR20291_0087	secY	protein translocase subunit SecY	1269	151	0	EB	0	E	E	E	strong	BSU01360	secY	E
CDR20291_RS00765	CDR20291_0088	adk	adenylate kinase	651	78	1	E	0	E	E	E		BSU01370	adkA	E
CDR20291_RS00770	CDR20291_0089	map1	methionine aminopeptidase	747	70	0	E	0	E	E	E		BSU01380	mapA	NE
CDR20291_RS00775	CDR20291_0090		50S ribosomal protein L14E/L6E/L27E-like protein	270	31	0	E	0	E	E	E		BSU01389	oapB	NE
CDR20291_RS00780	CDR20291_0091	infA	translation initiation factor IF-1	219	17	0	E	0	E	E	E		BSU01390	infA	E
CDR20291_RS00785	CDR20291_0092	rpmJ	50S ribosomal protein L36	114	9	0	EB	0	EB	EB	E		BSU01400	rpmJ	NE
CDR20291_RS00790	CDR20291_0093	rpsM	30S ribosomal protein S13	372	45	1	E	0	E	E	E	strong	BSU01410	rpsM	E
CDR20291_RS00795	CDR20291_0094	rpsK	30S ribosomal protein S11	399	28	0	E	0	E	E	E		BSU01420	rpsK	E
CDR20291_RS00800	CDR20291_0095	rpsD	30S ribosomal protein S4	624	64	0	E	0	E	E	E		BSU29660	rpsD	E
CDR20291_RS00805	CDR20291_0096	rpoA	RNA polymerase (α subunit)	948	108	0	E	0	E	E	E	strong	BSU01430	rpoA	E
CDR20291_RS00810	CDR20291_0097	rplQ	50S ribosomal protein L17	342	35	0	E	0	E	E	E		BSU01440	rplQ	E
CDR20291_RS00815	CDR20291_0098	ecfA1	energy-coupling factor transporter ATP-binding protein 1	834	101	39	NE	17	NE	NE			BSU01450	ecfA1	NE
CDR20291_RS00820	CDR20291_0099	ecfA2	energy-coupling factor transporter ATP-binding protein 2	867	86	30	NE	10	E	E			BSU01460	ecfA2	NE
CDR20291_RS00825	CDR20291_0100	ecfT	energy-coupling factor transporter transmembrane protein EcfT	804	95	44	NE	26	NE	NE	Ambig		BSU01470	ecfT	NE
CDR20291_RS00830	CDR20291_0101	truA1	tRNA pseudouridine synthase A	732	79	74	U	74	NE	U/NE
CDR20291_RS00835	CDR20291_0102	rplM	50S ribosomal protein L13	432	43	0	E	1	E	E	E		BSU01490	rplM	E
CDR20291_RS00840	CDR20291_0103	rpsI	30S ribosomal protein S9	393	38	2	NE	0	E	E	E		BSU01500	rpsI	E
CDR20291_RS00845	CDR20291_0104	cwlD	germination-specific N-acetylmuramoyl-L-alanine amidase	705	80	72	NE	79	U	U/NE			BSU01530	cwlD	NE
CDR20291_RS00885	CDR20291_0105	aspC	aspartate aminotransferase	1185	151	92	NE	69	NE	NE			BSU22370	aspB	NE
CDR20291_RS00890	CDR20291_0106	nrdD	anaerobic ribonucleoside triphosphate reductase	2352	254	2	E	2	E	E	E	strong
CDR20291_RS00895	CDR20291_0107	nrdG	anaerobic ribonucleoside-triphosphate reductase-activating protein	540	57	5	E	5	E	E	E
CDR20291_RS00960	CDR20291_0108	cdaA	hypothetical protein	840	112	101	NE	106	U	U/NE			BSU01750	cdaA	NE
CDR20291_RS00965	CDR20291_0109	cdaR	hypothetical protein	1182	144	119	NE	120	NE	NE			BSU01760	cdaR	NE
CDR20291_RS00970	CDR20291_0111	ptb	phosphate butyryltransferase	903	92	77	NE	79	NE	NE			BSU24090	ptb	NE
CDR20291_RS00975	CDR20291_0112	buk	butyrate kinase	1080	104	79	NE	86	NE	NE			BSU24070	buk	NE
CDR20291_RS00980	CDR20291_0113		hypothetical protein	678	79	69	NE	71	NE	NE
CDR20291_RS00985	CDR20291_0114		4Fe-4S binding domain-containing protein	216	17	11	NE	9	NE	NE
CDR20291_RS00990	CDR20291_0115	porA6	ferredoxin/flavodoxin oxidoreductase subunit alpha	1080	84	63	NE	65	NE	NE
CDR20291_RS00995	CDR20291_0116	korB	ferredoxin/flavodoxin oxidoreductase subunit beta	753	71	56	NE	56	NE	NE
CDR20291_RS01000	CDR20291_0117		ferredoxin/flavodoxin oxidoreductase subunit gamma	558	60	51	NE	51	NE	NE
CDR20291_RS01005	CDR20291_0118	glmM	phosphoglucosamine mutase	1347	142	1	E	1	E	E	E	strong	BSU01770	glmM	E
CDR20291_RS01010	CDR20291_0119	glmS	glutamine-fructose-6-phosphate transaminase	1833	212	39	NE	39	NE	NE	E	strong	BSU01780	glmS	E
CDR20291_RS01015	CDR20291_0120	ynjE	thiosulfate sulfurtransferase	1296	151	139	NE	145	NE	NE
CDR20291_RS01020	CDR20291_0121	ywnB	hypothetical protein	738	112	66	U	72	U	U
CDR20291_RS01025	CDR20291_0122	murA	UDP-N-acetylglucosamine 1-carboxyvinyltransferase	1254	128	0	E	0	E	E	E	strong	BSU36760	murAA	E
CDR20291_RS01030	CDR20291_0123	spoIID	stage II sporulation protein D	1065	118	98	NE	114	NE	NE			BSU36750	spoIID	NE
CDR20291_RS01035	CDR20291_0124	spoIIQ	cell wall endopeptidase	669	76	67	NE	70	NE	NE			BSU36550	spoIIQ	NE
CDR20291_RS01040	CDR20291_0125	spoIIID	stage III sporulation protein D	261	23	7	NE	9	NE	NE			BSU36420	spoIIID	NE
CDR20291_RS01045	CDR20291_0126	mreB1	rod shape-determining protein MreB	1020	105	3	E	2	E	E	E	strong
CDR20291_RS01050	CDR20291_0127	fabZ	(3R)-hydroxymyristoyl-ACP dehydratase	429	46	0	E	0	E	E	E	strong	BSU36370	fabZ	E
CDR20291_RS01055	CDR20291_0128	yyaC	sporulation protein	510	74	44	NE	50	NE	NE			BSU40950	yyaC	NE
CDR20291_RS01060	CDR20291_0129	metE	S-adenosylmethionine synthetase	1194	121	1	E	1	E	E	E	strong	BSU30550	metK	E
CDR20291_RS01065	CDR20291_0130		membrane protein	1098	148	57	NE	63	NE	NE
CDR20291_RS01070	CDR20291_0131	recD2	RecD/TraA type DNA helicase	2220	269	224	NE	244	NE	NE			BSU27480	recD2	NE
CDR20291_RS01075	CDR20291_0132	comF	phosphoribosyl transferase	783	102	82	NE	91	NE	NE			BSU35450	comFC	NE
CDR20291_RS01080	CDR20291_0133	mga	PTS operon transcription antiterminator	1914	250	230	U	241	U	U			BSU12000	manR	NE
CDR20291_RS01085	CDR20291_0134	celC	lactose-N,N'-diacetylchitobiose-β-glucoside family PTS, enzyme IIA component	309	26	20	NE	22	NE	NE
CDR20291_RS01090	CDR20291_0135	chbB	lactose-N,N'-diacetylchitobiose-β-glucoside family PTS, enzyme IIB component	327	34	30	NE	32	NE	NE
CDR20291_RS01095	CDR20291_0136	celB	lactose-N,N'-diacetylchitobiose-β-glucoside family PTS, enzyme IIC component	1335	152	80	NE	76	NE	NE			BSU38580	licC	NE
CDR20291_RS01100	CDR20291_0137		glycine/sarcosine/betaine reductase B	519	55	30	NE	30	NE	NE
CDR20291_RS01105	CDR20291_0138	aspG	N(4)-(beta-N-acetylglucosaminyl)-L-asparaginase	960	90	46	NE	60	NE	NE
CDR20291_RS01110	CDR20291_0139		peptidase	1053	133	89	NE	97	NE	NE
CDR20291_RS01115	CDR20291_0140	cutC	copper homeostasis protein	675	82	51	NE	56	NE	NE
CDR20291_RS01120	CDR20291_0141	hpf	RNA-binding protein	552	66	64	NE	62	NE	NE
CDR20291_RS01125	CDR20291_0142	secA1	Preprotein translocase subunit (ATPase)	2676	276	1	E	2	E	E	E	strong	BSU35300	secA	E
CDR20291_RS01130	CDR20291_0143	prfB	peptide chain release factor 2	1107	115	64	NE	42	NE	NE	E	strong	BSU35290	prfB	E
CDR20291_RS01135	CDR20291_0144	yhgF	S1 RNA-binding domain-containing protein	2142	234	204	NE	225	NE	NE			BSU04780	ydcI	NE
CDR20291_RS01140	CDR20291_0145		hydrolase	1167	119	104	NE	112	NE	NE			BSU39370	hutI	NE
CDR20291_RS01145	CDR20291_0146	ribU	putative riboflavin ECF transporter, S component	606	69	63	NE	66	NE	NE			BSU23050	fmnP	NE
CDR20291_RS01150	CDR20291_0147		hypothetical protein	1041	137	76	NE	88	NE	NE
CDR20291_RS01155	CDR20291_0148	tsaE	Kinase for threonyl carbamoyl adenosine (t6A) modification of ANN-decoding tRNAs	453	59	0	E	0	E	E			BSU05910	tsaE	NE
CDR20291_RS01160	CDR20291_0149	tsaB	Threonyl carbamoyl adenosine (t6A) modification of ANN-decoding tRNAs	717	94	4	U	1	E	E	E	strong	BSU05920	tsaB	E
CDR20291_RS01165	CDR20291_0150	rimI	Protein N-acetyltransferase for S18 and EF-Tu	477	57	2	U	0	E	E	E		BSU05930	rimI	NE
CDR20291_RS01170	CDR20291_0151	tsaD	Threonyl carbamoyl adenosine (t6A) modification of ANN-decoding tRNAs	1017	112	4	E	2	E	E			BSU05940	tsaD	E
CDR20291_RS01175	CDR20291_0152	hpdB	4-hydroxyphenylacetate decarboxylase catalytic subunit HpdB	2709	273	173	NE	203	NE	NE
CDR20291_RS01180	CDR20291_0153	hpdC	4-hydroxyphenylacetate decarboxylase regulatory subunit HpdC	258	19	12	NE	14	NE	NE
CDR20291_RS01185	CDR20291_0154	hpdA	4-hydroxyphenylacetate decarboxylase activating subunit HpdA	951	97	65	NE	82	NE	NE
CDR20291_RS01190	CDR20291_0155		membrane protein	963	120	112	NE	114	NE	NE			BSU40830	yyaK	NE
CDR20291_RS01195	CDR20291_0156		putative uncharacterized protein	981	153	128	NE	123	NE	NE
CDR20291_RS01200	CDR20291_0157		hypothetical protein	468	49	42	NE	45	NE	NE
CDR20291_RS01205	CDR20291_0158		two-component response regulator	714	103	98	U	102	U	U
CDR20291_RS01210	CDR20291_0159	spaT	ABC transporter, multidrug family	1773	215	143	NE	180	NE	NE
CDR20291_RS01215	CDR20291_0160		radical SAM family protein	1422	174	84	NE	102	NE	NE
CDR20291_RS01220	CDR20291_0161		hypothetical protein	1071	145	87	NE	95	NE	NE
CDR20291_RS01225	CDR20291_0162		hypothetical protein	252	30	9	NE	15	NE	NE
CDR20291_RS01230	CDR20291_0163		hypothetical protein	204	22	16	NE	17	NE	NE
CDR20291_RS01235	CDR20291_0164		membrane protein	294	40	23	NE	26	NE	NE
CDR20291_RS01240	CDR20291_0165		putative amino acid transporter	1350	170	96	NE	106	NE	NE
CDR20291_RS01245	CDR20291_0166	cpsA	peptidase	1221	124	67	NE	85	NE	NE
CDR20291_RS01250	CDR20291_0167		sigma-54 dependent transcriptional regulator	2013	278	191	NE	209	NE	NE
CDR20291_RS01255	CDR20291_0168		cyclic nucleotide-binding protein	651	72	59	NE	69	U	U/NE
CDR20291_RS01260	CDR20291_0169	norM	MATE family efflux transporter	1377	175	156	NE	168	U	U/NE			BSU10820	yisQ	NE
CDR20291_RS01265	CDR20291_0170		ABC transporter, ATP-binding protein	1914	215	172	NE	170	NE	NE			BSU05950	ydiF	NE
CDR20291_RS01270	CDR20291_0171	rex	redox-sensing transcriptional repressor Rex	633	73	56	NE	49	NE	NE			BSU05970	rex	NE
CDR20291_RS01275	CDR20291_0172	fwdE	hypothetical protein	540	49	35	NE	39	NE	NE
CDR20291_RS01280	CDR20291_0173	fdxA	ferredoxin	171	14	6	S	4	S	S	E
CDR20291_RS01285	CDR20291_0174	capA	lipoprotein	1068	120	100	NE	113	NE	NE			BSU35880	capA	NE
CDR20291_RS01290	CDR20291_0175	cooS	carbon monoxide dehydrogenase	1902	178	147	NE	157	NE	NE
CDR20291_RS01295	CDR20291_0176	cooF	oxidoreductase Fe-S subunit	474	53	51	NE	53	U	U/NE			BSU37270	narH	NE
CDR20291_RS01300	CDR20291_0177		oxidoreductase NAD/FAD binding subunit	1227	152	148	U	151	U	U
CDR20291_RS01305	CDR20291_0178	cfa	cyclopropane-fatty-acyl-phospholipid synthase	1188	128	108	NE	113	NE	NE
CDR20291_RS01310	CDR20291_0179		ATPase	825	98	57	NE	67	NE	NE
CDR20291_RS01315	CDR20291_0180	gluD	NAD-specific glutamate dehydrogenase	1266	126	85	NE	82	NE	NE			BSU37790	rocG	NE
CDR20291_RS01320	CDR20291_0181		putative uncharacterized protein	657	71	32	NE	36	NE	NE
CDR20291_RS01325	CDR20291_0182		membrane-associated metalloprotease	1134	159	141	NE	149	NE	NE
CDR20291_RS01330	CDR20291_0184		cell wall hydrolase	1023	109	102	NE	105	NE	NE			BSU12990	gepC	NE
CDR20291_RS01335	CDR20291_0185	pyrB	aspartate carbamoyltransferase	921	105	95	NE	99	NE	NE			BSU15490	pyrB	NE
CDR20291_RS01340	CDR20291_0186	pyrK	dihydroorotate dehydrogenase electron transfer subunit	693	88	81	NE	84	NE	NE			BSU15530	pyrK	NE
CDR20291_RS01345	CDR20291_0187	pyrD	dihydroorotate dehydrogenase catalytic subunit	903	95	82	NE	80	NE	NE			BSU15540	pyrD	NE
CDR20291_RS01350	CDR20291_0188	pyrE	orotate phosphoribosyltransferase	585	67	58	NE	64	NE	NE
CDR20291_RS01355	CDR20291_0189	panE	2-dehydropantoate 2-reductase	927	109	67	NE	92	NE	NE			BSU14440	panG	NE
CDR20291_RS01360	CDR20291_0190	cysL	LysR family transcriptional regulator	891	98	85	NE	89	NE	NE			BSU37650	cysL	NE
CDR20291_RS01365	CDR20291_0191		membrane protein	1032	125	88	NE	97	NE	NE
CDR20291_RS01370	CDR20291_0192	alkA	DNA glycosylase	876	98	88	U	91	NE	U/NE			BSU08010	yfjP	NE
CDR20291_RS01375	CDR20291_0193	clsA	cardiolipin synthetase 1	1491	181	167	NE	173	NE	NE
CDR20291_RS01380	CDR20291_0194	groES	chaperonin GroES	285	25	5	NE	4	E	E	E	weak	BSU06020	groES	E
CDR20291_RS01385	CDR20291_0195	groEL	chaperonin GroEL	1629	178	16	U	7	E	E	E		BSU06030	groEL	E
CDR20291_RS01390	CDR20291_0196	cpmA	NCAIR-mutase PurE-like protein	741	79	56	NE	64	NE	NE
CDR20291_RS01405	CDR20291_0198	guaA	GMP synthase	1536	163	0	E	1	E	E	E	strong	BSU06360	guaA	NE
CDR20291_RS01410	CDR20291_0199		membrane-associated nucleotidase	1392	163	159	U	161	U	U
CDR20291_RS01415	CDR20291_0200		putative uncharacterized protein	876	85	65	NE	66	NE	NE
CDR20291_RS01420	CDR20291_0201		putative uncharacterized protein	564	58	30	NE	28	NE	NE
CDR20291_RS01425	CDR20291_0202		putative chromate transporter	567	71	45	NE	44	NE	NE
CDR20291_RS01430	CDR20291_0203		hypothetical protein	237	29	24	NE	27	NE	NE
CDR20291_RS01435	CDR20291_0204		UvrABC system protein A 1	3429	327	183	NE	202	NE	NE
CDR20291_RS01440	CDR20291_0205	yliE	signaling protein	2235	276	248	NE	261	NE	NE
CDR20291_RS01445	CDR20291_0206		PTS operon transcription antiterminator	2031	236	122	NE	116	NE	NE
CDR20291_RS01450	CDR20291_0207		fructose-mannitol family PTS, enzyme IIA component	453	46	16	U	18	NE	U/NE
CDR20291_RS01455	CDR20291_0208	frwC	fructose-mannitol family PTS, enzyme IIC component	1056	105	52	NE	53	NE	NE
CDR20291_RS01460	CDR20291_0209	frwB	fructose-mannitol family PTS, enzyme IIB component	309	29	14	NE	15	NE	NE
CDR20291_RS01465	CDR20291_0210		tagatose 6-phosphate kinase	1266	123	50	NE	45	NE	NE
CDR20291_RS01470	CDR20291_0211		HAD superfamily hydrolase	717	87	70	NE	76	NE	NE
CDR20291_RS01475	CDR20291_0212		spore coat protein	294	40	34	NE	34	NE	NE			BSU26990	yraD	NE
CDR20291_RS01480	CDR20291_0213		hypothetical protein	216	23	19	NE	21	NE	NE
CDR20291_RS01485	CDR20291_0214		nitroreductase	513	67	42	NE	44	NE	NE			BSU05660	pdmI	NE
CDR20291_RS01490	CDR20291_0215	purE	phosphoribosylaminoimidazole carboxylase catalytic subunit	477	45	40	NE	43	NE	NE			BSU06420	purE	NE
CDR20291_RS01495	CDR20291_0216	purC	phosphoribosylaminoimidazolesuccinocarboxamide synthase	699	77	62	NE	71	U	U/NE			BSU06450	purC	NE
CDR20291_RS01500	CDR20291_0217	purF	amidophosphoribosyltransferase	1368	150	134	U	147	U	U			BSU06490	purF	NE
CDR20291_RS01505	CDR20291_0218	purM	phosphoribosylformylglycinamidine cyclo-ligase	1077	115	96	NE	105	NE	NE			BSU06500	purM	NE
CDR20291_RS01510	CDR20291_0219	purN	phosphoribosylglycinamide formyltransferase	594	55	52	NE	54	NE	NE			BSU06510	purN	NE
CDR20291_RS01515	CDR20291_0220	purH	bifunctional phosphoribosylaminoimidazolecarboxamide formyltransferase/IMP cyclohydrolase	1533	172	142	NE	158	NE	NE			BSU06520	purH	NE
CDR20291_RS01520	CDR20291_0221	purD	phosphoribosylamine-glycine ligase	1251	133	106	NE	118	NE	NE			BSU06530	purD	NE
CDR20291_RS01525	CDR20291_0222	purL	phosphoribosylformylglycinamidine synthase	3807	403	360	NE	378	NE	NE			BSU06480	purL	NE
CDR20291_RS01530	CDR20291_0223	rfbd	dtdp-4-dehydrorhamnose reductase	873	98	73	NE	85	NE	NE			BSU37820	spsK	NE
CDR20291_RS01535	CDR20291_0224	rfbA	glucose-1-phosphate thymidylyltransferase	882	105	94	NE	103	U	U/NE			BSU37840	spsI	NE
CDR20291_RS01540	CDR20291_0225	rfbC	dtdp-4-dehydrorhamnose 3,5-epimerase	558	52	44	NE	45	NE	NE
CDR20291_RS01545	CDR20291_0226	rfbB	dtdp-glucose 4,6-dehydratase	984	115	110	NE	113	NE	NE			BSU37830	spsJ	NE
CDR20291_RS01550	CDR20291_0227	yjbJ	lytic transglycosylase	669	75	67	NE	69	NE	NE			BSU11570	cwlQ	NE
CDR20291_RS01555	CDR20291_0228	yaaR	hypothetical protein	429	56	55	NE	56	U	U/NE			BSU00300	yaaR	NE
CDR20291_RS01560	CDR20291_0229	fliN	flagellar motor switch protein FliN	315	39	39	U	39	U	U
CDR20291_RS01565	CDR20291_0230	flgM	negative regulator of flagellin synthesis	276	26	12	NE	20	NE	NE
CDR20291_RS01570	CDR20291_0231		flagellar biosynthesis protein	417	48	27	NE	36	NE	NE
CDR20291_RS01575	CDR20291_0232	flgK	flagellar hook-associated protein FlgK	1311	144	109	NE	124	NE	NE			BSU35410	flgK	NE
CDR20291_RS01580	CDR20291_0233	flgL	flagellar hook-associated protein FlgL	933	100	66	NE	82	NE	NE			BSU35400	flgL	NE
CDR20291_RS01585	CDR20291_0234	fliW	flagellar assembly factor FliW	393	42	31	NE	39	NE	NE			BSU35380	fliW	NE
CDR20291_RS01590	CDR20291_0235	csrA	carbon storage regulator CsrA	213	29	24	NE	26	NE	NE			BSU35370	csrA	NE
CDR20291_RS01595	CDR20291_0236	fliS1	flagellar protein FliS1	396	41	30	NE	36	NE	NE			BSU35330	fliS	NE
CDR20291_RS01600	CDR20291_0237	fliS2	flagellar protein FliS2	357	46	36	NE	46	U	U/NE
CDR20291_RS01605	CDR20291_0238	fliD	flagellar hook-associated protein FliD	1524	150	105	NE	123	NE	NE			BSU35340	fliD	NE
CDR20291_RS01610	CDR20291_0239		hypothetical protein	336	52	43	NE	45	NE	NE
CDR20291_RS01615	CDR20291_0240	hag	flagellin C	873	79	70	U	70	NE	U/NE			BSU35360	hag	NE
CDR20291_RS01620	CDR20291_0241		glycosyltransferase	2124	305	245	NE	276	NE	NE			BSU21450	sunS	NE
CDR20291_RS01625	CDR20291_0242		glycosyl transferase family 2	1878	254	235	NE	244	U	U/NE
CDR20291_RS01630	CDR20291_0243		glycosyl transferase, group 2 family	2115	256	214	NE	237	NE	NE
CDR20291_RS01635	CDR20291_0244		putative uncharacterized protein	996	134	123	NE	130	NE	NE
CDR20291_RS01640	CDR20291_0245		putative carbamoyl-phosphate-synthetase	1233	145	132	NE	140	NE	NE
CDR20291_RS01645	CDR20291_0246		putative ornithine cyclodeaminase	945	114	103	NE	107	NE	NE
CDR20291_RS01650				429	54	54	U	54	U	U
CDR20291_RS01655	CDR20291_0247	eryC	putative uncharacterized protein	1101	134	120	NE	125	NE	NE			BSU37890	spsC	NE
CDR20291_RS01660	CDR20291_0248	flgB	flagellar basal-body rod protein FlgB	318	36	35	NE	35	NE	NE			BSU16180	flgB	NE
CDR20291_RS01665	CDR20291_0249	flgC	flagellar basal-body rod protein FlgC	405	39	36	NE	39	U	U/NE			BSU16190	flgC	NE
CDR20291_RS01670	CDR20291_0250	fliE	flagellar hook-basal body protein FliE	318	34	30	NE	32	NE	NE			BSU16200	fliE	NE
CDR20291_RS01675	CDR20291_0251	fliF	flagellar MS-ring protein	1551	153	139	NE	145	NE	NE			BSU16210	fliF	NE
CDR20291_RS01680	CDR20291_0252	fliG	flagellar motor switch protein FliG	1071	108	96	NE	103	NE	NE			BSU16220	fliG	NE
CDR20291_RS01685	CDR20291_0253	fliH	flagellar assembly protein FliH	741	80	79	U	80	U	U
CDR20291_RS01690	CDR20291_0254	fliI	ATP synthase subunit beta FliI	1320	140	128	NE	136	NE	NE			BSU16240	fliI	NE
CDR20291_RS01695	CDR20291_0255	fliJ	flagellar protein FliJ	447	47	35	NE	42	NE	NE
CDR20291_RS01700	CDR20291_0256	fliK	flagellar hook-length control protein FliK	1206	149	140	U	144	NE	U/NE
CDR20291_RS01705	CDR20291_0257	flgD	basal-body rod modification protein FlgD	609	56	49	NE	50	NE	NE			BSU16280	flgD	NE
CDR20291_RS01710	CDR20291_0258	flgE	flagellar hook protein FlgE	984	101	100	U	101	U	U			BSU16290	flgE	NE
CDR20291_RS01715	CDR20291_0259	flbD	flagellar protein FlbD	204	25	24	NE	25	NE	NE			BSU16299	swrD	NE
CDR20291_RS01720	CDR20291_0260	motA	flagellar motor rotation protein MotA	819	86	82	U	85	U	U			BSU29730	motP	NE
CDR20291_RS01725	CDR20291_0261	motB	flagellar motor rotation protein MotB	696	74	64	NE	72	U	U/NE
CDR20291_RS01730	CDR20291_0262	fliL	flagellar basal body-associated protein FliL	444	53	49	NE	52	NE	NE
CDR20291_RS01735	CDR20291_0263		flagellar protein FliZ	375	52	48	NE	50	NE	NE
CDR20291_RS01740	CDR20291_0264	fliP	flagellar biosynthesis protein FliP	666	68	62	NE	67	NE	NE			BSU16350	fliP	NE
CDR20291_RS01745	CDR20291_0265	fliQ	flagellar biosynthetic protein FliQ	270	27	25	NE	27	NE	NE			BSU16360	fliQ	NE
CDR20291_RS01750	CDR20291_0266	flhB	bifunctional flagellar biosynthesis protein FliR/FlhB	1815	221	198	NE	211	NE	NE			BSU16380	flhB	NE
CDR20291_RS01755	CDR20291_0267	flhA	flagellar biosynthesis protein FlhA	2076	244	222	U	232	NE	U/NE			BSU16390	flhA	NE
CDR20291_RS01760	CDR20291_0268	flhF	flagellar biosynthesis regulator FlhF	1014	122	116	NE	122	U	U/NE			BSU16400	flhF	NE
CDR20291_RS01765	CDR20291_0269	flhG	flagellar biosynthesis protein FlhG	879	110	106	U	110	U	U			BSU16410	flhG	NE
CDR20291_RS01770	CDR20291_0270	sigD	flagellar operon RNA polymerase sigma-28 factor	702	80	72	U	78	U	U			BSU16470	sigD	NE
CDR20291_RS01775	CDR20291_0271		flagellar protein	423	56	51	NE	55	NE	NE
CDR20291_RS01780				186	27	21	NE	24	NE	NE
CDR20291_RS01785	CDR20291_0272	flhO	flagellar basal body rod protein FlgG	774	88	73	NE	86	U	U/NE			BSU36400	flhO	NE
CDR20291_RS01790	CDR20291_0273	flhG	flagellar basal body rod protein FlgG	762	88	82	U	87	U	U			BSU36390	flhP	NE
CDR20291_RS01795	CDR20291_0274	fliM	flagellar motor switch protein FliM	882	109	92	NE	96	NE	NE			BSU16310	fliM	NE
CDR20291_RS01800	CDR20291_0275	fliN	flagellar motor switch phosphatase FliN	375	43	38	NE	42	NE	NE			BSU16320	fliY	NE
CDR20291_RS01805	CDR20291_0276		hypothetical protein	1404	195	179	NE	193	U	U/NE
CDR20291_RS01810	CDR20291_0277	htpG	heat shock protein 90	1938	210	189	NE	199	NE	NE			BSU39820	htpG	NE
CDR20291_RS01815	CDR20291_0278	dhaT	iron-containing alcohol dehydrogenase	1131	124	100	NE	118	NE	NE
CDR20291_RS01820	CDR20291_0279	splB	spore photoproduct lyase	1023	119	87	NE	100	NE	NE			BSU13930	splB	NE
CDR20291_RS01825	CDR20291_0280		AraC family transcriptional regulator	912	85	48	NE	56	NE	NE			BSU02320	ybfP	NE
CDR20291_RS01830	CDR20291_0281		hypothetical protein	417	53	31	NE	40	NE	NE
CDR20291_RS01835	CDR20291_0282		HxlR family transcriptional regulator	393	47	43	NE	45	NE	NE
CDR20291_RS01840	CDR20291_0283		hypothetical protein	396	34	27	NE	27	NE	NE
CDR20291_RS01845	CDR20291_0284		hypothetical protein	207	23	21	NE	21	NE	NE
CDR20291_RS01850	CDR20291_0285	ycdX	hydrolase	744	92	83	NE	80	NE	NE
CDR20291_RS01855	CDR20291_0286		PTS operon transcription antiterminator	2568	338	258	NE	294	NE	NE
CDR20291_RS01860	CDR20291_0287		mannose-fructose-sorbose family PTS, enzyme IIA component	405	41	10	NE	19	NE	NE
CDR20291_RS01865	CDR20291_0288		mannose/fructose/sorbose family PTS, enzyme IIB component	498	62	23	NE	32	NE	NE
CDR20291_RS01870	CDR20291_0289		mannose-fructose-sorbose family PTS, enzyme IIA component	402	43	17	NE	17	NE	NE
CDR20291_RS01875	CDR20291_0290		mannose-fructose-sorbose family PTS, enzyme IIB component	489	48	18	NE	19	NE	NE
CDR20291_RS01880	CDR20291_0291		mannose-fructose-sorbose family PTS, enzyme IIC component	756	83	28	NE	26	NE	NE
CDR20291_RS01885	CDR20291_0292		mannose-fructose-sorbose family PTS, enzyme IID component	864	85	28	NE	29	NE	NE
CDR20291_RS01890	CDR20291_0293		hypothetical protein	480	41	13	NE	19	NE	NE
CDR20291_RS01895	CDR20291_0294		peptidase	1308	160	59	NE	68	NE	NE
CDR20291_RS01905	CDR20291_0295		HTH-type transcriptional regulator	1095	109	55	NE	57	NE	NE			BSU12510	xre	E
CDR20291_RS01910				201	25	11	NE	14	NE	NE
CDR20291_RS01915	CDR20291_0296	yxlF	multidrug family ABC transporter, ATP-binding protein	921	76	29	NE	34	NE	NE			BSU38660	yxlF	NE
CDR20291_RS01920	CDR20291_0297		multidrug family ABC transporter, membrane subunit	759	85	43	NE	53	NE	NE			BSU38650	yxlG	NE
CDR20291_RS01925	CDR20291_0298		iron-sulfur-binding protein	1074	99	92	U	98	U	U
CDR20291_RS01930	CDR20291_0299		hypothetical protein	264	27	17	NE	27	NE	NE
CDR20291_RS01935	CDR20291_0300	bilB	biotin synthase	978	108	55	NE	69	NE	NE			BSU30200	bioB	NE
CDR20291_RS01940	CDR20291_0301	rbsR	LacI family transcriptional regulator	1023	110	83	NE	95	NE	NE
CDR20291_RS01945	CDR20291_0302	rbsK	PfkB family ribokinase	891	101	76	NE	83	NE	NE			BSU35920	rbsK	NE
CDR20291_RS01950	CDR20291_0303	rbsB1	putative ribose ABC transporter, substrate-binding protein	963	104	56	NE	73	NE	NE			BSU35960	rbsB	NE
CDR20291_RS01955	CDR20291_0304	rbsA1	putative ribose ABC transporter, ATP-binding subunit	1512	162	99	NE	100	NE	NE			BSU35940	rbsA	NE
CDR20291_RS01960	CDR20291_0305	rbsC	putative ribose ABC transporter, membrane subunit	999	131	52	NE	64	NE	NE			BSU35950	rbsC	NE
CDR20291_RS01965	CDR20291_0306	argE	acetylornithine deacetylase ArgE	1263	144	76	NE	79	NE	NE			BSU19710	yodQ	NE
CDR20291_RS01970	CDR20291_0307		hypothetical protein	744	85	41	NE	44	NE	NE
CDR20291_RS01975	CDR20291_0308	abgB1	glutamate carboxypeptidase	1386	160	82	NE	81	NE	NE
CDR20291_RS01980	CDR20291_0309		putative uncharacterized protein	645	53	24	NE	29	NE	NE
CDR20291_RS01985	CDR20291_0310	tetR	putative transcriptional regulator	615	59	49	NE	55	NE	NE			BSU39850	yxbF	NE
CDR20291_RS01990				141	17	14	S	17	S	S
CDR20291_RS02000	CDR20291_0311		hypothetical protein	840	127	124	NE	122	NE	NE
CDR20291_RS02005	CDR20291_0312		chaperone protein	444	41	39	NE	40	NE	NE
CDR20291_RS02010	CDR20291_0313		membrane protein	492	80	79	U	80	U	U
CDR20291_RS02015	CDR20291_0314	serB	HAD superfamily hydrolase	729	91	85	NE	85	NE	NE
CDR20291_RS02020	CDR20291_0315		hypothetical protein	1089	134	123	NE	130	U	U/NE
CDR20291_RS02025	CDR20291_0316		hypothetical protein	849	137	94	NE	98	NE	NE
CDR20291_RS02030	CDR20291_0317	cadX	ArsR family transcriptional regulator	366	50	47	NE	44	NE	NE			BSU19120	czrA	NE
CDR20291_RS02035	CDR20291_0318	cadA	putative metal-exporting P-type ATPase	2388	297	224	NE	221	NE	NE			BSU33490	cadA	NE
CDR20291_RS02055	CDR20291_0319	yngC	membrane protein	609	81	63	NE	68	NE	NE			BSU18190	uptA	NE
CDR20291_RS02060	CDR20291_0321		ABC transporter, membrane protein	774	73	61	NE	63	NE	NE
CDR20291_RS02065	CDR20291_0322		ABC transporter, membrane protein	738	70	53	NE	55	NE	NE
CDR20291_RS02070	CDR20291_0323	bcrA	multidrug family ABC transporter, ATP-binding protein	924	71	47	NE	52	NE	NE
CDR20291_RS02075	CDR20291_0324		two-component sensor histidine kinase	924	90	68	NE	72	NE	NE
CDR20291_RS02080	CDR20291_0325		two-component response regulator	702	62	49	NE	46	NE	NE
CDR20291_RS02085	CDR20291_0326		hypothetical protein	189	13	8	NE	10	NE	NE
CDR20291_RS02090	CDR20291_0327	yojN	ATPase	930	111	98	NE	107	U	U/NE			BSU19390	yojN	NE
CDR20291_RS02095	CDR20291_0328	yojO	hypothetical protein	1773	219	202	U	215	U	U			BSU19380	yojO	NE
CDR20291_RS02100	CDR20291_0329	cbiM	putative cobalt-specific ECF transporter, S component CbiM	753	85	76	NE	78	NE	NE
CDR20291_RS02105	CDR20291_0330	cbiN	putative cobalt-specific ECF transporter, auxillary component CbiN	285	31	26	NE	30	NE	NE
CDR20291_RS02110	CDR20291_0331	cbiQ	putative cobalt-specific ECF transporter, T component CbiQ	699	97	88	NE	95	NE	NE
CDR20291_RS02115	CDR20291_0332	cbiO	putative cobalt-specific ECF transporter, ATP binding component	819	108	95	NE	97	NE	NE
CDR20291_RS02120	CDR20291_0333	pcrA	UvrD/REP type DNA helicase	2265	264	42	E	44	E	E			BSU06610	pcrA	E
CDR20291_RS02125	CDR20291_0334	apeB	aminopeptidase 2	1299	161	150	U	155	NE	U/NE
CDR20291_RS02130	CDR20291_0335		hypothetical protein	753	82	64	NE	80	U	U/NE
CDR20291_RS02135	CDR20291_0336	ppiB	peptidyl-prolyl cis-trans isomerase B	525	52	43	NE	49	NE	NE			BSU23360	ppiB	NE
CDR20291_RS02155	CDR20291_0338	ppaC	manganese-dependent inorganic pyrophosphatase	1599	187	1	U	0	E	E	E	strong	BSU40550	ppaC	E
CDR20291_RS02160	CDR20291_0339	adhE	bifunctional acetaldehyde-CoA/alcohol dehydrogenase	2643	242	93	NE	104	NE	NE
CDR20291_RS02165	CDR20291_0340		hypothetical protein	342	47	27	NE	38	NE	NE
CDR20291_RS02170	CDR20291_0341		ABC transporter, ATP-binding protein	672	75	36	NE	37	NE	NE
CDR20291_RS02175	CDR20291_0342		ABC transporter, membrane protein	2586	358	211	NE	233	NE	NE
CDR20291_RS02180	CDR20291_0343		two-component sensor histidine kinase	936	145	115	NE	130	NE	NE
CDR20291_RS02185	CDR20291_0344		two-component response regulator	738	99	82	NE	92	NE	NE			BSU02740	natR	NE
CDR20291_RS02190	CDR20291_0345		hypothetical protein	5058	534	326	NE	370	NE	NE
CDR20291_RS02195	CDR20291_0346		hypothetical protein	420	38	26	NE	25	NE	NE
CDR20291_RS02200	CDR20291_0347		hypothetical protein	252	25	18	NE	18	NE	NE
CDR20291_RS02205	CDR20291_0348		hypothetical protein	732	104	96	U	100	U	U
CDR20291_RS02210	CDR20291_0349		beta-lactamase-like protein	912	116	108	NE	113	U	U/NE
CDR20291_RS02215	CDR20291_0350	yjbM	GTP pyrophosphokinase	813	99	90	NE	93	NE	NE			BSU11600	sasB	NE
CDR20291_RS02220	CDR20291_0351		phosphoesterase	693	70	8	U	5	E	E	E	weak
CDR20291_RS02225	CDR20291_0352		hypothetical protein	942	127	109	NE	120	NE	NE
CDR20291_RS02230	CDR20291_0353		conserved hypothetical protein	1158	143	134	NE	141	U	U/NE
CDR20291_RS02235	CDR20291_0354	yqfW	HAD-superfamily hydrolase	561	73	68	NE	73	U	U/NE			BSU25090	yqfW	NE
CDR20291_RS02240	CDR20291_0355		hypothetical protein	492	58	54	NE	56	NE	NE
CDR20291_RS02245	CDR20291_0356	ydcN	transcriptional regulator	552	61	59	NE	60	NE	NE
CDR20291_RS02250	CDR20291_0357		hypothetical protein	933	102	70	NE	81	NE	NE
CDR20291_RS02255	CDR20291_0358		membrane protein	864	116	82	NE	95	NE	NE
CDR20291_RS02260	CDR20291_0359	bglF	glucose-glucoside family PTS enzyme II	1863	179	71	NE	83	NE	NE
CDR20291_RS02265	CDR20291_0360	bglA	6-phospho-beta-glucosidase	1467	146	80	NE	95	NE	NE
CDR20291_RS02270	CDR20291_0361	bglG	PTS operon transcription antiterminator	837	78	23	NE	36	NE	NE
CDR20291_RS02275	CDR20291_0362	asnB	asparagine synthetase	1584	139	71	NE	88	NE	NE
CDR20291_RS02280	CDR20291_0363		radical SAM family protein	597	72	45	NE	58	NE	NE
CDR20291_RS02285	CDR20291_0364		membrane protein	528	69	62	NE	58	NE	NE
CDR20291_RS02290	CDR20291_0365	ldhA	4-methyl-2-oxopentanoate reductase	999	113	67	NE	66	NE	NE
CDR20291_RS02295	CDR20291_0366	hadA	isocaprenoyl-CoA:2-hydroxyisocaproate CoA-transferase	1200	127	59	NE	58	NE	NE
CDR20291_RS02300	CDR20291_0367	hadI	2-hydroxyisocaproyl-CoA dehydratase activator	801	80	29	NE	29	NE	NE
CDR20291_RS02305	CDR20291_0368	hadB	2-hydroxyisocaproyl-CoA dehydratase subunit B	1227	123	47	NE	60	NE	NE
CDR20291_RS02310	CDR20291_0369	hadC	2-hydroxyisocaproyl-CoA dehydratase subunit C	1128	114	50	NE	48	NE	NE
CDR20291_RS02315	CDR20291_0370	acdB	acyl-CoA dehydrogenase	1134	111	38	NE	36	NE	NE	Ambig
CDR20291_RS02320	CDR20291_0371	eftB1	electron transfer flavoprotein subunit beta	786	87	27	NE	21	NE	NE			BSU28530	etfB	NE
CDR20291_RS02325	CDR20291_0372	etfA1	electron transfer flavoprotein subunit alpha	1038	105	34	NE	27	NE	NE			BSU28520	etfA	NE
CDR20291_RS02330	CDR20291_0373		sigma-54 dependent transcriptional regulator	1632	205	152	NE	159	NE	NE			BSU08100	acoR	NE
CDR20291_RS02335	CDR20291_0374	fba	fructose-1,6-bisphosphate aldolase	927	80	40	NE	32	NE	NE	E	weak	BSU37120	fbaA	NE
CDR20291_RS02340	CDR20291_0375		hypothetical protein	330	40	34	NE	39	NE	NE
CDR20291_RS02350	CDR20291_0377		transposase-like protein B	1119	138	132	U	138	U	U	E
CDR20291_RS02360	CDR20291_0378	rumA	tRNA (Uracil-5-)-methyltransferase	1356	131	104	NE	117	NE	NE
CDR20291_RS02365				156	18	9	S	10	S	S
CDR20291_RS02370	CDR20291_0379		hypothetical protein	1035	117	105	NE	111	NE	NE
CDR20291_RS02375	CDR20291_0380		hypothetical protein	204	23	17	NE	19	NE	NE
CDR20291_RS02380	CDR20291_0381	cwp27	cell wall protein 27	1161	140	104	NE	128	NE	NE
CDR20291_RS02385	CDR20291_0382		integrase, catalytic region	900	103	70	NE	82	NE	NE	E
CDR20291_RS02390	CDR20291_0383		putative uncharacterized protein	672	60	33	NE	31	NE	NE
CDR20291_RS02395	CDR20291_0384	rocR	sigma-54 dependent transcriptional regulator	1374	158	99	NE	127	NE	NE			BSU40350	rocR	NE
CDR20291_RS02400	CDR20291_0385	ord	2,4-diaminopentanoate dehydrogenase	1068	116	49	NE	48	NE	NE
CDR20291_RS02405	CDR20291_0386	ortA	2-amino-4-ketopentanoate thiolase subunit alpha	309	42	19	NE	18	NE	NE
CDR20291_RS02410	CDR20291_0387	thrC	2-amino-4-ketopentanoate thiolase subunit beta	1431	154	63	NE	66	NE	NE			BSU32250	thrC	NE
CDR20291_RS02415	CDR20291_0388	oraS	D-ornithine aminomutase S component	375	33	13	NE	8	NE	NE
CDR20291_RS02420	CDR20291_0389	oraE	D-ornithine aminomutase E component	2205	213	80	NE	87	NE	NE
CDR20291_RS02425	CDR20291_0390		reactivating factor for adenosylcobalamine-dependent D-ornithine aminomutase	1410	168	61	NE	63	NE	NE
CDR20291_RS02430	CDR20291_0391	orr	ornithine racemase	1065	136	45	NE	50	NE	NE
CDR20291_RS02435	CDR20291_0392		putative Na+:H+ antiporter	1422	186	107	NE	100	NE	NE			BSU23560	mleN	NE
CDR20291_RS02440	CDR20291_0393		transcriptional regulator	465	45	18	NE	16	NE	NE
CDR20291_RS02445	CDR20291_0394		dioxygenase	363	39	33	NE	33	NE	NE
CDR20291_RS02450	CDR20291_0395		AraC family transcriptional regulator	861	84	59	NE	69	NE	NE
CDR20291_RS02455	CDR20291_0396	helD	UvrD-family helicase	2115	230	172	NE	191	NE	NE			BSU33450	helD	NE
CDR20291_RS02460	CDR20291_0397	drrC	ABC transporter, ATP-binding protein	2244	230	106	NE	96	NE	NE
CDR20291_RS02465	CDR20291_0398		membrane protein	717	104	57	NE	58	NE	NE
CDR20291_RS02470	CDR20291_0399		beta-lactamase	939	101	41	NE	45	NE	NE
CDR20291_RS02475	CDR20291_0400		ABC transporter, ATP-binding protein	684	68	47	NE	55	NE	NE
CDR20291_RS02480	CDR20291_0401		ABC transporter, membrane protein	2661	314	209	NE	252	NE	NE
CDR20291_RS02485	CDR20291_0402		two-component sensor histidine kinase	1182	129	89	NE	108	NE	NE
CDR20291_RS02490	CDR20291_0403		two-component response regulator	663	70	50	NE	55	NE	NE
CDR20291_RS02495	CDR20291_0404		TetR family transcriptional regulator	534	54	41	NE	39	NE	NE
CDR20291_RS02515	CDR20291_0406		beta-lactamase-like hydrolase	606	66	32	NE	37	NE	NE			BSU07620	yflN	NE
CDR20291_RS02520	CDR20291_0407	glvR	RpiR family transcriptional regulator	750	84	69	NE	81	NE	NE			BSU08190	malR	NE
CDR20291_RS02525	CDR20291_0408	glvR	RpiR family transcriptional regulator	765	87	80	U	85	U	U
CDR20291_RS02530	CDR20291_0409		HAD superfamily hydrolase	822	79	28	U	39	NE	U/NE
CDR20291_RS02535	CDR20291_0410	malL	alpha-amylase	1665	151	28	NE	34	U	U/NE
CDR20291_RS02540	CDR20291_0411	sacP	putative sucrose-specific PTS enzyme II	1875	193	74	NE	76	NE	NE			BSU38050	sacP	NE
CDR20291_RS02545	CDR20291_0412	blaR	beta-lactam sensor	1800	230	178	NE	194	NE	NE			BSU02090	ybxI	NE
CDR20291_RS02550	CDR20291_0413	blaI	beta-lactam repressor	387	43	29	NE	30	NE	NE
CDR20291_RS02555	CDR20291_0414		iron-sulfur flavoprotein	678	81	72	NE	76	NE	NE
CDR20291_RS02560	CDR20291_0415		MarR family transcriptional regulator	462	50	41	NE	46	NE	NE
CDR20291_RS02565	CDR20291_0416		iron-sulfur protein	780	91	81	NE	88	NE	NE
CDR20291_RS02570	CDR20291_0417		hypothetical protein	627	81	50	NE	54	NE	NE
CDR20291_RS02575	CDR20291_0418		hypothetical protein	258	33	26	NE	26	NE	NE
CDR20291_RS02580	CDR20291_0419		hypothetical protein	513	64	60	NE	62	NE	NE
CDR20291_RS02585	CDR20291_0420	spaF	multidrug family ABC transporter, ATP-binding protein	705	58	24	NE	25	NE	NE
CDR20291_RS02590	CDR20291_0421	spaE	multidrug family ABC transporter, membrane protein	771	69	29	NE	31	NE	NE
CDR20291_RS02595	CDR20291_0422	spaG	multidrug family ABC transporter, membrane protein	777	72	22	NE	33	NE	NE
CDR20291_RS02600	CDR20291_0423	spaR	two-component response regulator	693	56	47	NE	52	NE	NE
CDR20291_RS02605	CDR20291_0424	spaK	two-component sensor histidine kinase	1224	107	50	NE	35	U	U/NE
CDR20291_RS02610	CDR20291_0425		ABC transporter, membrane protein	2469	307	140	NE	142	NE	NE
CDR20291_RS02615	CDR20291_0426		ABC transporter, ATP-binding protein	669	60	24	NE	28	NE	NE
CDR20291_RS02620	CDR20291_0427		putative uncharacterized protein	528	52	23	NE	27	NE	NE
CDR20291_RS02625	CDR20291_0428		two-component sensor histidine kinase	1161	150	92	NE	107	NE	NE
CDR20291_RS02630	CDR20291_0429		two-component response regulator	675	72	41	NE	47	NE	NE
CDR20291_RS02635	CDR20291_0430	ramA	carbon-nitrogen hydrolase	828	83	66	NE	63	NE	NE			BSU13570	mtnU	NE
CDR20291_RS02640	CDR20291_0431	sugE	small multidrug resistance SugE-like protein	321	32	20	NE	22	NE	NE			BSU13090	gdnC	NE
CDR20291_RS02645	CDR20291_0432	purC	phosphoribosylaminoimidazolesuccinocarboxamide synthase	681	70	48	NE	50	NE	NE
CDR20291_RS02650	CDR20291_0433	gatD	sugar-phosphate dehydrogenase	1053	101	34	NE	44	NE	NE
CDR20291_RS02655	CDR20291_0434		putative ribitol-specific PTS, enzyme IIA component	417	46	28	NE	35	NE	NE			BSU27070	levD	NE
CDR20291_RS02660	CDR20291_0435		putative ribitol-specific PTS, enzyme IIB component	474	53	30	NE	47	NE	NE
CDR20291_RS02665	CDR20291_0436		putative ribitol-specific PTS, enzyme IIC component	759	86	67	NE	75	NE	NE
CDR20291_RS02670	CDR20291_0437		putative ribitol-specific PTS, enzyme IID component	840	96	65	NE	77	NE	NE
CDR20291_RS02675	CDR20291_0438		dna-binding response regulator	648	80	50	NE	53	NE	NE
CDR20291_RS02680	CDR20291_0439		sensor histidine kinase	1395	200	145	NE	160	NE	NE
CDR20291_RS02685	CDR20291_0440	cwpV	hemagglutinin/adhesin	3489	323	193	NE	249	NE	NE
CDR20291_RS02690	CDR20291_0441	dacF	D-alanyl-D-alanine carboxypeptidase	1245	136	112	NE	124	NE	NE
CDR20291_RS02695	CDR20291_0442		transcription antiterminator	2835	347	264	NE	282	NE	NE			BSU27080	levR	NE
CDR20291_RS02700	CDR20291_0443	thrE	membrane protein	762	80	71	NE	76	NE	NE
CDR20291_RS02705	CDR20291_0444		membrane protein	495	68	66	NE	68	U	U/NE
CDR20291_RS02710	CDR20291_0445		hypothetical protein	1179	145	127	NE	140	NE	NE
CDR20291_RS02715	CDR20291_0446		two-component sensor histidine kinase	1608	186	177	U	185	U	U
CDR20291_RS02720	CDR20291_0447		two-component response regulator	705	72	68	NE	66	NE	NE
CDR20291_RS02725	CDR20291_0447A			153	12	6	S	11	S	S	E
CDR20291_RS02730	CDR20291_0448	yliE	putative c-di-GMP regulatory protein	3099	377	317	NE	357	NE	NE
CDR20291_RS02735	CDR20291_0449	pgK	transcriptional regulator	1287	150	130	NE	140	NE	NE
CDR20291_RS02740	CDR20291_0450		peptidase	1107	132	111	NE	119	NE	NE
CDR20291_RS02745	CDR20291_0451	ydaH	putative aminobenzoyl-glutamate transporter	1542	187	162	NE	167	U	U/NE
CDR20291_RS02750	CDR20291_0452		beta-lactamase-like hydrolase	747	63	27	NE	29	NE	NE
CDR20291_RS02755	CDR20291_0453		amidohydrolase	1311	130	101	NE	104	NE	NE
CDR20291_RS02760	CDR20291_0454		membrane protein	471	64	57	NE	56	NE	NE
CDR20291_RS02765	CDR20291_0455		membrane protein	852	97	84	NE	88	NE	NE
CDR20291_RS02770	CDR20291_0456		DeoR family transcriptional regulator	912	114	65	NE	87	NE	NE			BSU19100	yobV	NE
CDR20291_RS02775	CDR20291_0457		transcriptional regulator	498	63	48	NE	57	NE	NE
CDR20291_RS02780	CDR20291_0458	cheY	chemotaxis protein CheY	363	37	31	NE	37	U	U/NE			BSU16330	cheY	NE
CDR20291_RS02785	CDR20291_0459	cheC	chemotaxis protein CheY-P phosphatase CheC	585	60	55	NE	55	NE	NE			BSU16450	cheC	NE
CDR20291_RS02790	CDR20291_0460	cheD	chemoreceptor glutamine deamidase CheD	486	56	56	U	55	NE	U/NE			BSU16460	cheD	NE
CDR20291_RS02795	CDR20291_0461	cheW	purine-binding chemotaxis protein CheW	519	60	54	NE	60	U	U/NE			BSU16440	cheW	NE
CDR20291_RS02800	CDR20291_0462		CheY-like chemosensory protein	960	109	95	NE	105	NE	NE			BSU29650	dgcP	NE
CDR20291_RS02805	CDR20291_0463		methyl-accepting chemotaxis receptor	1704	167	135	NE	144	NE	NE			BSU31240	mcpA	NE
CDR20291_RS02810	CDR20291_0464	cheA	chemotaxis protein CheA	2103	243	206	NE	230	NE	NE			BSU16430	cheA	NE
CDR20291_RS02815	CDR20291_0465		chemotaxis protein CheW	441	62	58	NE	60	NE	NE
CDR20291_RS02820	CDR20291_0466	cheR	methyl-accepting chemotaxix methyltransferase	804	95	78	NE	91	NE	NE			BSU22720	cheR	NE
CDR20291_RS02825	CDR20291_0467	cheB	hypothetical protein	597	61	56	NE	60	NE	NE			BSU16420	cheB	NE
CDR20291_RS02830	CDR20291_0468		hypothetical protein	864	110	85	NE	98	NE	NE
CDR20291_RS02835	CDR20291_0469	rapL	ornithine cyclodeaminase	990	96	83	NE	88	NE	NE
CDR20291_RS02840	CDR20291_0470		lipoprotein	612	68	54	NE	54	NE	NE
CDR20291_RS02845	CDR20291_0471		membrane protein	780	109	103	NE	106	NE	NE
CDR20291_RS02850	CDR20291_0472	blaI	beta-lactam repressor-like	360	28	19	NE	10	NE	NE	E	none
CDR20291_RS02855	CDR20291_0473	blaR	beta-lactam sensor-like	1383	158	138	NE	155	NE	NE
CDR20291_RS02860	CDR20291_0474		hypothetical protein	411	37	28	NE	27	NE	NE
CDR20291_RS02865	CDR20291_0475		membrane protein	657	76	34	NE	43	NE	NE
CDR20291_RS02870	CDR20291_0476	sleC	spore cortex-lytic protein	1272	144	65	NE	62	NE	NE
CDR20291_RS02875	CDR20291_0477	prsW	protease PrsW	717	92	54	NE	50	NE	NE
CDR20291_RS02880	CDR20291_0478	rsmF	RNA methyltransferase	1311	125	85	NE	103	NE	NE
CDR20291_RS02885	CDR20291_0479	sip1	signal peptidase	537	56	47	NE	47	NE	NE			BSU23310	sipS	NE
CDR20291_RS02890	CDR20291_0480	sip2	signal peptidase	537	66	59	NE	66	U	U/NE
CDR20291_RS02895	CDR20291_0481		sugar isomerase / endonuclease	756	98	16	E	12	E	E	E	weak
CDR20291_RS02900	CDR20291_0482	udk	uridine kinase	1668	189	150	NE	174	U	U/NE
CDR20291_RS02905	CDR20291_0483	glsA	glutaminase	930	86	65	NE	75	NE	NE			BSU14830	glsB	NE
CDR20291_RS02910	CDR20291_0484		ArsR family transcriptional regulator	564	56	36	NE	39	NE	NE
CDR20291_RS02915	CDR20291_0485	nfo	endonuclease IV	837	78	64	NE	69	NE	NE			BSU25130	nfoS	NE
CDR20291_RS02920	CDR20291_0486		aldo/keto reductase ferredoxin	996	110	100	NE	106	U	U/NE			BSU02770	yccK	NE
CDR20291_RS02925	CDR20291_0487	rusA	RusA-like endodeoxyribonuclease	405	46	38	NE	41	NE	NE
CDR20291_RS02930	CDR20291_0488	cueH	epoxyqueuosine reductase	915	111	70	NE	77	NE	NE			BSU08910	queG	NE
CDR20291_RS02935	CDR20291_0489	ycbZ	ATP-dependent protease	2238	247	180	NE	213	NE	NE
CDR20291_RS02940				1053	104	83	NE	90	NE	NE
CDR20291_RS02945	CDR20291_0491	trmL	tRNA (cytidine(34)-2'-O)-methyltransferase	471	51	43	NE	44	NE	NE			BSU08930	trmL	NE
CDR20291_RS02950	CDR20291_0492		hypothetical protein	849	90	85	NE	87	NE	NE			BSU11110	yitS	NE
CDR20291_RS02955	CDR20291_0493	yufN	lipoprotein	1005	115	98	NE	112	U	U/NE			BSU31540	nupN	NE
CDR20291_RS02960	CDR20291_0494	yufN	lipoprotein	1113	127	113	NE	111	NE	NE
CDR20291_RS02965	CDR20291_0495		hypothetical protein	762	107	82	NE	91	NE	NE
CDR20291_RS02970	CDR20291_0496	ytxC	sporulation protein	819	111	74	NE	97	NE	NE			BSU28960	ytxC	NE
CDR20291_RS02975	CDR20291_0497	yheB	membrane protein	603	84	82	U	78	NE	U/NE			BSU09790	yheB	NE
CDR20291_RS02980	CDR20291_0498	thrS	threonine-tRNA ligase	1920	211	5	E	4	E	E	E	strong	BSU37560	thrZ	NE
CDR20291_RS02995	CDR20291_0500		transposase-like protein B	1119	140	131	NE	138	NE	NE	E
CDR20291_RS03000				585	71	61	NE	68	NE	NE
CDR20291_RS03005	CDR20291_0501		putative uncharacterized protein	1038	118	98	NE	106	NE	NE
CDR20291_RS03010	CDR20291_0502		putative uncharacterized protein	687	82	61	NE	70	NE	NE
CDR20291_RS03015				321	35	29	NE	30	NE	NE
CDR20291_RS03020	CDR20291_0503	virS	two-component sensor histidine kinase	1341	180	146	NE	164	NE	NE
CDR20291_RS03025	CDR20291_0504		hypothetical protein	570	47	34	NE	38	NE	NE
CDR20291_RS03030	CDR20291_0505	ykuC1	putative transporter, major facilitator superfamily	1251	157	119	NE	130	NE	NE			BSU08380	yfiS	NE
CDR20291_RS03035	CDR20291_0506		TetR family transcriptional regulator	579	57	42	NE	47	NE	NE
CDR20291_RS03040	CDR20291_0507	gapN	glyceraldehyde-3-phosphate dehydrogenase	1461	154	112	NE	135	NE	NE			BSU02470	ycbD	NE
CDR20291_RS03045	CDR20291_0508		TetR family transcriptional regulator	606	39	26	NE	26	NE	NE			BSU10150	yhgD	NE
CDR20291_RS03050	CDR20291_0509		pyruvate phosphate dikinase	2568	170	76	NE	81	NE	NE			BSU18830	yppS	NE
CDR20291_RS03060	CDR20291_0511		hypothetical protein	276	26	15	NE	19	NE	NE
CDR20291_RS03065	CDR20291_0512		hypothetical protein	288	41	26	NE	32	NE	NE
CDR20291_RS03070				435	41	15	NE	18	NE	NE
CDR20291_RS03080	CDR20291_0513		hypothetical protein	2124	234	138	NE	164	NE	NE
CDR20291_RS03085	CDR20291_0515		hypothetical protein	5211	495	264	NE	309	NE	NE
CDR20291_RS03090	CDR20291_0516	ctpC	ATPase	2100	211	69	NE	71	NE	NE
CDR20291_RS03095	CDR20291_0517		hypothetical protein	396	36	7	NE	11	NE	NE
CDR20291_RS03100				189	25	25	NE	25	NE	NE
CDR20291_RS03105	CDR20291_0518		hypothetical protein	441	42	34	NE	36	NE	NE
CDR20291_RS03110	CDR20291_0519	ybdN	hypothetical protein	1314	140	117	NE	126	NE	NE
CDR20291_RS03115	CDR20291_0520	ibrB	ParB-like nuclease	537	53	45	NE	50	NE	NE
CDR20291_RS03120	CDR20291_0521		hypothetical protein	222	25	13	NE	7	NE	NE
CDR20291_RS03125	CDR20291_0522	cotJB	spore coat protein	264	28	4	NE	9	NE	NE
CDR20291_RS03130	CDR20291_0523	cotJC	spore-coat protein CotCB; manganese catalase	573	52	20	NE	20	NE	NE
CDR20291_RS03135	CDR20291_0524	ogt	methylated-DNA-[protein]-cysteine S-methyltransferase 1	534	44	22	NE	20	NE	NE
CDR20291_RS03140	CDR20291_0526		putative membrane protein	204	24	13	NE	12	NE	NE	E
CDR20291_RS03145				660	94	80	NE	85	U	U/NE
CDR20291_RS03150	CDR20291_0527		hypothetical protein	414	31	18	NE	19	NE	NE
CDR20291_RS03155	CDR20291_0528		putative uncharacterized protein	510	51	29	NE	39	NE	NE			BSU23670	yqkA	NE
CDR20291_RS03160				612	36	14	NE	16	NE	NE
CDR20291_RS03165	CDR20291_0530		transposase-like protein B	1110	137	131	NE	134	NE	NE
CDR20291_RS03170				903	76	57	NE	63	NE	NE
CDR20291_RS03175	CDR20291_0531		putative membrane-associated metalloprotease precursor	1014	141	91	NE	108	NE	NE
CDR20291_RS03180	CDR20291_0532		hypothetical protein	570	58	46	NE	56	NE	NE			BSU23670	yqkA	NE
CDR20291_RS03190	CDR20291_0534		two-component response regulator	711	80	43	NE	41	NE	NE
CDR20291_RS03195	CDR20291_0535		ABC transporter, membrane protein	2112	271	119	NE	160	NE	NE
CDR20291_RS03200	CDR20291_0536		ABC transporter, ATP-binding protein	753	67	15	U	17	NE	U/NE
CDR20291_RS03205	CDR20291_0537		hypothetical protein	177	21	18	NE	21	NE	NE
CDR20291_RS03210	CDR20291_0538		TetR family transcriptional regulator	582	70	56	NE	50	NE	NE			BSU29630	refZ	NE
CDR20291_RS03215	CDR20291_0539		MerR family transcriptional regulator	825	89	65	NE	65	NE	NE
CDR20291_RS03220	CDR20291_0540		membrane protein	894	121	76	NE	82	NE	NE
CDR20291_RS03225	CDR20291_0541		LytR family transcriptional regulator	438	56	25	NE	27	NE	NE
CDR20291_RS03230				150	20	11	S	12	S	S
CDR20291_RS03235	CDR20291_0542		hypothetical protein	231	21	10	NE	10	NE	NE
CDR20291_RS03240	CDR20291_0543		hypothetical protein	222	23	12	NE	14	NE	NE
CDR20291_RS03245	CDR20291_0545		transcriptional activator Mor	258	34	23	NE	23	NE	NE
CDR20291_RS03250	CDR20291_0546		hypothetical protein	1239	151	107	NE	126	NE	NE
CDR20291_RS03255	CDR20291_0547		replicative helicase DnaB-like protein	1302	138	67	NE	63	NE	NE
CDR20291_RS03260	CDR20291_0548		transcriptional activator Mor	276	29	12	NE	9	NE	NE
CDR20291_RS03265	CDR20291_0549		ferredoxin	231	20	8	NE	10	NE	NE
CDR20291_RS03270	CDR20291_0550		membrane protein	582	60	26	NE	35	NE	NE
CDR20291_RS03275	CDR20291_0551		abc transporter, atp-binding/permease protein	1686	236	200	NE	220	NE	NE
CDR20291_RS03280	CDR20291_0552	nnr	Crp family transcriptional regulator	678	68	53	NE	59	NE	NE			BSU37310	fnrA	NE
CDR20291_RS03285	CDR20291_0553	vbsD	MATE family efflux transporter	1365	156	71	NE	78	NE	NE
CDR20291_RS03290	CDR20291_0554		transcriptional regulator	522	53	40	NE	46	NE	NE
CDR20291_RS03295	CDR20291_0554A			240	4	2	NE	3	NE	NE	E
CDR20291_RS03300	CDR20291_0555	yhaZ	hypothetical protein	1080	103	69	NE	78	NE	NE			BSU09810	yhaZ	NE
CDR20291_RS03305	CDR20291_0556		hypothetical protein	369	36	25	NE	35	NE	NE
CDR20291_RS03310	CDR20291_0557		hydrolase	804	76	57	NE	68	U	U/NE			BSU30810	menH	NE
CDR20291_RS03315	CDR20291_0558		radical SAM superfamily protein	891	87	58	NE	61	NE	NE
CDR20291_RS03320	CDR20291_0559	yvbK	acetyltransferase	444	45	23	NE	32	NE	NE			BSU33890	yvbK	NE
CDR20291_RS03325	CDR20291_0560		hypothetical protein	171	21	16	NE	16	NE	NE
CDR20291_RS03330	CDR20291_0561		hypothetical protein	909	105	76	NE	87	NE	NE
CDR20291_RS03335	CDR20291_0562		hypothetical protein	489	52	45	NE	47	NE	NE
CDR20291_RS03340	CDR20291_0563		membrane protein	408	55	55	U	54	NE	U/NE
CDR20291_RS03345	CDR20291_0564		HTH-type transcriptional regulator	219	22	20	NE	21	NE	NE
CDR20291_RS03350				306	39	34	NE	36	NE	NE
CDR20291_RS03355	CDR20291_0565		two-component response regulator	690	75	48	NE	64	NE	NE			BSU02550	ycbL	NE
CDR20291_RS03360	CDR20291_0566		two-component sensor histidine kinase	918	97	56	NE	64	NE	NE			BSU02560	ycbM	NE
CDR20291_RS03365	CDR20291_0567	ycbN	multidrug family ABC transporter, ATP-binding protein	927	96	73	NE	86	NE	NE			BSU02570	ycbN	NE
CDR20291_RS03370	CDR20291_0568		multidrug family ABC transporter, membrane protein	681	84	71	NE	83	U	U/NE			BSU02580	ycbO	NE
CDR20291_RS03375	CDR20291_0569		fic family protein; putative filamentation induced by cAMP protein	702	82	67	NE	78	NE	NE
CDR20291_RS03380	CDR20291_0570	yjjM	GntR family transcriptional regulator	660	66	55	NE	57	NE	NE
CDR20291_RS03385	CDR20291_0571		peptidase	2046	193	79	NE	78	NE	NE			BSU32230	yuxL	NE
CDR20291_RS03390	CDR20291_0572		peptidase	1956	189	72	NE	75	NE	NE
CDR20291_RS03395	CDR20291_0573		putative uncharacterized membrane protein	1191	111	46	NE	56	NE	NE
CDR20291_RS03400	CDR20291_0574		GntR family transcriptional regulator	375	32	18	NE	23	NE	NE
CDR20291_RS03405	CDR20291_0575		multidrug family ABC transporter, ATP-binding protein	858	87	51	NE	64	NE	NE
CDR20291_RS03410	CDR20291_0576		ABC transporter, membrane protein	639	82	58	NE	68	NE	NE
CDR20291_RS03415	CDR20291_0577	yybB	beta-lactamase-like protein	735	88	68	NE	81	NE	NE
CDR20291_RS03420	CDR20291_0578		putative chloride ion channel	1173	120	59	NE	71	NE	NE
CDR20291_RS03425	CDR20291_0579	cdu2	putative Na+:H+ antiporter	1194	125	39	NE	46	NE	NE
CDR20291_RS03430	CDR20291_0580	blaI	beta-lactam repressor-like	381	45	36	NE	44	NE	NE
CDR20291_RS03435	CDR20291_0581	tcdR	alternative RNA polymerase sigma factor	555	68	17	NE	25	NE	NE	E
CDR20291_RS03440	CDR20291_0582	tcdB	toxin B	7101	883	400	NE	422	NE	NE
CDR20291_RS03445	CDR20291_0583	tcdE	holin-like pore-forming protein	501	65	30	NE	33	NE	NE
CDR20291_RS03450				162	14	8	S	9	S	S
CDR20291_RS03460	CDR20291_0584	tcdA	toxin A	8133	1095	677	NE	822	NE	NE
CDR20291_RS03470	CDR20291_0586	cdd1	hypothetical protein	246	20	15	NE	19	NE	NE
CDR20291_RS03475	CDR20291_0587		hypothetical protein	270	16	9	NE	12	NE	NE
CDR20291_RS03480				303	43	35	NE	40	NE	NE
CDR20291_RS03485	CDR20291_0588	cdd2	multidrug family ABC transporter, membrane protein	738	90	35	NE	48	NE	NE
CDR20291_RS03490	CDR20291_0589	cdd3	multidrug family ABC transporter, membrane protein	762	93	25	NE	45	NE	NE
CDR20291_RS03495	CDR20291_0590	cdd4	multidrug family ABC transporter, ATP-binding protein	924	95	34	NE	32	NE	NE
CDR20291_RS03500	CDR20291_0591		two-component response regulator	708	68	39	NE	51	NE	NE
CDR20291_RS03505	CDR20291_0592		two-component sensor histidine kinase	1407	174	126	NE	154	U	U/NE
CDR20291_RS03510	CDR20291_0593	blaI	beta-lactam repressor-like	390	40	29	NE	33	NE	NE
CDR20291_RS03515	CDR20291_0594		glyoxalase family protein	471	47	21	NE	32	NE	NE
CDR20291_RS03525	CDR20291_0596		methyltransferase	708	65	48	NE	54	NE	NE
CDR20291_RS03530	CDR20291_0598		acetyltransferase	501	61	39	NE	49	NE	NE			BSU19060	yobR	NE
CDR20291_RS03535	CDR20291_0599	rsiT	anti ECF RNA polymerase sigma factor RsiT	780	87	44	NE	44	NE	NE
CDR20291_RS03540	CDR20291_0600	csfT	ECF RNA polymerase sigma factor CsfT	480	51	20	NE	21	NE	NE			BSU01730	sigW	NE
CDR20291_RS03545	CDR20291_0601		putative membrane protein	702	62	15	U	15	NE	U/NE
CDR20291_RS03550	CDR20291_0602		putative membrane protein precursor	657	65	31	NE	25	NE	NE
CDR20291_RS03555	CDR20291_0603		amidohydrolase 3	1641	145	51	NE	45	NE	NE
CDR20291_RS03560	CDR20291_0604		putative uncharacterized protein	1323	141	58	NE	77	NE	NE
CDR20291_RS03565	CDR20291_0605		hypothetical protein	1008	87	28	NE	29	NE	NE
CDR20291_RS03570	CDR20291_0606		hypothetical protein	1398	151	71	NE	80	NE	NE
CDR20291_RS03575	CDR20291_0607		putative transporter, major facilitator superfamily	1266	140	86	NE	91	NE	NE			BSU02950	niaP	NE
CDR20291_RS03580	CDR20291_0608		putative solute:Na+ symporter	846	101	53	NE	67	NE	NE
CDR20291_RS03585	CDR20291_0609		LacI family transcriptional regulator	1023	88	75	NE	83	NE	NE
CDR20291_RS03590	CDR20291_0610		ATP-dependent peptidase	1404	128	54	NE	63	NE	NE
CDR20291_RS03595	CDR20291_0611	infC	translation initiation factor IF-3	510	50	0	E	0	E	E	E	strong	BSU28870	infC	E
CDR20291_RS03600	CDR20291_0612	rpmI	50S ribosomal protein L35	195	18	0	E	0	E	E	E		BSU28860	rpmI	NE
CDR20291_RS03605	CDR20291_0613	rplT	50S ribosomal protein L20	357	33	0	E	0	E	E	E	strong	BSU28850	rplT	E
CDR20291_RS03610	CDR20291_0614		hypothetical protein	546	52	43	NE	49	NE	NE
CDR20291_RS03615				174	13	7	NE	4	NE	NE
CDR20291_RS03620	CDR20291_0615		nucleotide phosphodiesterase	1926	198	110	NE	145	NE	NE
CDR20291_RS03625	CDR20291_0616		nucleotide phosphodiesterase	1905	204	75	NE	71	NE	NE
CDR20291_RS03630	CDR20291_0617		short chain dehydrogenase/reductase	780	83	35	NE	39	NE	NE
CDR20291_RS03635	CDR20291_0618	pqqB	metallo-hydrolase/oxidoreductase	822	85	64	NE	66	NE	NE
CDR20291_RS03640	CDR20291_0619		MerR family transcriptional regulator	819	89	40	NE	49	NE	NE
CDR20291_RS03645	CDR20291_0620		TetR family transcriptional regulator	582	62	46	NE	56	NE	NE
CDR20291_RS03650				195	24	19	NE	21	NE	NE
CDR20291_RS03655	CDR20291_0621		metalloendopeptidase	1743	208	129	NE	147	NE	NE
CDR20291_RS03660	CDR20291_0622	ktrB	Potassium transporter subunit	1377	143	7	E	2	E	E	E	moderate	BSU31100	ktrB	NE
CDR20291_RS03665	CDR20291_0623	ktrC	Potassium transporter subunit	672	74	21	NE	19	E	E	E	weak	BSU14510	ktrC	NE
CDR20291_RS03670	CDR20291_0624	spoU	tRNA/rRNA methyltransferase SpoU	798	96	81	NE	86	NE	NE			BSU28650	ysgA	NE
CDR20291_RS03675	CDR20291_0625	pheS	phenylalanine-tRNA ligase subunit alpha	1020	82	0	EB	0	EB	EB	E		BSU28640	pheS	E
CDR20291_RS03680	CDR20291_0626	pheT	phenylalanine-tRNA ligase subunit beta	2394	263	1	E	0	E	E	E		BSU28630	pheT	E
CDR20291_RS03685	CDR20291_0627	zapA	FtsZ-ring associated protein	591	49	12	U	3	E	E	E	moderate	BSU28610	zapA	NE
CDR20291_RS03690	CDR20291_0628	yoaK	hypothetical protein	684	79	49	NE	55	NE	NE
CDR20291_RS03695	CDR20291_0629	ydcP	U32 family peptidase	2619	316	282	NE	304	U	U/NE
CDR20291_RS03700	CDR20291_0630		metal-dependent phosphohydrolase	579	50	41	NE	44	NE	NE
CDR20291_RS03705	CDR20291_0631	mutX	NUDIX family hydrolase	477	44	32	NE	36	NE	NE			BSU34780	rppI	NE
CDR20291_RS03710	CDR20291_0632		Fe-S domain-containing protein	822	87	78	NE	86	U	U/NE
CDR20291_RS03715	CDR20291_0633		diguanylate kinase signaling protein	2514	301	275	NE	292	U	U/NE
CDR20291_RS03720	CDR20291_0634	pepD	peptidase D	1452	150	114	NE	111	NE	NE
CDR20291_RS03725	CDR20291_0635	mutS2	DNA mismatch repair protein	2379	246	128	NE	146	NE	NE			BSU28580	mutSB	NE
CDR20291_RS03730				414	48	40	NE	47	NE	NE
CDR20291_RS03735	CDR20291_0637	argS	arginyl-tRNA ligase	1701	175	2	E	0	E	E	E	strong	BSU37330	argS	E
CDR20291_RS03740	CDR20291_0638		hypothetical protein	924	134	119	NE	129	U	U/NE
CDR20291_RS03745				207	26	25	NE	26	NE	NE
CDR20291_RS03750	CDR20291_0639		radical SAM domain-containing protein	1755	208	184	NE	202	U	U/NE
CDR20291_RS03755	CDR20291_0640		hypothetical protein	1143	133	126	NE	130	U	U/NE
CDR20291_RS03765	CDR20291_0642	pta	phosphate butyryltransferase	912	100	76	NE	90	NE	NE
CDR20291_RS03770	CDR20291_0643	cooS	bifunctional carbon monoxide dehydrogenase/acetyl-CoA synthase	1920	197	171	NE	184	NE	NE
CDR20291_RS03775	CDR20291_0644	cooC	bifunctional carbon monoxide dehydrogenase/acetyl-CoA synthase accessory protein	780	78	48	NE	61	NE	NE
CDR20291_RS03780	CDR20291_0645	fhs	formate-tetrahydrofolate ligase	1677	162	24	NE	10	E	E	E	moderate
CDR20291_RS03785	CDR20291_0646	fchA	methenyltetrahydrofolate cyclohydrolase	633	68	0	E	0	E	E	Ambig
CDR20291_RS03790	CDR20291_0647	folD	bifunctional 5,10-methylene-tetrahydrofolate dehydrogenase/5,10-methenyl-tetrahydrofolate cyclohydrolase FolD	873	91	4	E	3	E	E	E		BSU24310	folD	NE
CDR20291_RS03795	CDR20291_0648	rnfC	hypothetical protein	675	55	33	NE	36	NE	NE
CDR20291_RS03800	CDR20291_0649	metF	5,10-methylenetetrahydrofolate reductase	882	72	46	NE	48	NE	NE
CDR20291_RS03805	CDR20291_0650	lpdA	bifunctional carbon monoxide dehydrogenase/acetyl-CoA synthase dihydrolipoyl dehydrogenase subunit	1386	146	110	NE	125	NE	NE			BSU24060	lpdV	NE
CDR20291_RS03810	CDR20291_0651	acsF	bifunctional carbon monoxide dehydrogenase/acetyl-CoA synthase nickel-inserting subunit	771	75	60	NE	62	NE	NE
CDR20291_RS03815	CDR20291_0652	acsD	bifunctional carbon monoxide dehydrogenase/synthase complex subunit delta	945	95	66	NE	80	NE	NE
CDR20291_RS03820	CDR20291_0653	acsC	bifunctional carbon monoxide dehydrogenase/synthase complex subunit gamma	1368	150	95	NE	122	NE	NE
CDR20291_RS03825	CDR20291_0654	metH	bifunctional carbon monoxide dehydrogenase/acetyl-CoA synthase methyltransferase subunit	807	81	60	NE	65	NE	NE
CDR20291_RS03830	CDR20291_0655	cdhC	bifunctional carbon monoxide dehydrogenase/acetyl-CoA synthase complex subunit alpha/beta	2127	202	134	NE	147	NE	NE
CDR20291_RS03835	CDR20291_0656	gcvH	glycine cleavage system protein H	378	43	30	NE	34	NE	NE			BSU32800	gcvH	NE
CDR20291_RS03840	CDR20291_0657	nqrF	iron-sulfur protein	1929	231	134	NE	158	NE	NE
CDR20291_RS03845	CDR20291_0658		radical SAM superfamily protein	873	106	53	NE	55	NE	NE
CDR20291_RS03850	CDR20291_0659		radical SAM superfamily protein	939	119	68	NE	83	NE	NE
CDR20291_RS03855	CDR20291_0660	lipM	biotin/lipoate-protein ligase	816	98	74	NE	85	NE	NE			BSU24530	lipM	NE
CDR20291_RS03860	CDR20291_0661		hypothetical protein	192	21	17	NE	20	NE	NE
CDR20291_RS03865	CDR20291_0662		hypothetical protein	417	55	53	NE	55	U	U/NE
CDR20291_RS03870	CDR20291_0663		hypothetical protein	351	26	23	NE	21	NE	NE
CDR20291_RS03875	CDR20291_0664	hisK	histidinol-phosphatase	780	86	76	NE	82	NE	NE			BSU29620	hisJ	NE
CDR20291_RS03880	CDR20291_0665		hypothetical protein	882	115	61	NE	80	NE	NE
CDR20291_RS03885	CDR20291_0666		hypothetical protein	513	44	30	NE	32	NE	NE
CDR20291_RS03890	CDR20291_0668		pyridoxal phosphate-dependent aminotransferase	1098	125	52	NE	69	NE	NE
CDR20291_RS03895	CDR20291_0669	glpK1	glycerol kinase	1527	156	61	NE	73	NE	NE
CDR20291_RS03900	CDR20291_0670	eutH	ethanolamine utilization protein EutH	1116	125	44	NE	50	NE	NE
CDR20291_RS03905	CDR20291_0671		DeoR family transcriptional regulator	765	93	80	NE	87	NE	NE			BSU31210	rhaR	NE
CDR20291_RS03915	CDR20291_0672	motA	putative MotA/TolQ/ExbB proton channel	789	77	64	NE	69	U	U/NE			BSU13690	motA	NE
CDR20291_RS03920	CDR20291_0673	motB	putative OmpA/MotB proton channel	741	79	66	NE	65	NE	NE			BSU13680	motB	NE
CDR20291_RS03925	CDR20291_0674		membrane protein	375	56	49	NE	54	NE	NE
CDR20291_RS03930	CDR20291_0675	ugpB	lipoprotein	1461	155	125	NE	140	NE	NE
CDR20291_RS03935	CDR20291_0676	yliE	diguanylate kinase signaling protein	2877	330	277	NE	304	NE	NE
CDR20291_RS03940	CDR20291_0677	yjcD	UvrD/REP type DNA helicase	2067	257	214	NE	241	NE	NE			BSU11820	yjcD	NE
CDR20291_RS03945	CDR20291_0678	artP	amino acid family ABC transporter, substrate-binding protein	816	78	38	NE	52	NE	NE			BSU23980	artP	NE
CDR20291_RS03950	CDR20291_0679		amino acid family ABC transporter, membrane subunit	678	88	59	NE	67	NE	NE			BSU23970	artQ	NE
CDR20291_RS03955	CDR20291_0680	glnQ	amino acid family ABC transporter, ATP-binding subunit	723	71	41	NE	49	NE	NE			BSU27430	glnQ	NE
CDR20291_RS03960	CDR20291_0681	iscS1	cysteine desulfurase	1152	133	119	NE	121	NE	NE			BSU29590	iscS	NE
CDR20291_RS03965	CDR20291_0682	thiI	tRNA sulfurtransferase	1176	134	117	NE	121	NE	NE			BSU29580	trmG	NE
CDR20291_RS03975	CDR20291_0684		nitroreductase	642	65	39	NE	49	NE	NE			BSU03860	ycnD	NE
CDR20291_RS03980	CDR20291_0685	yhjK	diguanylate kinase signaling protein	1671	202	108	NE	112	NE	NE
CDR20291_RS03985	CDR20291_0686	pflA	pyruvate formate-lyase activating enzyme	735	79	58	NE	59	NE	NE
CDR20291_RS03990	CDR20291_0687	pflB	pyruvate formate-lyase	2232	237	203	NE	191	NE	NE
CDR20291_RS03995	CDR20291_0688		putative Ca2+:Na+ antiporter	996	155	82	NE	102	NE	NE
CDR20291_RS04000	CDR20291_0689	deaD	ATP-dependent RNA helicase	1614	188	163	NE	178	U	U/NE			BSU04580	cshA	NE
CDR20291_RS04005	CDR20291_0690		PTS operon transcription antiterminator	1986	231	80	NE	83	NE	NE
CDR20291_RS04010	CDR20291_0691	gutM	sorbitol operon activator protein	435	46	22	NE	31	NE	NE
CDR20291_RS04015	CDR20291_0692	srlA	glucitol family PTS, enzyme IIC component	561	61	31	NE	38	NE	NE
CDR20291_RS04030	CDR20291_0695	srlB	glucitol family PTS, enzyme IIA component	366	46	39	NE	44	NE	NE
CDR20291_RS04035	CDR20291_0696	srlD	sorbitol-6-phosphate dehydrogenase	774	82	30	NE	37	NE	NE
CDR20291_RS04045	CDR20291_0697		transposase-like protein B	1119	140	129	NE	136	NE	NE	E
CDR20291_RS04050	CDR20291_0698	yyaE	oxidoreductase subunit	2313	291	216	NE	252	NE	NE			BSU40930	yyaE	NE
CDR20291_RS04055	CDR20291_0699	spoIIAA	anti-sigma F factor antagonist	336	42	38	NE	39	NE	NE			BSU23470	spoIIAA	NE
CDR20291_RS04060	CDR20291_0700	spoIIAB	anti-sigma F factor	429	44	9	NE	13	NE	NE			BSU23460	spoIIAB	NE
CDR20291_RS04065	CDR20291_0701	sigF	RNA polymerase sigma factor SigF	765	82	57	NE	67	NE	NE			BSU23450	sigF	NE
CDR20291_RS04070	CDR20291_0702	spoVAC	stage V sporulation protein AC	438	57	9	NE	17	NE	NE			BSU23420	spoVAC	NE
CDR20291_RS04075	CDR20291_0703	spoVAD	stage V sporulation protein AD	1014	100	38	NE	39	NE	NE			BSU23410	spoVAD	NE
CDR20291_RS04080	CDR20291_0704	spoVAE	stage V sporulation protein AE	363	44	23	NE	21	NE	NE			BSU23402	spoVAEB	NE
CDR20291_RS04085	CDR20291_0705		LacI family transcriptional regulator	1017	132	117	NE	127	NE	NE
CDR20291_RS04090	CDR20291_0706		membrane protein	843	99	58	NE	77	NE	NE
CDR20291_RS04095	CDR20291_0707		hypothetical protein	465	55	41	NE	47	NE	NE
CDR20291_RS04100	CDR20291_0708		amidohydrolase	1146	111	80	NE	81	NE	NE
CDR20291_RS04105	CDR20291_0709		hypothetical protein	936	95	62	NE	78	NE	NE
CDR20291_RS04110	CDR20291_0711	cdd	cytidine/deoxycytidylate deaminase family protein	399	28	13	NE	13	NE	NE
CDR20291_RS04115	CDR20291_0712	pbp1	peptidoglycan glycosyltransferase / DD-transpeptidase	2694	270	17	E	18	E	E	E	strong	BSU10110	pbpF	NE
CDR20291_RS04120	CDR20291_0713	yunB	sporulation protein YunB	699	89	62	NE	74	NE	NE			BSU32350	fisB	NE
CDR20291_RS04125	CDR20291_0714	spoIVB	S55 peptidase family stage IV sporulation protein SpoIVB	1008	120	80	NE	102	NE	NE
CDR20291_RS04130	CDR20291_0715	lytC_3	N-acetylmuramoyl-L-alanine amidase	885	89	66	NE	79	NE	NE
CDR20291_RS04135	CDR20291_0716	yfmM	ABC transporter, ATP-binding protein	1551	153	127	NE	142	NE	NE			BSU07420	ettM	NE
CDR20291_RS04140	CDR20291_0717	ylfI	membrane protein	636	89	82	NE	87	U	U/NE
CDR20291_RS04145	CDR20291_0718	cbiA	metal-binding protein	261	27	26	NE	27	NE	NE
CDR20291_RS04150	CDR20291_0719	hflX	GTP-binding protein HflX	1284	147	127	NE	137	NE	NE			BSU17430	ynbA	NE
CDR20291_RS04155	CDR20291_0720	yibA	hypothetical protein	678	60	47	NE	49	NE	NE
CDR20291_RS04160	CDR20291_0721	apfA	NUDIX family hydrolase	444	43	38	NE	43	U	U/NE
CDR20291_RS04165	CDR20291_0722	yigZ	hypothetical protein	645	70	57	NE	59	NE	NE			BSU35510	yvyE	NE
CDR20291_RS04170	CDR20291_0723		hypothetical protein	378	43	15	NE	21	NE	NE
CDR20291_RS04175	CDR20291_0724		hypothetical protein	387	45	10	NE	19	NE	NE			BSU32380	yunE	NE
CDR20291_RS04180	CDR20291_0725	nadE	NH3-dependent NAD(+) synthetase	756	77	0	E	0	E	E	E	strong	BSU03130	nadE	E
CDR20291_RS04185	CDR20291_0726	yebC	DNA-binding regulatory protein	720	71	60	NE	58	NE	NE			BSU27820	yrbC	NE
CDR20291_RS04190	CDR20291_0727		LacI family transcriptional regulator	1005	105	83	NE	83	NE	NE
CDR20291_RS04195	CDR20291_0728		pyruvate carboxyltransferase	897	91	31	NE	29	NE	NE			BSU18230	yngG	NE
CDR20291_RS04200	CDR20291_0729	matC	membrane protein	1263	131	34	NE	37	NE	NE
CDR20291_RS04205	CDR20291_0730		beta-alanine CoA-transferase	1194	111	33	NE	44	NE	NE
CDR20291_RS04210	CDR20291_0731	crt1	3-hydroxybutyryl-CoA dehydratase	795	75	20	NE	31	NE	NE			BSU18220	yngF	NE
CDR20291_RS04215	CDR20291_0732		putative transporter, gluconate:H+ symporter family	1341	134	39	NE	34	NE	NE			BSU39000	hbuT	NE
CDR20291_RS04220	CDR20291_0733	MA2_461	CoA-transferase	1233	111	25	NE	31	NE	NE
CDR20291_RS04225	CDR20291_0734	bcd_1	acyl-CoA dehydrogenase	1143	90	31	NE	20	NE	NE
CDR20291_RS04230	CDR20291_0735	etfB1	electron transfer flavoprotein subunit beta	795	84	22	NE	27	NE	NE
CDR20291_RS04235	CDR20291_0736	eftA1	electron transfer flavoprotein subunit alpha	1020	96	32	NE	38	NE	NE
CDR20291_RS04240	CDR20291_0737		sigma-54 dependent transcriptional regulator	1377	152	105	NE	111	NE	NE
CDR20291_RS04245	CDR20291_0738		hypothetical protein	345	41	31	NE	39	NE	NE
CDR20291_RS04250	CDR20291_0740		hypothetical protein	1011	86	51	NE	71	NE	NE
CDR20291_RS04255	CDR20291_0741		flavodoxin/nitric oxide synthase	489	49	44	NE	49	U	U/NE			BSU09020	yhcB	NE
CDR20291_RS04260	CDR20291_0742		signaling protein	1929	223	194	NE	217	U	U/NE
CDR20291_RS04265	CDR20291_0743		universal stress protein A	411	41	35	NE	35	NE	NE
CDR20291_RS04270	CDR20291_0744		PTS, enzyme IIB component	303	37	33	NE	36	NE	NE
CDR20291_RS04275	CDR20291_0745		GntR family transcriptional regulator	693	84	65	NE	69	NE	NE
CDR20291_RS04280	CDR20291_0746	yxlH	putative transporter, major facilitator superfamily	1188	148	81	NE	90	NE	NE			BSU38640	yxlH	NE
CDR20291_RS04285	CDR20291_0747		glucose-glucoside family PTS enzyme II (disrupted IStron)	1878	228	161	NE	180	NE	NE			BSU39270	bglP	NE
CDR20291_RS04290	CDR20291_0748	bglC	6-phospho-beta-glucosidase	1407	147	88	NE	102	NE	NE			BSU03410	bglC	NE
CDR20291_RS04295	CDR20291_0749		PTS operon transcription antiterminator	849	96	92	U	95	U	U
CDR20291_RS04300	CDR20291_0750		two-component response regulator	693	48	34	NE	42	NE	NE
CDR20291_RS04305	CDR20291_0751		two-component sensor histidine kinase	936	66	44	NE	51	NE	NE
CDR20291_RS04310	CDR20291_0752	potA3	multidrug family ABC transporter, ATP-binding protein	924	58	17	E	22	U	E
CDR20291_RS04315	CDR20291_0753		multidrug family ABC transporter, membrane protein	771	72	37	NE	43	NE	NE
CDR20291_RS04320	CDR20291_0754		multidrug family ABC transporter, membrane protein	783	72	36	NE	43	NE	NE
CDR20291_RS04325	CDR20291_0755	rbr	rubrerythrin	537	43	34	NE	41	NE	NE
CDR20291_RS04330	CDR20291_0756	perR3	ferric-uptake regulator	390	48	27	NE	36	NE	NE
CDR20291_RS04335	CDR20291_0757	rbo	rubredoxin oxidoreductase	387	33	28	NE	33	U	U/NE
CDR20291_RS04340	CDR20291_0758		oxidative stress glutamate synthase	1443	150	114	NE	132	NE	NE			BSU06590	yerD	NE
CDR20291_RS04345	CDR20291_0759		metallo-beta-lactamase superfamily protein	816	96	53	NE	63	NE	NE
CDR20291_RS04350	CDR20291_0760		putative solute:Na+ symporter	1185	139	112	NE	127	NE	NE
CDR20291_RS04355	CDR20291_0761	cshA2	ATP-dependent RNA helicase	1128	134	96	NE	96	NE	NE
CDR20291_RS04360	CDR20291_0762	aksA	trans-homoaconitate synthase	1194	127	71	NE	81	NE	NE			BSU28280	leuA	NE
CDR20291_RS04365	CDR20291_0763	acnB	aconitate hydratase	1926	199	138	NE	156	NE	NE
CDR20291_RS04370	CDR20291_0764	icd	Isocitrate dehydrogenase	996	107	64	NE	74	NE	NE			BSU29130	icd	NE
CDR20291_RS04375	CDR20291_0765		MarR family transcriptional regulator	474	54	47	NE	51	NE	NE			BSU40710	yybA	NE
CDR20291_RS04380	CDR20291_0766		acetyltransferase	495	56	41	NE	52	NE	NE
CDR20291_RS04385	CDR20291_0767		nitroreductase	540	60	52	NE	60	U	U/NE
CDR20291_RS04390	CDR20291_0768		DNA-binding protein	312	32	32	NE	32	NE	NE
CDR20291_RS04395	CDR20291_0769		membrane protein	687	105	94	NE	103	U	U/NE
CDR20291_RS04400	CDR20291_0770	fahA	isomerase/hydrolase	885	110	99	NE	104	NE	NE			BSU10750	yisK	NE
CDR20291_RS04405	CDR20291_0771	purH	5-aminoimidazole-4-carboxamide ribonucleotide transformylase	1176	125	107	NE	113	NE	NE
CDR20291_RS04410	CDR20291_0772		hypothetical protein	855	107	88	NE	102	NE	NE
CDR20291_RS04415	CDR20291_0773		group 1 glycosyl transferase	1236	155	124	NE	143	NE	NE			BSU35590	tuaC	NE
CDR20291_RS04420	CDR20291_0774	cwp25	cell wall protein 25	942	106	93	NE	99	NE	NE
CDR20291_RS04425	CDR20291_0775		nuclease	354	36	16	NE	6	NE	NE
CDR20291_RS04430	CDR20291_0776		hypothetical protein	912	106	94	NE	101	NE	NE
CDR20291_RS04435	CDR20291_0777		hypothetical protein	435	49	27	NE	34	NE	NE
CDR20291_RS04440	CDR20291_0778		hypothetical protein	1536	204	118	NE	145	NE	NE
CDR20291_RS04445	CDR20291_0779		glutamate carboxypeptidase	1368	122	68	NE	88	NE	NE
CDR20291_RS04450	CDR20291_0780	nifU	NifU-like protein	225	17	16	NE	17	NE	NE			BSU32220	nfuA	NE
CDR20291_RS04455	CDR20291_0781	hsmA	membrane protein	399	49	43	NE	43	NE	NE
CDR20291_RS04460	CDR20291_0782	hsmR	MarR family transcriptional regulator	444	46	39	NE	39	NE	NE			BSU13670	mhqR	NE
CDR20291_RS04465	CDR20291_0783	oppB	putative oligopeptide ABC transporter, membrane subunit	987	132	120	NE	124	NE	NE
CDR20291_RS04470	CDR20291_0784	oppC	putative oligopeptide ABC transporter, membrane subunit	912	116	101	NE	112	U	U/NE
CDR20291_RS04475	CDR20291_0785	oppA	putative oligopeptide ABC transporter, substrate-binding protein	1569	175	155	NE	155	NE	NE			BSU12960	dppE	NE
CDR20291_RS04480	CDR20291_0786	oppD	putative oligopeptide ABC transporter, ATP-binding subunit	1026	105	87	NE	97	NE	NE			BSU11460	oppD	NE
CDR20291_RS04485	CDR20291_0787	oppF	oligopeptide ABC transporter, ATP-binding protein	945	106	79	NE	95	NE	NE			BSU11470	oppF	NE
CDR20291_RS04490				1659	200	146	NE	182	NE	NE
CDR20291_RS04495				1038	137	87	NE	102	NE	NE
CDR20291_RS04500	CDR20291_0789	rarA	hypothetical protein	630	70	27	NE	30	NE	NE
CDR20291_RS04505	CDR20291_0790		putative maltose-specific PTS, enzyme IIB component	327	35	12	NE	9	NE	NE
CDR20291_RS04510	CDR20291_0791		putative maltose-specific PTS, enzyme IIC component	1290	163	67	NE	65	NE	NE
CDR20291_RS04515	CDR20291_0792		putative maltose-specific PTS, enzyme IIA component	330	30	14	NE	12	NE	NE
CDR20291_RS04520	CDR20291_0793	malH	maltose-6'-phosphate glucosidase	1329	150	71	NE	82	NE	NE			BSU08180	malA	NE
CDR20291_RS04525	CDR20291_0794		ADP-ribose binding protein	855	90	69	NE	68	NE	NE
CDR20291_RS04530	CDR20291_0795		hypothetical protein	873	108	90	NE	103	NE	NE			BSU23640	yqkD	NE
CDR20291_RS04535	CDR20291_0796		hypothetical protein	450	66	57	NE	58	NE	NE
CDR20291_RS04540	CDR20291_0797	yvgK	DNA-binding domain-containing protein	930	108	83	NE	90	NE	NE			BSU33370	modR	NE
CDR20291_RS04545	CDR20291_0798	modA	putative molybdate ABC transporter, substrate-binding protein	813	70	52	NE	57	NE	NE			BSU33380	yvgL	NE
CDR20291_RS04550	CDR20291_0799	modB	putative molybdate ABC transporter, membrane subunit	684	73	68	NE	70	NE	NE			BSU33390	yvgM	NE
CDR20291_RS04555	CDR20291_0800	modC	putative molybdate ABC transporter, ATP-binding subunit	1077	118	103	NE	112	U	U/NE
CDR20291_RS04560	CDR20291_0801	maa	maltose O-acetyltransferase	558	61	48	NE	57	NE	NE			BSU40850	maa	NE
CDR20291_RS04565	CDR20291_0802		sugar-family ABC transporter, substrate-binding protein	1023	108	67	NE	78	NE	NE
CDR20291_RS04570	CDR20291_0803		sugar-family ABC transporter, ATP-binding subunit	756	77	46	NE	52	NE	NE
CDR20291_RS04575	CDR20291_0804		sugar-family ABC transporter, membrane subunit	888	114	81	NE	88	NE	NE
CDR20291_RS04580	CDR20291_0805		sugar-family ABC transporter, substrate-binding protein	1038	109	50	NE	53	NE	NE
CDR20291_RS04585	CDR20291_0806		sugar-family ABC transporter, ATP-binding subunit	756	87	53	NE	58	NE	NE
CDR20291_RS04590	CDR20291_0807		tyrosine ABC transporter, membrane subunit	888	113	78	NE	81	NE	NE
CDR20291_RS04595	CDR20291_0808	nnrD	carbohydrate kinase	1581	189	109	NE	134	NE	NE			BSU38720	nnrD	NE
CDR20291_RS04605	CDR20291_0809		transposase-like protein B	1119	135	128	NE	134	U	U/NE	E
CDR20291_RS04610	CDR20291_0810	tlpB	protease	447	57	40	NE	47	NE	NE
CDR20291_RS04615	CDR20291_0811	qmcA	hypothetical protein	1044	111	91	NE	100	NE	NE
CDR20291_RS04620	CDR20291_0812	glgC	glucose-1-phosphate adenylyltransferase	1161	125	69	NE	91	NE	NE			BSU30970	glgC	NE
CDR20291_RS04625	CDR20291_0813	glgD	glycogen biosynthesis protein	1131	152	104	NE	110	NE	NE			BSU30960	glgD	NE
CDR20291_RS04630	CDR20291_0814	glgA	glycogen synthase	1443	163	108	NE	135	NE	NE			BSU30950	glgA	NE
CDR20291_RS04635	CDR20291_0815	glgP	glycogen phosphorylase	2421	277	175	NE	215	NE	NE			BSU30940	glgP	NE
CDR20291_RS04640	CDR20291_0816	malQ	alpha-amylase	1866	235	151	NE	178	NE	NE
CDR20291_RS04645	CDR20291_0817		GntR family transcriptional regulator	654	76	60	NE	70	NE	NE
CDR20291_RS04650	CDR20291_0818	speA	arginine decarboxylase	1476	162	96	NE	110	NE	NE			BSU14630	speA	NE
CDR20291_RS04655	CDR20291_0819	speH	S-adenosylmethionine decarboxylase	414	38	18	NE	29	NE	NE			BSU29010	speD	NE
CDR20291_RS04660	CDR20291_0820	speE	polyamine aminopropyl transferase	852	91	48	NE	64	NE	NE			BSU37500	speE	NE
CDR20291_RS04665	CDR20291_0821	speB	agmatinase	879	107	97	NE	99	NE	NE			BSU37490	speB	NE
CDR20291_RS04670	CDR20291_0822	cspA	cold shock protein	201	18	8	NE	11	NE	NE			BSU21930	cspD	NE
CDR20291_RS04675	CDR20291_0823		iron-dependent hydrogenase	1491	142	119	NE	136	NE	NE
CDR20291_RS04680	CDR20291_0824		iron-dependent hydrogenase	1497	145	115	NE	126	NE	NE
CDR20291_RS04690	CDR20291_0826	tlpB	transposase-like protein B	1119	136	128	NE	135	U	U/NE
CDR20291_RS04700				192	15	14	S	14	S	S
CDR20291_RS04705	CDR20291_0827		hypothetical protein	351	43	35	NE	40	NE	NE
CDR20291_RS04710	CDR20291_0828		DUF1846 domain protein	1506	167	5	E	4	E	E	E	strong
CDR20291_RS04715	CDR20291_0829	dinB	DNA polymerase IV	1098	116	96	NE	99	NE	NE			BSU23870	polYZ	NE
CDR20291_RS04720	CDR20291_0830	opuCA	putative glycine betaine/carnitine/choline ABC transporter, ATP-binding protein	1137	121	92	NE	105	NE	NE			BSU33830	opuCA	NE
CDR20291_RS04725	CDR20291_0831	opuCC	glycine betaine/carnitine/choline ABC transporter, membrane protein	1548	182	148	NE	168	NE	NE			BSU33810	opuCC	NE
CDR20291_RS04730	CDR20291_0832	fieF	cation efflux protein	867	111	38	NE	35	NE	NE
CDR20291_RS04735	CDR20291_0833		aldo/keto reductase	1143	124	78	NE	98	NE	NE
CDR20291_RS04740	CDR20291_0834		membrane protein	1221	176	158	NE	172	U	U/NE
CDR20291_RS04745	CDR20291_0835	ubiA	UbiA-family prenyltransferase	888	124	115	NE	124	U	U/NE
CDR20291_RS04750	CDR20291_0836		HAD superfamily hydrolase	630	74	59	NE	68	NE	NE
CDR20291_RS04755	CDR20291_0837		membrane protein	438	53	46	NE	49	NE	NE
CDR20291_RS04760	CDR20291_0838		MATE family efflux transporter	1368	161	126	NE	148	U	U/NE
CDR20291_RS04765	CDR20291_0839	rpsA	30S ribosomal protein S1	1275	127	100	NE	110	NE	NE			BSU22880	ypfD	NE
CDR20291_RS04770	CDR20291_0840		hydrolase	720	80	13	NE	7	U	U/NE	Ambig
CDR20291_RS04775	CDR20291_0841		hypothetical protein	447	70	61	NE	66	NE	NE
CDR20291_RS04780	CDR20291_0842	leuA	2-isopropylmalate synthase	1743	183	57	NE	73	NE	NE
CDR20291_RS04785	CDR20291_0843	leuC	3-isopropylmalate dehydratase large subunit	1278	131	37	NE	32	NE	NE			BSU28260	leuC	NE
CDR20291_RS04790	CDR20291_0844	leuD	3-isopropylmalate dehydratase small subunit	492	59	17	NE	22	NE	NE			BSU28250	leuD	NE
CDR20291_RS04795	CDR20291_0845	leuB	3-isopropylmalate dehydrogenase	1071	109	49	NE	54	NE	NE			BSU28270	leuB	NE
CDR20291_RS04800	CDR20291_0846		thioesterase	516	44	34	NE	42	NE	NE
CDR20291_RS04805	CDR20291_0847	dhsS	serine-pyruvate aminotransferase	1077	103	70	NE	78	NE	NE			BSU32520	pucG	NE
CDR20291_RS04810	CDR20291_0848	serA	D-3-phosphoglycerate dehydrogenase	942	103	91	NE	95	NE	NE			BSU23070	serA	NE
CDR20291_RS04815	CDR20291_0849	gdh	hypothetical protein	1251	143	128	NE	136	NE	NE
CDR20291_RS04820	CDR20291_0850		two-component sensor histidine kinase	3546	434	325	NE	385	NE	NE
CDR20291_RS04825	CDR20291_0851	ygiQ	hypothetical protein	1935	211	179	NE	194	NE	NE
CDR20291_RS04830	CDR20291_0852		putative nitrate/sulfonate/taurine ABC transporter, substrate-binding protein	996	104	74	NE	85	NE	NE
CDR20291_RS04835	CDR20291_0853		putative nitrate/sulfonate/taurine ABC transporter, membrane subunit	786	109	81	NE	94	NE	NE
CDR20291_RS04840	CDR20291_0854	ssuB1	putative nitrate/sulfonate/taurine ABC transporter, ATP-binding subunit	699	88	46	NE	71	NE	NE
CDR20291_RS04845	CDR20291_0855	ybaK	Cys-tRNA(Pro)/Cys-tRNA(Cys) deacylase	474	60	41	NE	46	NE	NE			BSU12060	yjdI	NE
CDR20291_RS04850	CDR20291_0856	fumA	fumarate hydratase subunit A	840	87	65	NE	74	NE	NE
CDR20291_RS04855	CDR20291_0857	fumB	fumarate hydratase subunit B	549	64	52	NE	63	NE	NE
CDR20291_RS04860	CDR20291_0858	sfcA	NAD-dependent malic enzyme	1182	129	110	NE	117	NE	NE			BSU29220	ytsJ	NE
CDR20291_RS04865	CDR20291_0859		hypothetical protein	264	21	12	NE	17	NE	NE
CDR20291_RS04870	CDR20291_0860		putative uncharacterized protein	684	82	63	NE	74	NE	NE
CDR20291_RS04875	CDR20291_0861		sensor protein	1242	165	102	NE	122	NE	NE
CDR20291_RS04880	CDR20291_0862		predicted abc transporter, atpase component	684	73	51	NE	64	NE	NE
CDR20291_RS04885	CDR20291_0863		putative uncharacterized protein	2331	306	227	NE	245	NE	NE
CDR20291_RS04890	CDR20291_0864	cvfB	S1 RNA-binding domain-containing protein	843	102	79	NE	82	NE	NE			BSU11030	yitL	NE
CDR20291_RS04895	CDR20291_0865		GntR family transcriptional regulator	735	87	74	NE	80	NE	NE
CDR20291_RS04900	CDR20291_0866	nagA	N-acetylglucosamine-6-phosphate deacetylase	1134	128	55	NE	61	NE	NE			BSU35010	nagA	NE
CDR20291_RS04905	CDR20291_0867	nagB	glucosamine-6-phosphate deaminase	750	90	30	NE	22	NE	NE			BSU02360	gamA	NE
CDR20291_RS04910	CDR20291_0868		putative membrane protein	273	33	14	NE	13	NE	NE	E	none
CDR20291_RS04915	CDR20291_0869		two-component response regulator	705	87	47	NE	47	NE	NE
CDR20291_RS04920	CDR20291_0870		two-component sensor histidine kinase	1488	169	89	NE	121	NE	NE			BSU33020	cssS	NE
CDR20291_RS04925	CDR20291_0871		two-component sensor histidine kinase	1614	196	160	NE	182	NE	NE
CDR20291_RS04930	CDR20291_0872	bltR	MerR family transcriptional regulator	831	97	81	NE	86	NE	NE			BSU26580	bltR	NE
CDR20291_RS04935	CDR20291_0873		multidrug family ABC transporter, ATP-binding/membrane protein	1728	199	138	NE	165	U	U/NE
CDR20291_RS04940	CDR20291_0874		multidrug family ABC transporter, ATP-binding/membrane protein	1863	209	135	NE	165	NE	NE
CDR20291_RS04945	CDR20291_0875		hypothetical protein	690	80	22	NE	17	NE	NE
CDR20291_RS04950	CDR20291_0876		membrane protein	675	79	28	NE	26	NE	NE
CDR20291_RS04955	CDR20291_0877	cotH	spore coat protein	1908	209	70	NE	70	NE	NE			BSU36060	cotH	NE
CDR20291_RS04960	CDR20291_0878		membrane protein	690	86	77	NE	80	NE	NE			BSU03580	yczE	NE
CDR20291_RS04965	CDR20291_0879	puuR	transcriptional regulator	540	53	37	NE	38	NE	NE
CDR20291_RS04970	CDR20291_0880	potA	putative polyamine ABC transporter, ATP-binding subunit	1044	104	56	NE	73	NE	NE
CDR20291_RS04975	CDR20291_0881	potB	putative polyamine ABC transporter, membrane subunit	837	97	54	NE	73	NE	NE
CDR20291_RS04980	CDR20291_0882	potC	putative polyamine ABC transporter, membrane subunit	675	91	56	NE	74	NE	NE
CDR20291_RS04985	CDR20291_0883	potD	putative polyamine ABC transporter, substrate-binding protein	1053	126	72	NE	82	NE	NE
CDR20291_RS04990	CDR20291_0884	ydaK	signaling protein	849	123	39	NE	43	NE	NE			BSU04280	dgcR	NE
CDR20291_RS04995	CDR20291_0885		cell wall anchored protein	1665	237	141	NE	155	NE	NE			BSU04290	ydaL	NE
CDR20291_RS05000	CDR20291_0886	ydaM	family 2 glycosyl transferase	1257	175	107	NE	132	NE	NE			BSU04300	ydaM	NE
CDR20291_RS05005	CDR20291_0887		cell wall anchored protein	2082	272	174	NE	205	NE	NE			BSU04310	ydaN	NE
CDR20291_RS05010	CDR20291_0888			1086	129	78	NE	95	NE	NE
CDR20291_RS05015	CDR20291_0889	mnaA	UDP-N-acetylglucosamine 2-epimerase	1125	132	80	NE	100	NE	NE			BSU35660	mnaA	E
CDR20291_RS05020	CDR20291_0890		mannosyl-glycoprotein endo-beta-N-acetylglucosamidase	975	121	86	NE	102	NE	NE			BSU31120	lytG	NE
CDR20291_RS05045	CDR20291_0891	cwp16	N-acetylmuramoyl-L-alanine amidase	2019	242	207	NE	225	NE	NE
CDR20291_RS05050	CDR20291_0892	cwp17	N-acetylmuramoyl-L-alanine amidase	2013	230	162	NE	203	NE	NE
CDR20291_RS05055	CDR20291_0893	uvrD2	hypothetical protein	1914	278	193	NE	237	NE	NE
CDR20291_RS05060	CDR20291_0894		UvrD-family helicase	2220	280	196	NE	229	NE	NE
CDR20291_RS05065	CDR20291_0895		hypothetical protein	831	104	73	NE	81	NE	NE
CDR20291_RS05070	CDR20291_0896	addB	ATP-dependent nuclease subunit B	3468	441	159	NE	145	NE	NE	E	strong	BSU10620	addB	NE
CDR20291_RS05075	CDR20291_0897	addA	ATP-dependent helicase/nuclease subunit A	3828	428	148	NE	148	NE	NE			BSU10630	addA	NE
CDR20291_RS05080	CDR20291_0898	sbcD	nuclease SbcCD subunit D	1212	131	103	NE	116	NE	NE			BSU10640	sbcD	NE
CDR20291_RS05085	CDR20291_0899	sbcC	nuclease SbcCD subunit C	3528	383	262	NE	317	NE	NE			BSU10650	sbcC	NE
CDR20291_RS05090	CDR20291_0900		membrane protein	1254	152	131	NE	139	NE	NE
CDR20291_RS05095	CDR20291_0901			759	108	38	NE	46	NE	NE
CDR20291_RS05100	CDR20291_0902	pepT	peptidase T	1227	133	119	NE	130	U	U/NE			BSU38920	pepT	NE
CDR20291_RS05105	CDR20291_0903	cwp18	cell wall protein 18	1053	105	83	NE	91	NE	NE
CDR20291_RS05110	CDR20291_0904	yfcE	phosphodiesterase	570	61	46	NE	49	NE	NE
CDR20291_RS05115	CDR20291_0905	ppnK	inorganic polyphosphate/ATP-NAD kinase	801	93	6	E	6	E	E	E	strong	BSU29540	ppnKB	NE
CDR20291_RS05120	CDR20291_0906		multidrug family ABC transporter, ATP-binding protein	873	103	72	NE	84	NE	NE
CDR20291_RS05125	CDR20291_0907		multidrug family ABC transporter, membrane protein	687	104	92	NE	100	U	U/NE
CDR20291_RS05130	CDR20291_0908		hypothetical protein	543	70	64	NE	67	NE	NE
CDR20291_RS05135	CDR20291_0909	ywhH	oligonucleotide binding protein	468	40	29	NE	36	NE	NE			BSU37480	ywhH	NE
CDR20291_RS05140	CDR20291_0910	bcd2	butyryl-CoA dehydrogenase	1137	110	38	NE	39	NE	NE			BSU37170	acdA	NE
CDR20291_RS05145	CDR20291_0911	etfB	electron transfer flavoprotein subunit beta	783	85	35	NE	42	NE	NE
CDR20291_RS05150	CDR20291_0912	etfA	electron transfer flavoprotein subunit alpha	1011	111	45	NE	50	NE	NE
CDR20291_RS05155	CDR20291_0913	crt2	3-hydroxybutyryl-CoA dehydratase	798	77	20	NE	39	NE	NE
CDR20291_RS05160	CDR20291_0914	hbd	3-hydroxybutyryl-CoA dehydrogenase	846	109	45	NE	56	NE	NE			BSU24160	mmgB	NE
CDR20291_RS05165	CDR20291_0915	thlA1	acetyl-CoA acetyltransferase	1176	121	56	NE	61	NE	NE
CDR20291_RS05170	CDR20291_0916	rluD	pseudouridylate synthase	903	107	92	NE	99	NE	NE
CDR20291_RS05175	CDR20291_0917		hypothetical protein	1005	101	79	NE	90	NE	NE
CDR20291_RS05180	CDR20291_0918	acpP	acyl carrier protein	228	22	15	NE	19	NE	NE
CDR20291_RS05185	CDR20291_0919		hypothetical protein	426	56	18	NE	26	NE	NE
CDR20291_RS05190	CDR20291_0920		hypothetical protein	207	27	14	NE	14	NE	NE
CDR20291_RS05195	CDR20291_0921		hypothetical protein	180	17	8	NE	4	NE	NE
CDR20291_RS05200	CDR20291_0922		hypothetical protein	201	16	6	NE	7	NE	NE
CDR20291_RS05205	CDR20291_0923	ccpA	LacI family transcriptional regulator CcpA	1023	124	99	NE	104	NE	NE			BSU29740	ccpA	NE
CDR20291_RS05210	CDR20291_0924		hypothetical protein	399	37	9	NE	8	NE	NE
CDR20291_RS05215	CDR20291_0925		hypothetical protein	906	90	30	NE	23	NE	NE
CDR20291_RS05225	CDR20291_0926	cdeC	exosporium cysteine-rich protein	1218	101	38	NE	43	NE	NE
CDR20291_RS05230	CDR20291_0927	spoVB	polysaccharide biosynthesis/sporulation protein	1323	190	132	NE	148	NE	NE
CDR20291_RS05235	CDR20291_0928	hisK	histidinol phosphatase/hydrolase	795	93	68	NE	69	NE	NE
CDR20291_RS05240	CDR20291_0929	lysN	aminotransferase	1446	177	152	NE	170	NE	NE
CDR20291_RS05245	CDR20291_0930	ynzC	hypothetical protein	210	16	8	NE	13	NE	NE			BSU17880	ynzC	NE
CDR20291_RS05250	CDR20291_0931	apeA	aminopeptidase 1	1395	149	127	NE	138	NE	NE
CDR20291_RS05255	CDR20291_0932	frlR3	GntR family transcriptional regulator	753	94	86	NE	89	NE	NE			BSU32560	frlR	NE
CDR20291_RS05260	CDR20291_0933		mannose-fructose-sorbose family PTS, enzyme IIA component	414	44	20	NE	26	NE	NE
CDR20291_RS05265	CDR20291_0934		BtpA family membrane complex biogenesis protein	744	79	33	NE	45	NE	NE
CDR20291_RS05270	CDR20291_0935		mannose-fructose-sorbose family PTS, enzyme IIB component	471	57	29	NE	38	NE	NE
CDR20291_RS05275	CDR20291_0936		mannose-fructose-sorbose family PTS, enzyme IIC component	759	94	49	NE	66	NE	NE
CDR20291_RS05280	CDR20291_0937		mannose-fructose-sorbose family PTS, enzyme IID component	843	102	57	NE	78	NE	NE
CDR20291_RS05285	CDR20291_0938	cmpR	LysR family transcriptional regulator	906	105	60	NE	60	NE	NE
CDR20291_RS05290	CDR20291_0939		lipoprotein	735	89	78	NE	80	NE	NE
CDR20291_RS05295	CDR20291_0940	moeA	molybdenum cofactor biosynthesis protein	1182	148	113	NE	128	NE	NE			BSU14280	moeA	NE
CDR20291_RS05300	CDR20291_0941	mobB	molybdopterin-guanine dinucleotide biosynthesis protein MobB	534	73	57	NE	66	NE	NE			BSU14290	mobB	NE
CDR20291_RS05305	CDR20291_0942		PTS, enzyme IIB component	276	32	28	NE	31	NE	NE
CDR20291_RS05310	CDR20291_0943	ywjA	multidrug family ABC transporter, ATP-binding/membrane protein	1701	216	195	U	197	NE	U/NE			BSU37230	ywjA	NE
CDR20291_RS05315	CDR20291_0944		membrane protein	1188	128	93	NE	106	NE	NE
CDR20291_RS05320	CDR20291_0945		peptidase	1164	107	71	NE	95	NE	NE
CDR20291_RS05325	CDR20291_0946	zupT	putative Zn2+/Fe2+ transporter ZupT	804	92	33	NE	26	NE	NE
CDR20291_RS05330	CDR20291_0947		hypothetical protein	552	82	56	NE	74	NE	NE
CDR20291_RS05335	CDR20291_0948		VirR-like two-component response regulator RgbR	714	103	75	NE	92	NE	NE
CDR20291_RS05340	CDR20291_0949	rgbS	fragment of two-component sensor histidine kinase (N-terminal region)	1380	223	160	NE	190	NE	NE
CDR20291_RS05345	CDR20291_0950		lipoprotein	690	78	30	NE	30	NE	NE
CDR20291_RS05350	CDR20291_0951	pflD	formate acetyltransferase	2373	234	89	NE	99	NE	NE
CDR20291_RS05355	CDR20291_0952	plfC	pyruvate formate-lyase 2-activating enzyme	903	110	58	NE	65	NE	NE
CDR20291_RS05360	CDR20291_0953	ydcN	transcriptional regulator	552	60	52	NE	52	NE	NE
CDR20291_RS05365	CDR20291_0954		phosphoesterase	873	114	100	NE	112	U	U/NE
CDR20291_RS05370	CDR20291_0955		hypothetical protein	981	119	107	NE	114	NE	NE
CDR20291_RS05375	CDR20291_0956		hypothetical protein	222	25	23	NE	25	NE	NE
CDR20291_RS05380	CDR20291_0957		nitroreductase-family protein	870	107	86	NE	98	NE	NE
CDR20291_RS05385	CDR20291_0958		AraC family transcriptional regulator	867	82	61	NE	67	NE	NE			BSU05170	ydeE	NE
CDR20291_RS05390				162	18	14	S	17	S	S
CDR20291_RS05400	CDR20291_0959		transposase-like protein B	1119	137	134	U	137	U	U	Ambig
CDR20291_RS05405	CDR20291_0960		membrane protein	444	51	40	NE	44	NE	NE
CDR20291_RS05410	CDR20291_0961		putative uncharacterized protein	1071	139	53	NE	63	NE	NE
CDR20291_RS05415	CDR20291_0962		putative uncharacterized protein	1203	157	66	NE	71	NE	NE
CDR20291_RS05420	CDR20291_0963	algI	putative uncharacterized protein	1410	189	109	NE	100	NE	NE
CDR20291_RS05430	CDR20291_0964	polA	DNA polymerase I	2649	312	205	E	209	E	E			BSU29090	polA	NE
CDR20291_RS05435	CDR20291_0965	coaE	dephospho-CoA kinase	603	67	13	NE	6	E	E	E	moderate	BSU29060	coaE	E
CDR20291_RS05440	CDR20291_0966	mltC	lytic transglycosylase-like protein	555	73	51	NE	52	NE	NE
CDR20291_RS05445	CDR20291_0967	appA	solute-binding lipoprotein	1716	215	188	NE	206	U	U/NE
CDR20291_RS05450	CDR20291_0968		putative copper chaperone	213	22	22	NE	22	NE	NE
CDR20291_RS05455	CDR20291_0969		hypothetical protein	600	72	59	NE	64	NE	NE
CDR20291_RS05460	CDR20291_0970	gloA	lactoylglutathione lyase	372	39	26	NE	37	NE	NE			BSU12870	mhqA	NE
CDR20291_RS05465	CDR20291_0971	cwlA	SH3-domain-containing protein	1275	127	100	NE	108	NE	NE			BSU35860	pgdS	NE
CDR20291_RS05470	CDR20291_0972		hypothetical protein	945	113	91	NE	101	NE	NE
CDR20291_RS05475	CDR20291_0973	rnfC	electron transport complex protein RnfC	1338	110	51	NE	29	U	U/NE
CDR20291_RS05480	CDR20291_0974	rnfD	electron transport complex protein RnfD	978	117	50	U	37	NE	U/NE
CDR20291_RS05485	CDR20291_0975	rnfG	electron transport complex protein RnfG	570	58	20	NE	16	NE	NE	Ambig
CDR20291_RS05490	CDR20291_0976	rnfE	electron transport complex protein RnfE	594	75	32	NE	25	NE	NE
CDR20291_RS05495	CDR20291_0977	rnfA	electron transport complex protein RnfA	576	75	18	NE	16	NE	NE
CDR20291_RS05500	CDR20291_0978	rnfB	electron transport complex protein RnfB	972	87	46	NE	38	NE	NE
CDR20291_RS05505	CDR20291_0980	maf	Nucleotide pyrophosphatase	585	56	0	E	0	E	E	E	strong	BSU28050	maf	NE
CDR20291_RS05510	CDR20291_0981	radC	DNA repair protein RadC	660	79	1	E	0	E	E	E	strong	BSU28040	radC	NE
CDR20291_RS05515	CDR20291_0982	mreB2	cell shape-determining protein MreB	1062	111	1	E	0	E	E	E	strong	BSU28030	mreB	E
CDR20291_RS05520	CDR20291_0983	mreC	cell shape-determining protein MreC	894	95	0	E	0	E	E	E	strong	BSU28020	mreC	E
CDR20291_RS05525	CDR20291_0984	mreD	cell shape-determining protein MreD	489	71	0	EB	0	EB	EB	E	strong	BSU28010	mreD	E
CDR20291_RS05530	CDR20291_0985	pbp2	peptidoglycan DD-transpeptidase	2979	298	1	U	1	U	Ei	E	strong
CDR20291_RS05535	CDR20291_0986	minC	septum site-determining protein MinC	684	63	0	E	0	E	E	E	strong	BSU28000	minC	NE
CDR20291_RS05540	CDR20291_0987	minD	septum site-determining protein MinD	798	87	2	E	0	E	E	E	strong	BSU27990	minD	NE
CDR20291_RS05545	CDR20291_0988	minE	cell division topological specificity factor MinE	285	33	0	E	0	E	E	E
CDR20291_RS05550	CDR20291_0989	rodA (mrdB)	SEDS family peptidoglycan glycosyltransferase	1131	123	0	E	0	E	E	E	strong	BSU38120	rodA	E
CDR20291_RS05555	CDR20291_0990	mgsA	methylglyoxal synthase	414	43	36	NE	38	NE	NE			BSU22480	mgsA	NE
CDR20291_RS05560	CDR20291_0991		PadR family transcriptional regulator	330	34	25	NE	29	NE	NE			BSU38018	ywzG	NE
CDR20291_RS05565	CDR20291_0992		hypothetical protein	792	107	43	NE	50	NE	NE
CDR20291_RS05570	CDR20291_0993		hypothetical protein	1083	96	77	NE	82	NE	NE
CDR20291_RS05575	CDR20291_0994	norV	anaerobic nitric oxide reductase flavorubredoxin	1194	135	112	NE	112	NE	NE
CDR20291_RS05580	CDR20291_0995		radical SAM protein	1845	227	210	U	223	NE	U/NE
CDR20291_RS05585	CDR20291_0996		hypothetical protein	702	79	67	NE	72	NE	NE
CDR20291_RS05590	CDR20291_0997	rng	ribonuclease G	1422	178	143	NE	158	NE	NE
CDR20291_RS05595	CDR20291_0998	rplU	50S ribosomal protein L21	312	32	0	E	0	E	E	E		BSU27960	rplU	E
CDR20291_RS05600	CDR20291_0999	prp	Cysteine protease for maturation of ribosomal protein L27	318	37	0	E	0	E	E			BSU27950	prp	E
CDR20291_RS05605	CDR20291_1000	rpmA	50S ribosomal protein L27	291	34	1	E	0	E	E	E		BSU27940	rpmA	E
CDR20291_RS05610	CDR20291_1001	obg	GTPase Obg	1278	116	0	EB	0	EB	EB	E	strong	BSU27920	obgE	E
CDR20291_RS05615	CDR20291_1002	yhbY	RNA-binding protein	369	41	29	NE	37	NE	NE			BSU25650	rafY	NE
CDR20291_RS05620	CDR20291_1003	hom1	homoserine dehydrogenase	1206	146	110	NE	128	NE	NE
CDR20291_RS05625	CDR20291_1004	recV	integrase/recombinase	567	74	26	NE	27	NE	NE			BSU18390	yoeC	NE
CDR20291_RS05630	CDR20291_1005	ylbJ	membrane protein	1260	152	41	NE	48	NE	NE			BSU15030	spoVV	NE
CDR20291_RS05635	CDR20291_1006	lutR_1	GntR family transcriptional regulator	714	83	66	NE	75	NE	NE			BSU34180	lutR	NE
CDR20291_RS05640	CDR20291_1007		hypothetical protein	1275	142	93	NE	116	NE	NE
CDR20291_RS05645	CDR20291_1008	etfB3	electron transfer flavoprotein subunit alpha	789	81	48	NE	64	NE	NE
CDR20291_RS05650	CDR20291_1009	etfA3	electron transfer flavoprotein subunit alpha	1221	137	100	NE	119	NE	NE
CDR20291_RS05655	CDR20291_1010	glcD1	FAD-linked oxidase	1392	160	111	NE	135	NE	NE			BSU28680	glcD	NE
CDR20291_RS05660	CDR20291_1011	ylbM	hypothetical protein	1281	159	115	NE	123	NE	NE			BSU15060	tmcAL	NE
CDR20291_RS05665	CDR20291_1012	ackA	acetate kinase	1197	130	89	NE	78	NE	NE			BSU29470	ackA	NE
CDR20291_RS05670	CDR20291_1013	yceD	hypothetical protein	525	52	26	NE	27	NE	NE
CDR20291_RS05675	CDR20291_1014	rpmF	50S ribosomal protein L32	177	12	1	NE	1	U	U/NE	E		BSU15080	rpmF	NE
CDR20291_RS05680	CDR20291_1015	fapR	fatty acid biosynthesis transcriptional regulator	558	64	34	NE	35	NE	NE	E	strong	BSU15880	fapR	NE
CDR20291_RS05685	CDR20291_1016	plsX	phosphate acyltransferase	1023	115	1	E	4	E	E	E		BSU15890	plsX	E
CDR20291_RS05690	CDR20291_1017	fabH	3-oxoacyl-ACP synthase	987	101	23	NE	15	E	E	E		BSU11330	fabHA	NE
CDR20291_RS05695	CDR20291_1018	fabK	trans-2-enoyl-ACP reductase	930	89	24	NE	15	U	U/NE	E	weak	BSU26800	yrpB	NE
CDR20291_RS05700	CDR20291_1019	fabD	malonyl CoA-acyl carrier protein transacylase	951	100	27	NE	16	U	U/NE	E		BSU15900	fabD	E
CDR20291_RS05705	CDR20291_1020	fabG	3-oxoacyl-ACP reductase	750	81	1	E	0	E	E	E		BSU15910	fabG	E
CDR20291_RS05710	CDR20291_1021	acpP	acyl carrier protein	225	31	9	NE	8	NE	NE	E		BSU15920	acpA	E
CDR20291_RS05715	CDR20291_1022	fabF	3-oxoacyl-ACP synthase	1239	119	25	NE	15	E	E	E	moderate	BSU11340	fabF	E
CDR20291_RS05720	CDR20291_1023		diguanylate kinase signaling protein	1719	223	157	NE	188	NE	NE			BSU09120	dgcK	NE
CDR20291_RS05725	CDR20291_1024		sigma-54 dependent transcriptional regulator	2001	259	176	NE	225	NE	NE
CDR20291_RS05730	CDR20291_1025		hypothetical protein	246	24	6	NE	5	NE	NE	E	weak
CDR20291_RS05735	CDR20291_1026		gamma-glutamyl-gamma-aminobutyrate hydrolase	726	86	30	NE	24	NE	NE
CDR20291_RS05740	CDR20291_1027		putative amino acid/polyamine transporter	1314	154	68	NE	73	NE	NE			BSU07340	yfnA	NE
CDR20291_RS05745	CDR20291_1028		acyl-CoA N-acyltransferase	447	42	25	NE	33	NE	NE
CDR20291_RS05750	CDR20291_1029	fbp	fructose-1,6-bisphosphatase	1986	227	129	NE	155	NE	NE			BSU40190	fbp	NE
CDR20291_RS05755	CDR20291_1030	spoIIIAA	stage III sporulation protein AA	969	103	27	NE	22	NE	NE			BSU24430	spoIIIAA	NE
CDR20291_RS05760	CDR20291_1031	spoIIIAB	stage III sporulation protein AB	522	64	21	NE	18	NE	NE			BSU24420	spoIIIAB	NE
CDR20291_RS05765	CDR20291_1032	spoIIIAC	stage III sporulation protein AC	198	24	10	NE	6	NE	NE	E		BSU24410	spoIIIAC	NE
CDR20291_RS05770	CDR20291_1033	spoIIIAD	stage III sporulation protein AD	378	50	16	NE	14	NE	NE			BSU24400	spoIIIAD	NE
CDR20291_RS05775	CDR20291_1034	spoIIIAE	stage III sporulation protein AE	1206	154	57	NE	54	NE	NE			BSU24390	spoIIIAE	NE
CDR20291_RS05780	CDR20291_1035	spoiIIIAF	stage III sporulation protein AF	618	79	25	NE	35	NE	NE
CDR20291_RS05785	CDR20291_1036	spoIIIAG	stage III sporulation protein AG	555	51	20	NE	14	NE	NE			BSU24370	spoIIIAG	NE
CDR20291_RS05790	CDR20291_1037	spoIIIAH	stage III sporulation protein AH	690	79	24	NE	20	NE	NE			BSU24360	spoIIIAH	NE
CDR20291_RS05795	CDR20291_1038	yqhY	Modulator of lipid biosynthesis	363	37	3	E	4	E	E	E	strong	BSU24330	yqhY	NE
CDR20291_RS05800	CDR20291_1039	nusB	N utilization substance protein B	507	64	64	U	62	NE	U/NE			BSU24320	nusB	NE
CDR20291_RS05805	CDR20291_1040	gcp	O-sialoglycoprotein endopeptidase	1071	144	127	NE	142	U	U/NE
CDR20291_RS05810	CDR20291_1041	xseA	exodeoxyribonuclease VII large subunit	1206	155	137	NE	150	U	U/NE			BSU24300	xseA	NE
CDR20291_RS05815	CDR20291_1042	xseB	exodeoxyribonuclease VII small subunit	216	28	19	NE	24	NE	NE
CDR20291_RS05820	CDR20291_1043	ispA	geranyltranstransferase	888	95	55	NE	67	NE	NE			BSU24280	ispA	NE
CDR20291_RS05825	CDR20291_1044	yuiD	membrane protein	438	49	14	NE	16	NE	NE	E	moderate	BSU32060	yuiD	NE
CDR20291_RS05830	CDR20291_1045	dxs	1-deoxy-D-xylulose-5-phosphate synthase	1866	217	97	NE	88	NE	NE			BSU24270	dxs	E
CDR20291_RS05835	CDR20291_1046	rrmJ	RNA-binding S4-domain-containing protein	813	75	49	NE	50	NE	NE			BSU24260	yqxC	NE
CDR20291_RS05840	CDR20291_1047	recN	DNA repair protein RecN	1680	195	159	NE	178	NE	NE			BSU24240	recN	NE
CDR20291_RS05845	CDR20291_1048		hypothetical protein	867	115	101	NE	110	NE	NE
CDR20291_RS05850	CDR20291_1049		N-acetyltransferase	492	51	45	NE	47	NE	NE			BSU28330	ysnE	NE
CDR20291_RS05855	CDR20291_1050	bltD	diamine N-acetyltransferase	441	50	46	NE	48	NE	NE			BSU26600	bltD	NE
CDR20291_RS05860	CDR20291_1051	spoIVB	peptidase S55 family stage IV sporulation protein B	1059	138	48	NE	52	NE	NE			BSU24230	spoIVB	NE
CDR20291_RS05865	CDR20291_1052	spo0A	stage 0 sporulation protein A	825	99	85	NE	95	U	U/NE			BSU24220	spo0A	NE
CDR20291_RS05870	CDR20291_1053		Putative phyrophosphokinase	1122	130	0	E	0	E	E	E	strong
CDR20291_RS05875	CDR20291_1054		hypothetical protein	876	117	0	EB	0	EB	EB	E	strong
CDR20291_RS05880	CDR20291_1055		family 2 glycosyl transferase	693	76	0	E	0	E	E	E	strong
CDR20291_RS05885	CDR20291_1056		glycosyl transferase family protein	825	111	0	EB	0	EB	EB	E	strong
CDR20291_RS05890	CDR20291_1057		DUF3866 domain protein	1068	122	2	E	1	E	E	E
CDR20291_RS05895	CDR20291_1058	nudF	NUDIX family hydrolase	537	57	46	NE	42	NE	NE			BSU23610	nudF	NE
CDR20291_RS05900	CDR20291_1059		membrane protein	606	95	84	NE	91	NE	NE
CDR20291_RS05905	CDR20291_1060	xerD	XerD-like integrase site-specific recombinase	915	125	114	U	122	NE	U/NE			BSU23510	xerD	NE
CDR20291_RS05910	CDR20291_1061	deoB	phosphopentomutase	1173	124	106	NE	110	NE	NE			BSU23500	drm	NE
CDR20291_RS05915	CDR20291_1062	pupG	purine nucleoside phosphorylase	813	87	60	NE	70	NE	NE			BSU23490	punA	NE
CDR20291_RS05920	CDR20291_1063	pdp	pyrimidine-nucleoside phosphorylase	1326	145	98	NE	117	NE	NE			BSU39400	pdpA	NE
CDR20291_RS05925	CDR20291_1064	mltG	aminodeoxychorismate lyase	1080	130	119	NE	120	NE	NE			BSU27370	mltG	NE
CDR20291_RS05930	CDR20291_1065	yrrM	O-methyltransferase	675	78	68	NE	77	U	U/NE			BSU27360	trmR	NE
CDR20291_RS05935	CDR20291_1066	yegQ	U32 family peptidase	1248	125	107	NE	111	NE	NE			BSU27340	houQ	NE
CDR20291_RS05940	CDR20291_1067	pbpI	peptidoglycan DD-transpeptidase	1665	185	103	NE	122	NE	NE
CDR20291_RS05945				285	25	12	NE	15	NE	NE
CDR20291_RS05950	CDR20291_1068		site-specific recombinase	1518	155	99	NE	103	NE	NE
CDR20291_RS05955	CDR20291_1069		lipoprotein	822	112	73	NE	76	NE	NE
CDR20291_RS05960	CDR20291_1070	cwp26	cell wall protein 26	1428	185	104	NE	142	NE	NE
CDR20291_RS05965	CDR20291_1071		putative uncharacterized protein	672	59	35	NE	38	NE	NE	E
CDR20291_RS05970	CDR20291_1072		integrase, catalytic region	900	103	80	NE	92	NE	NE	E
CDR20291_RS05975				156	22	11	S	8	S	S
CDR20291_RS05980	CDR20291_1073		hypothetical protein	219	29	11	NE	11	NE	NE
CDR20291_RS05985	CDR20291_1074		hypothetical protein	384	45	25	NE	24	NE	NE
CDR20291_RS05990	CDR20291_1075		putative exported protein	345	41	19	NE	25	NE	NE
CDR20291_RS05995				216	15	9	NE	8	NE	NE
CDR20291_RS06000	CDR20291_1077		hypothetical protein	318	64	49	NE	54	NE	NE
CDR20291_RS06005	CDR20291_1078		hypothetical protein	570	64	47	NE	43	NE	NE
CDR20291_RS06015	CDR20291_1079	vanZ	teicoplanin resistance protein	510	74	70	U	73	U	U
CDR20291_RS06020	CDR20291_1080		hypothetical protein	195	24	10	NE	13	NE	NE
CDR20291_RS06025				393	49	22	NE	17	NE	NE
CDR20291_RS06030	CDR20291_1081		hypothetical protein	363	56	26	NE	23	NE	NE
CDR20291_RS06035	CDR20291_1082		hypothetical protein	717	91	39	NE	43	NE	NE
CDR20291_RS06040	CDR20291_1083	fimU	hypothetical protein	420	60	36	NE	45	NE	NE
CDR20291_RS06045	CDR20291_1084		hypothetical protein	525	69	28	NE	42	NE	NE
CDR20291_RS06050	CDR20291_1085	efp	elongation factor P	558	54	6	E	1	E	E	E	moderate	BSU24450	efpA	NE
CDR20291_RS06055	CDR20291_1086		hypothetical protein	456	35	31	NE	35	U	U/NE
CDR20291_RS06060	CDR20291_1087	rnc	ribonuclease III	711	86	0	E	0	E	E	E	strong	BSU15930	rnc	E
CDR20291_RS06065	CDR20291_1088		radical SAM protein	1071	121	90	NE	106	NE	NE
CDR20291_RS06070	CDR20291_1089	smc	chromosome partition protein	3555	425	189	NE	180	E	E			BSU15940	smc	E
CDR20291_RS06075	CDR20291_1090	ftsY	signal recognition particle receptor FtsY	1281	117	1	U	0	EB	EB	E	strong	BSU15950	ftsY	E
CDR20291_RS06080	CDR20291_1091	srpM	Signal recognition particle component	369	42	0	E	0	E	E	E	strong	BSU15970	srpM	NE
CDR20291_RS06085	CDR20291_1092	ffh	signal recognition particle protein	1353	124	0	EB	0	EB	EB	E	strong	BSU15980	ffh	E
CDR20291_RS06090	CDR20291_1093	rpsP	30S ribosomal protein S16	273	28	0	E	0	E	E	E		BSU15990	rpsP	E
CDR20291_RS06095	CDR20291_1094		RNA-binding protein	228	24	12	NE	14	NE	NE			BSU16000	khpA	NE
CDR20291_RS06100	CDR20291_1095	rimM	16S rRNA-processing protein RimM	516	59	1	E	0	E	E	E	strong	BSU16020	rimM	NE
CDR20291_RS06105	CDR20291_1096	trmD	transfer RNA (guanine-N(1)-)-methyltransferase	696	84	2	E	2	E	E	E		BSU16030	trmD	E
CDR20291_RS06110	CDR20291_1097	rplS	50S ribosomal protein L19	351	32	0	E	0	E	E	E		BSU16040	rplS	E
CDR20291_RS06115	CDR20291_1098	rbgA	ribosome biogenesis GTPase	897	98	0	E	0	E	E	E	strong	BSU16050	rbgA	E
CDR20291_RS06120	CDR20291_1099	brnQ1	Branched chain amino acid transporter	1293	158	48	NE	36	E	E
CDR20291_RS06125	CDR20291_1100	brnQ2	putative branched-chain amino acid transporter BrnQ-2	1293	149	139	NE	139	NE	NE			BSU29600	braB	NE
CDR20291_RS06130	CDR20291_1101		ribonucleotide-diphosphate reductase	2190	248	179	NE	209	NE	NE
CDR20291_RS06135	CDR20291_1102	rnhB	ribonuclease HII	768	90	65	NE	79	NE	NE			BSU16060	rnhB	NE
CDR20291_RS06140	CDR20291_1103	lldD	FMN-dependent dehydrogenase	1017	106	87	NE	99	NE	NE
CDR20291_RS06145	CDR20291_1104		hypothetical protein	249	20	18	NE	19	NE	NE
CDR20291_RS06150	CDR20291_1105		CarD family transcriptional regulator	498	50	30	NE	27	NE	NE			BSU05130	cdnL	NE
CDR20291_RS06155	CDR20291_1106		multidrug family ABC transporter, membrane protein	1065	136	95	NE	110	NE	NE
CDR20291_RS06160	CDR20291_1107		multidrug family ABC transporter, membrane protein	1098	147	100	NE	120	NE	NE
CDR20291_RS06165	CDR20291_1108		multidrug family ABC transporter, ATP-binding protein	936	111	85	NE	81	NE	NE			BSU08310	lnrL	NE
CDR20291_RS06170	CDR20291_1109		two-component response regulator	645	69	45	NE	50	NE	NE			BSU08300	lnrK	NE
CDR20291_RS06175	CDR20291_1110	yfiJ	two-component sensor histidine kinase	1161	147	85	NE	94	NE	NE			BSU08290	lnrJ	NE
CDR20291_RS06180	CDR20291_1111	yraN	hypothetical protein	345	41	17	NE	23	NE	NE
CDR20291_RS06185	CDR20291_1112	comM	magnesium chelatase	1602	191	83	NE	83	NE	NE
CDR20291_RS06190	CDR20291_1113	dprA	DNA processing Smf single strand binding protein	1101	156	118	NE	124	NE	NE			BSU16110	dprA	NE
CDR20291_RS06195	CDR20291_1114	topA	DNA topoisomerase I	2088	220	76	U	54	U	U			BSU16120	topA	NE
CDR20291_RS06200	CDR20291_1115	codY	Repressor, branch chain amino acid starvation	786	71	9	NE	3	E	E	E		BSU16170	codY	NE
CDR20291_RS06205	CDR20291_1116	rarA	replication-associated recombination protein RarA	1266	169	117	NE	143	NE	NE			BSU27530	rarA	NE
CDR20291_RS06210	CDR20291_1117		acetyltransferase	771	84	65	NE	69	NE	NE
CDR20291_RS06215	CDR20291_1118	iscR	Rrf2 family transcriptional regulator	447	48	25	NE	27	NE	NE			BSU27520	cymR	NE
CDR20291_RS06220	CDR20291_1119	iscS2	cysteine desulfurase	1194	130	1	E	0	E	E	E	strong	BSU27510	iscSA	E
CDR20291_RS06225	CDR20291_1120	nifU	Iron-sulfur cluster assembly protein	441	40	4	E	5	E	E	E	weak	BSU32680	sufU	E
CDR20291_RS06230	CDR20291_1121	trmU	tRNA-specific 2-thiouridylase MnmA	1080	126	1	E	0	E	E	E	strong	BSU27500	trmU	E
CDR20291_RS06235	CDR20291_1122	alaS	alanine-tRNA ligase	2640	282	2	E	1	E	E	E		BSU27410	alaS	E
CDR20291_RS06240	CDR20291_1123	yrzL	hypothetical protein	258	32	12	NE	13	NE	NE			BSU27400	reoM	NE
CDR20291_RS06245	CDR20291_1124		membrane protein	2172	270	36	E	21	E	E	E	moderate
CDR20291_RS06250	CDR20291_1125	yrrK	RNase for maturation of 16S rRNA	426	36	0	E	3	E	E			BSU27390	yrrK	NE
CDR20291_RS06255	CDR20291_1126		hypothetical protein	288	27	21	NE	26	NE	NE
CDR20291_RS06260	CDR20291_1127	fur	Fur family transcriptional regulator	459	49	25	NE	35	NE	NE			BSU23520	fur	NE
CDR20291_RS06265	CDR20291_1128		membrane protein	738	103	84	NE	90	NE	NE
CDR20291_RS06270	CDR20291_1129	rnj	ribonuclease J family protein	1677	193	106	NE	75	NE	NE			BSU14530	rnjA	E
CDR20291_RS06275	CDR20291_1130		small acid-soluble spore protein SASP	201	18	5	NE	2	U	U/NE	E
CDR20291_RS06280	CDR20291_1131	dacF	D-alanyl-D-alanine carboxypeptidase	1164	122	33	NE	42	NE	NE			BSU23480	dacF	NE
CDR20291_RS06285	CDR20291_1132		hypothetical protein	423	44	14	NE	17	NE	NE
CDR20291_RS06290	CDR20291_1133	msmR	AraC family transcriptional regulator	837	96	41	NE	36	NE	NE			BSU02220	ybfI	NE
CDR20291_RS06295	CDR20291_1134	spoIVFB	membrane-associated peptidase	597	86	79	NE	79	NE	NE			BSU37530	ywhC	NE
CDR20291_RS06300	CDR20291_1135	scpA	segregation and condensation protein A	720	106	72	NE	82	NE	NE			BSU23220	scpA	E
CDR20291_RS06305	CDR20291_1136	scpB	segregation and condensation protein B	540	65	44	NE	42	NE	NE			BSU23210	scpB	NE
CDR20291_RS06310	CDR20291_1137		hypothetical protein	630	95	28	NE	35	NE	NE
CDR20291_RS06315	CDR20291_1138	ytfJ	sporulation protein	399	50	20	NE	16	NE	NE			BSU29500	gerW	NE
CDR20291_RS06320	CDR20291_1139		MarR family transcriptional regulator	441	66	50	NE	58	NE	NE
CDR20291_RS06325	CDR20291_1140	pepA	cytosol aminopeptidase	1452	164	141	NE	146	NE	NE			BSU32050	pepA	NE
CDR20291_RS06330	CDR20291_1141	ywaF	membrane protein	669	100	58	NE	50	NE	NE			BSU38440	ywaF	NE
CDR20291_RS06335	CDR20291_1142		hypothetical protein	141	8	3	S	3	S	S
CDR20291_RS06340	CDR20291_1143		MazG-like pyrophosphohydrolase	321	40	33	NE	35	NE	NE
CDR20291_RS06345	CDR20291_1144	cobB	NAD-dependent protein deacetylase	738	87	56	NE	57	NE	NE			BSU09650	cobB	NE
CDR20291_RS06350	CDR20291_1145	acd	mannosyl-glycoprotein endo-beta-N-acetylglucosamidase	1824	211	173	NE	198	NE	NE			BSU35780	lytD	NE
CDR20291_RS06355	CDR20291_1146	dnaF	PolC-type DNA polymerase III	4299	437	1	U	2	U	Ei	E	strong	BSU16580	polC	E
CDR20291_RS06360	CDR20291_1147	rimP	ribosome maturation factor RimP	462	51	2	U	0	E	E			BSU16590	ylxS	NE
CDR20291_RS06365	CDR20291_1148	nusA	transcription termination/antitermination	1155	111	1	E	0	E	E	E	strong	BSU16600	nusA	E
CDR20291_RS06370	CDR20291_1149	ylxR	Modulator of RNase P	282	28	0	E	0	E	E	E		BSU16610	ylxR	NE
CDR20291_RS06375	CDR20291_1150	ylxQ	ribosomal protein L7Ae/L30e/S12e/Gadd45	312	25	0	E	0	E	E	E		BSU16620	rplGA	NE
CDR20291_RS06380	CDR20291_1151	infB	translation initiation factor IF-2	1941	198	2	E	1	E	E	E		BSU16630	infB	E
CDR20291_RS06385	CDR20291_1152	rbfA	ribosome-binding factor A	381	47	26	NE	16	NE	NE			BSU16650	rbfA	NE
CDR20291_RS06390	CDR20291_1153	nrnA	Nanoribonuclease	984	118	18	U	14	E	E	E	strong	BSU29250	nrnA	NE
CDR20291_RS06395	CDR20291_1154	truB	tRNA pseudouridine synthase B	906	112	92	NE	101	NE	NE			BSU16660	truB	NE
CDR20291_RS06400	CDR20291_1155	ribC	Riboflavin kinase	930	104	1	E	0	E	E	E	strong	BSU16670	ribC	E
CDR20291_RS06405	CDR20291_1157	rpsO	30S ribosomal protein S15	258	28	0	E	0	E	E	E		BSU16680	rpsO	E
CDR20291_RS06410	CDR20291_1158		hypothetical protein	846	98	90	NE	94	NE	NE
CDR20291_RS06415	CDR20291_1159	comR	polynucleotide phosphorylase/polyadenylase	2112	207	10	E	6	E	E	E	moderate	BSU16690	pnpA	NE
CDR20291_RS06420	CDR20291_1160	ylxY	polysaccharide deacetylase	744	90	26	NE	33	NE	NE
CDR20291_RS06425	CDR20291_1161		M16 family peptidase	1248	151	40	U	9	E	E			BSU16710	mlpA	NE
CDR20291_RS06430	CDR20291_1162	ymxH	sporulation protein in B. subtilis	246	25	0	E	0	E	E			BSU16720	ymxH	NE
CDR20291_RS06435	CDR20291_1163	dapG	aspartate kinase I	1224	131	0	E	1	E	E	E	strong	BSU16760	dapGA	E
CDR20291_RS06440	CDR20291_1164	tepA	protein export-enhancing factor	735	72	61	NE	60	NE	NE			BSU16790	tepA	NE
CDR20291_RS06445	CDR20291_1165	ftsK	DNA FtsK/SpoIIIE translocase	2412	268	177	NE	192	NE	NE			BSU16800	spoIIIE	NE
CDR20291_RS06450	CDR20291_1166	selU	tRNA 2-selenouridine synthase	1059	126	105	NE	102	NE	NE
CDR20291_RS06455	CDR20291_1167	rimO	30S ribosomal protein S12 methylthiotransferase	1335	158	107	NE	98	NE	NE
CDR20291_RS06460	CDR20291_1168	pgsA	CDP-diacylglycerol-glycerol-3-phosphate 3-phosphatidyltransferase	543	71	29	NE	11	E	E	E	weak	BSU16920	pgsA	E
CDR20291_RS06465	CDR20291_1169	recA	recombinase A	1047	108	50	NE	48	NE	NE			BSU16940	recA	NE
CDR20291_RS06470	CDR20291_1170	rny	RNase Y	1542	164	0	E	0	E	E	E	strong	BSU16960	rny	NE
CDR20291_RS06475	CDR20291_1171		UvrD/REP type DNA helicase	1782	234	28	E	24	U	E	E	none
CDR20291_RS06480	CDR20291_1172	sip3	signal peptidase I	531	64	43	NE	37	NE	NE			BSU14410	sipT	NE
CDR20291_RS06485	CDR20291_1173	uppP1	undecaprenyl pyrophosphate phosphatase	825	100	61	NE	66	NE	NE			BSU31150	uppP	NE
CDR20291_RS06490	CDR20291_1174	xerC	tyrosine recombinase	909	118	105	NE	107	NE	NE
CDR20291_RS06495	CDR20291_1175	purB	adenylosuccinate lyase	1446	163	140	NE	147	NE	NE			BSU06440	purB	NE
CDR20291_RS06500	CDR20291_1176		MarR family transcriptional regulator	453	59	52	NE	58	NE	NE			BSU08410	yfiV	NE
CDR20291_RS06505	CDR20291_1177	malX	glucose-glucoside family PTS, enzyme IICB component	1578	199	98	NE	101	NE	NE			BSU13890	ptsG	NE
CDR20291_RS06510	CDR20291_1178		RpiR family transcriptional regulator	753	93	71	NE	88	U	U/NE
CDR20291_RS06515	CDR20291_1179		6-phospho-beta-glucosidase	1347	147	108	NE	123	NE	NE
CDR20291_RS06520	CDR20291_1180	aspC	aspartate aminotransferase	1197	119	98	NE	100	NE	NE
CDR20291_RS06525	CDR20291_1181	galT	galactose-1-phosphate uridylyltransferase	951	95	79	NE	80	NE	NE
CDR20291_RS06530	CDR20291_1182	exoA	exodeoxyribonuclease	753	85	75	NE	79	NE	NE			BSU40880	exoA	NE
CDR20291_RS06535	CDR20291_1183		ribonuclease	777	100	77	NE	89	NE	NE
CDR20291_RS06540	CDR20291_1185	glnA	glutamine synthetase	1899	215	182	NE	188	NE	NE			BSU17460	glnA	NE
CDR20291_RS06545	CDR20291_1186	ugtB	cell wall biosynthesis protein	1122	139	107	NE	115	NE	NE
CDR20291_RS06550	CDR20291_1187	esrR	PadR family transcriptional regulator	333	37	33	NE	31	NE	NE			BSU11079	yizB	NE
CDR20291_RS06555	CDR20291_1188	esrA	hypothetical protein	1059	128	71	NE	82	NE	NE
CDR20291_RS06560	CDR20291_1189	esrB	hypothetical protein	1071	138	103	NE	118	NE	NE
CDR20291_RS06565	CDR20291_1190		lipoprotein	537	67	55	NE	65	NE	NE
CDR20291_RS06570	CDR20291_1191	cprA	cationic antimicrobial peptide ABC exporter, ATP-binding subunit	708	65	8	NE	5	NE	NE
CDR20291_RS06575	CDR20291_1192	cprB	cationic antimicrobial peptide ABC exporter, membrane subunit	717	74	23	NE	21	NE	NE
CDR20291_RS06580	CDR20291_1193	cprC	cationic antimicrobial peptide ABC exporter, membrane subunit	759	92	36	NE	46	NE	NE
CDR20291_RS06585	CDR20291_1194	cprK	two-component sensor histidine kinase, cationic antimicrobial peptide resistance	1389	175	110	NE	144	NE	NE
CDR20291_RS06590	CDR20291_1195	pdxK	phosphomethylpyrimidine kinase	822	97	30	NE	9	E	E	E	weak	BSU38020	pdxK	NE
CDR20291_RS06595	CDR20291_1196		hypothetical protein	1155	116	28	NE	29	NE	NE			BSU11910	yjcM	NE
CDR20291_RS06600	CDR20291_1197	cspB	cold shock protein CspB	201	17	7	NE	9	NE	NE	E
CDR20291_RS06605	CDR20291_1198		CBS domain-containing protein	429	50	43	NE	46	NE	NE
CDR20291_RS06610	CDR20291_1199	peb4	peptidyl-prolyl isomerase	756	73	52	NE	54	NE	NE
CDR20291_RS06615	CDR20291_1201		hypothetical protein	507	64	42	NE	51	NE	NE
CDR20291_RS06620	CDR20291_1202		transcriptional regulator	321	27	3	E	1	E	E	E
CDR20291_RS06625	CDR20291_1203		transcriptional regulator	198	23	2	NE	4	U	U/NE	E		BSU34380	slrR	NE
CDR20291_RS06630	CDR20291_1204	fliA	hypothetical protein	441	53	19	NE	13	NE	NE
CDR20291_RS06635	CDR20291_1205		hypothetical protein	444	56	23	NE	23	NE	NE
CDR20291_RS06640	CDR20291_1206		XkdK-like protein	1065	133	32	NE	40	NE	NE
CDR20291_RS06645	CDR20291_1207		XkdM-like protein	429	41	3	E	4	E	E
CDR20291_RS06650	CDR20291_1208		XkdN-like protein	447	51	16	NE	17	NE	NE
CDR20291_RS06655	CDR20291_1209		hypothetical protein	168	12	3	NE	1	U	U/NE	E
CDR20291_RS06660	CDR20291_1210		tail protein	2454	267	74	U	52	E	E
CDR20291_RS06665	CDR20291_1211	ygaU	XkdP-like protein	423	45	12	NE	12	NE	NE			BSU12690	xkdP	NE
CDR20291_RS06670	CDR20291_1212	cwlO	cell wall XkdQ-like hydrolase	1530	165	45	NE	65	NE	NE
CDR20291_RS06675	CDR20291_1213		hypothetical protein	327	34	6	U	7	NE	U/NE	E
CDR20291_RS06680	CDR20291_1214		XkdS-like protein	429	48	11	NE	9	NE	NE
CDR20291_RS06685	CDR20291_1215		baseplate assembly protein	1053	128	41	NE	29	NE	NE
CDR20291_RS06690	CDR20291_1216		XkdT-like protein	699	86	28	NE	15	NE	NE			BSU25970	yqcA	NE
CDR20291_RS06695	CDR20291_1217		tail fiber protein	987	129	59	NE	54	NE	NE
CDR20291_RS06700	CDR20291_1218		beta-lactamase-inhibitor protein II	5178	670	244	NE	252	U	U/NE
CDR20291_RS06705				354	39	20	NE	23	NE	NE
CDR20291_RS06710	CDR20291_1220		hypothetical protein	261	33	16	NE	17	NE	NE
CDR20291_RS06715	CDR20291_1221		hypothetical protein	456	49	19	NE	17	NE	NE
CDR20291_RS06720	CDR20291_1222		transcriptional regulator	420	46	26	NE	19	NE	NE
CDR20291_RS06725	CDR20291_1223		transcriptional regulator	210	19	3	NE	3	NE	NE	E
CDR20291_RS06730	CDR20291_1224		hypothetical protein	210	24	15	NE	18	NE	NE
CDR20291_RS06735	CDR20291_1225		transcriptional regulator	399	47	24	NE	23	NE	NE
CDR20291_RS06740	CDR20291_1226	hatT	putative transporter, major facilitator superfamily	2502	279	119	NE	114	NE	NE			BSU08400	yfiU	NE
CDR20291_RS06745	CDR20291_1227	hatR	TetR family transcriptional regulator	543	62	35	NE	38	NE	NE
CDR20291_RS06750	CDR20291_1228	glpK2	glycerol kinase	1515	152	98	NE	106	NE	NE			BSU09290	glpK	NE
CDR20291_RS06755	CDR20291_1229	busR	GntR family transcriptional regulator	630	74	50	NE	51	NE	NE
CDR20291_RS06760	CDR20291_1230	lamB	LamB/YcsF family protein	792	85	46	NE	51	NE	NE			BSU04050	pxpA	NE
CDR20291_RS06765	CDR20291_1231	ycsG	putative metal ion transporter	1221	142	66	NE	64	NE	NE			BSU04060	ycsG	NE
CDR20291_RS06770	CDR20291_1232	ybgJ	allophanate hydrolase subunit 1	696	81	24	NE	31	NE	NE			BSU04080	pxpB	NE
CDR20291_RS06775	CDR20291_1233	kipA	allophanate hydrolase subunit 2	987	112	59	NE	63	NE	NE			BSU04090	pxpC	NE
CDR20291_RS06780	CDR20291_1234		putative transcriptional regulator	567	56	34	NE	42	NE	NE
CDR20291_RS06785	CDR20291_1235	ykfB	chloromuconate cycloisomerase	1068	114	23	NE	28	U	U/NE			BSU12980	ageB	NE
CDR20291_RS06790	CDR20291_1236		hypothetical protein	1161	125	37	NE	36	NE	NE
CDR20291_RS06795	CDR20291_1237		CocE/NonD family hydrolase	2097	258	126	NE	108	NE	NE
CDR20291_RS06800	CDR20291_1238		endoribonuclease	345	29	21	NE	18	NE	NE
CDR20291_RS06805	CDR20291_1239		membrane protein	891	110	77	NE	93	NE	NE
CDR20291_RS06810	CDR20291_1240		NAD(P)-binding oxidoreductase	1287	146	116	NE	131	NE	NE			BSU30100	yteT	NE
CDR20291_RS06820	CDR20291_1242		amino acid amidase	795	78	59	NE	67	NE	NE			BSU12920	dppA	NE
CDR20291_RS06825	CDR20291_1243		hypothetical protein	477	52	25	NE	25	NE	NE
CDR20291_RS06830	CDR20291_1244	cpsA	putative peptidase	1170	115	26	E	39	NE	E
CDR20291_RS06835	CDR20291_1245		muramoyltetrapeptide carboxypeptidase	864	100	49	NE	62	NE	NE			BSU12970	ykfA	NE
CDR20291_RS06840	CDR20291_1246		hypothetical protein	594	67	51	NE	61	NE	NE
CDR20291_RS06845	CDR20291_1247	pncA	isochorismatase	636	78	66	NE	74	NE	NE
CDR20291_RS06850	CDR20291_1248	glpQ	glycerophosphoryl diester phosphodiesterase	732	89	45	NE	48	NE	NE			BSU24180	glpQB	NE
CDR20291_RS06855	CDR20291_1249		synthetase	2190	291	202	NE	232	NE	NE			BSU03490	srfAB	NE
CDR20291_RS06860	CDR20291_1250		putative oligopeptide transporter	1929	218	154	NE	178	NE	NE
CDR20291_RS06865	CDR20291_1251		hypothetical protein	348	38	26	NE	36	NE	NE
CDR20291_RS06870	CDR20291_1252	yfmR	ABC transporter, ATP-binding protein	1920	213	130	NE	143	NE	NE			BSU07370	ettP	NE
CDR20291_RS06875	CDR20291_1253		hypothetical protein	783	92	65	NE	63	NE	NE
CDR20291_RS06880	CDR20291_1254	ddlR	GntR family transcriptional regulator	1449	177	5	U	4	U	Ei	E		BSU05370	ydfD	NE
CDR20291_RS06885	CDR20291_1255	ddl	D-alanine-D-alanine ligase	900	97	0	E	0	E	E	E	strong	BSU04560	ddl	E
CDR20291_RS06890	CDR20291_1256	cinA	competence damage-inducible protein A	1257	130	104	NE	113	NE	NE			BSU16930	cinA	NE
CDR20291_RS06895	CDR20291_1257		HAD superfamily hydrolase	780	97	81	NE	91	NE	NE
CDR20291_RS06900	CDR20291_1258		hypothetical protein	585	80	67	NE	68	NE	NE
CDR20291_RS06905	CDR20291_1259		sigma-54 dependent transcriptional regulator	1431	169	111	NE	119	NE	NE
CDR20291_RS06910	CDR20291_1260		membrane protein	945	106	55	NE	60	NE	NE			BSU05360	ydfC	NE
CDR20291_RS06915	CDR20291_1261	yhcC	oxidoreductase Fe-S subunit	936	96	70	NE	81	NE	NE			BSU30480	ytqA	NE
CDR20291_RS06920	CDR20291_1262		membrane protein	549	82	67	NE	67	NE	NE
CDR20291_RS06925	CDR20291_1263		membrane protein	429	59	21	NE	18	NE	NE
CDR20291_RS06930	CDR20291_1264		ATP-binding protein	660	73	51	NE	59	NE	NE
CDR20291_RS06935	CDR20291_1265		MATE family efflux transporter	1356	175	74	NE	76	NE	NE
CDR20291_RS06945				357	44	20	NE	26	NE	NE
CDR20291_RS06950	CDR20291_1266		diguanylate kinase signaling protein	1734	185	113	NE	136	NE	NE
CDR20291_RS06955	CDR20291_1267	dccA	diguanylate cyclase	846	106	73	NE	84	NE	NE
CDR20291_RS06960	CDR20291_1268	yliE	diguanylate kinase signaling protein	2235	253	159	NE	177	NE	NE
CDR20291_RS06965	CDR20291_1269		MerR family transcriptional regulator	810	111	71	NE	89	NE	NE
CDR20291_RS06970	CDR20291_1270		hypothetical protein	240	33	22	NE	23	NE	NE
CDR20291_RS06975	CDR20291_1271		hypothetical protein	177	28	19	NE	25	NE	NE
CDR20291_RS06980	CDR20291_1272	yhiD	putative magnesium transporter	675	81	61	NE	57	NE	NE
CDR20291_RS06985	CDR20291_1273	yddQ	isochorismatase	555	58	33	NE	31	NE	NE			BSU05070	yddQ	NE
CDR20291_RS06990	CDR20291_1274	ytfH	HxlR family transcriptional regulator	366	37	22	NE	20	NE	NE
CDR20291_RS06995	CDR20291_1276		acyl-CoA N-acyltransferase	786	98	61	NE	71	NE	NE
CDR20291_RS07000	CDR20291_1277		putative uncharacterized protein	1185	103	35	NE	42	NE	NE
CDR20291_RS07005	CDR20291_1278	MA2_22965	transcriptional regulator, arac family protein	765	77	47	NE	49	NE	NE
CDR20291_RS07010	CDR20291_1279	pdaA	delta-lactam-biosynthetic de-N-acteylase	825	81	21	NE	15	NE	NE
CDR20291_RS07015	CDR20291_1280	dinG	DinG family helicase	3120	398	226	NE	282	NE	NE			BSU22400	dinG	NE
CDR20291_RS07020	CDR20291_1281	rnhA	ribonuclease	600	63	43	NE	42	NE	NE
CDR20291_RS07025	CDR20291_1282	cotE	spore coat protein CotE; peroxiredoxin/chitinase	2130	228	55	NE	78	NE	NE			BSU14220	ahpA	NE
CDR20291_RS07030	CDR20291_1283		hypothetical protein	249	25	17	NE	21	NE	NE
CDR20291_RS07035	CDR20291_1284	ubiD	hypothetical protein	1392	186	172	NE	179	U	U/NE
CDR20291_RS07040	CDR20291_1285	ldt4	L,D-transpeptidase 4	1470	163	131	NE	156	U	U/NE			BSU18720	yoaR	NE
CDR20291_RS07045	CDR20291_1286		putative sigma-54-dependent transcriptional regulator	594	74	59	NE	71	U	U/NE
CDR20291_RS07050	CDR20291_1287		hypothetical protein	1398	177	149	NE	162	NE	NE
CDR20291_RS07055	CDR20291_1288	yohJ	putative transporter, LrgA family	372	57	48	NE	56	NE	NE			BSU38320	cidA	NE
CDR20291_RS07060	CDR20291_1289	lrgB	putative transporter, LrgB family	690	84	67	NE	74	NE	NE			BSU28900	pftB	NE
CDR20291_RS07065	CDR20291_1290		membrane protein	867	109	97	NE	104	NE	NE			BSU11120	yitT	NE
CDR20291_RS07070	CDR20291_1291	XK27_985	MORN repeat-containing protein	810	82	66	NE	75	NE	NE
CDR20291_RS07075	CDR20291_1292		Ca++-chelating serine protease	1065	124	101	NE	112	NE	NE			BSU14960	ylbC	NE
CDR20291_RS07080	CDR20291_1293	pdaC	exported polysaccharide deacetylase	720	73	57	NE	66	NE	NE			BSU12100	pdaC	NE
CDR20291_RS07085	CDR20291_1294	pabA	para-aminobenzoate/anthranilate synthase glutamine amidotransferase component II	585	63	48	NE	55	NE	NE			BSU00750	pabA	NE
CDR20291_RS07090	CDR20291_1295	pabB	Para-aminobenzoate synthase component I	1350	157	138	NE	149	NE	NE			BSU00740	pabB	NE
CDR20291_RS07095	CDR20291_1296	pabC	aminodeoxychorismate lyase	744	102	87	NE	93	NE	NE			BSU00760	pabC	NE
CDR20291_RS07100	CDR20291_1297		hypothetical protein	702	82	34	U	41	U	U
CDR20291_RS07105	CDR20291_1298	folE	GTP cyclohydrolase I	573	49	0	E	0	E	E	E	strong	BSU22780	folEA	E
CDR20291_RS07110	CDR20291_1299	folP	dihydropteroate synthase	792	86	0	E	0	E	E	E		BSU00770	sul	E
CDR20291_RS07115	CDR20291_1300	folB	dihydroneopterin aldolase	366	38	0	E	0	E	E	E		BSU00780	folB	E
CDR20291_RS07120	CDR20291_1301	folK	2-amino-4-hydroxy-6- hydroxymethyldihydropteridine pyrophosphokinase	507	51	3	E	4	E	E	E		BSU00790	folK	E
CDR20291_RS07125	CDR20291_1302	aroF	phospho-2-dehydro-3-deoxyheptonate aldolase	786	79	59	NE	62	NE	NE			BSU29750	aroA	NE
CDR20291_RS07130	CDR20291_1303	dnaG	DNA primase	1791	197	1	E	0	E	E	E	strong	BSU25210	dnaG	E
CDR20291_RS07135	CDR20291_1304	sigA	RNA polymerase major sigma factor	1167	106	0	EB	0	EB	EB	E		BSU25200	sigA	E
CDR20291_RS07140	CDR20291_1305	trmK	SAM-dependent methyltransferase	690	78	39	NE	28	NE	NE			BSU25180	trmK	NE
CDR20291_RS07145	CDR20291_1306	ybgI	hypothetical protein	1098	127	95	NE	113	NE	NE			BSU25170	yqfO	NE
CDR20291_RS07150	CDR20291_1307	wrbA	flavodoxin protein	573	62	57	NE	61	NE	NE
CDR20291_RS07155	CDR20291_1308		5-nitroimidazole antibiotic resistance protein	468	50	31	NE	36	NE	NE
CDR20291_RS07160	CDR20291_1309		phosphohydrolase	477	44	30	NE	36	NE	NE
CDR20291_RS07165	CDR20291_1310		membrane protein	1092	158	102	NE	104	NE	NE
CDR20291_RS07170	CDR20291_1311		GntR family transcriptional regulator	390	44	32	NE	25	NE	NE
CDR20291_RS07175	CDR20291_1312		hypothetical protein	447	44	10	NE	15	NE	NE
CDR20291_RS07180	CDR20291_1313		two-component response regulator	726	92	52	NE	66	NE	NE
CDR20291_RS07185	CDR20291_1314		two-component sensor histidine kinase	1254	165	84	NE	101	NE	NE
CDR20291_RS07190	CDR20291_1315		ABC transporter, ATP-binding protein	678	77	60	NE	71	NE	NE
CDR20291_RS07195	CDR20291_1316		ABC transporter, membrane protein	2562	353	240	NE	277	NE	NE
CDR20291_RS07200	CDR20291_1317		iron-sulfur protein	1275	141	122	NE	132	NE	NE
CDR20291_RS07205	CDR20291_1318	cwp20	cell wall protein 20	3042	329	220	NE	231	NE	NE
CDR20291_RS07210	CDR20291_1319		rhodanese-like domain-containing protein	300	42	18	NE	22	NE	NE			BSU30310	ytwF	NE
CDR20291_RS07215	CDR20291_1320	pip	membrane protein	2229	249	179	NE	156	NE	NE			BSU10160	yhgE	NE
CDR20291_RS07220	CDR20291_1321	yfiB	multidrug family ABC transporter, ATP-binding/membrane protein	1776	219	124	NE	147	NE	NE
CDR20291_RS07225	CDR20291_1322	yfiC	multidrug family ABC transporter, ATP-binding/membrane protein	1824	230	156	NE	191	NE	NE
CDR20291_RS07230	CDR20291_1323		rubrerythrin	546	49	40	NE	46	NE	NE	Ambig
CDR20291_RS07235				261	32	26	NE	29	NE	NE
CDR20291_RS07240	CDR20291_1324		putative uncharacterized protein	429	45	32	NE	36	NE	NE
CDR20291_RS07245	CDR20291_1325		hydrolase	609	69	59	NE	62	NE	NE			BSU04020	yczH	NE
CDR20291_RS07250	CDR20291_1326	feoA	ferrous iron transport protein A	213	31	24	NE	28	NE	NE
CDR20291_RS07255	CDR20291_1327	feoA1	ferrous iron transport protein A	222	20	14	NE	18	NE	NE
CDR20291_RS07260	CDR20291_1328	feoB1	ferrous iron transport protein B	2157	241	81	NE	78	NE	NE
CDR20291_RS07265	CDR20291_1329		hypothetical protein	153	19	10	S	8	S	S
CDR20291_RS07270	CDR20291_1330		tryptophan RNA-binding attenuation protein	711	55	38	NE	46	NE	NE
CDR20291_RS07275	CDR20291_1331	ssuC	sulfonate family ABC transporter, membrane subunit	771	96	57	NE	77	NE	NE			BSU08850	ssuC	NE
CDR20291_RS07280	CDR20291_1332	ssuB	sulfonate family ABC transporter, ATP-binding subunit	732	85	58	NE	67	NE	NE
CDR20291_RS07285	CDR20291_1333	ssuA	sulfonate family ABC transporter, substrate-binding protein	960	94	67	NE	77	NE	NE
CDR20291_RS07290	CDR20291_1334		hypothetical protein	597	75	20	U	22	NE	U/NE
CDR20291_RS07295	CDR20291_1335		hypothetical protein	600	72	24	NE	26	NE	NE
CDR20291_RS07300	CDR20291_1336		hypothetical protein	468	44	10	NE	9	NE	NE
CDR20291_RS07305	CDR20291_1337		DeoR family transcriptional regulator	912	98	76	NE	95	U	U/NE
CDR20291_RS07310	CDR20291_1338			1119	142	136	NE	140	NE	NE	E
CDR20291_RS07315	CDR20291_1339	metN	putative methionine ABC transporter, ATP-binding subunit	966	100	88	NE	99	U	U/NE			BSU32750	metN	NE
CDR20291_RS07320	CDR20291_1340	metI	putative methionine ABC transporter, membrane subunit	657	93	83	NE	85	NE	NE			BSU32740	metP	NE
CDR20291_RS07325	CDR20291_1341	metQ	putative methionine ABC transporter, substrate-binding lipoprotein	792	94	76	NE	86	NE	NE			BSU32730	metQ	NE
CDR20291_RS07330	CDR20291_1342	ptpA	sporulation-associated phosphatase PtpA	2739	397	141	U	101	E	E	Ambig
CDR20291_RS07335	CDR20291_1343	mpg	3-methyladenine DNA glycosylase	609	87	53	NE	77	NE	NE			BSU38620	aag	NE
CDR20291_RS07340	CDR20291_1344	puuR_1	HTH-type transcriptional regulator	591	54	39	NE	48	NE	NE
CDR20291_RS07345	CDR20291_1345	proC	pyrroline-5-carboxylate reductase	804	91	84	NE	87	U	U/NE			BSU23800	proI	NE
CDR20291_RS07350	CDR20291_1346	ypuA	hypothetical protein	1176	108	77	NE	82	NE	NE			BSU23370	ypuA	NE
CDR20291_RS07355	CDR20291_1347		hypothetical protein	477	44	36	NE	42	NE	NE
CDR20291_RS07360	CDR20291_1348	sigA2	RNA polymerase sigma factor SigA2	885	91	70	NE	77	NE	NE
CDR20291_RS07365	CDR20291_1349		MurJ family protein	1545	196	122	NE	156	NE	NE
CDR20291_RS07370	CDR20291_1350	deoC	deoxyribose-phosphate aldolase	660	72	38	NE	46	NE	NE			BSU39420	deoC	NE
CDR20291_RS07375	CDR20291_1351	gntR1	GntR family transcriptional regulator	369	44	17	NE	24	NE	NE
CDR20291_RS07380	CDR20291_1352		multidrug family ABC transporter, ATP-binding protein	876	104	21	U	33	NE	U/NE
CDR20291_RS07385	CDR20291_1353		multidrug family ABC transporter, membrane protein	795	123	72	NE	78	NE	NE
CDR20291_RS07390	CDR20291_1354		MATE family efflux transporter	1326	165	110	NE	94	NE	NE
CDR20291_RS07395	CDR20291_1355		thioredoxin	585	50	31	NE	34	NE	NE
CDR20291_RS07400	CDR20291_1356		hypothetical protein	150	22	19	S	20	S	S
CDR20291_RS07405	CDR20291_1357		iron-sulfur binding protein	900	103	65	NE	83	NE	NE
CDR20291_RS07410	CDR20291_1358		lipoprotein	570	71	57	NE	66	NE	NE
CDR20291_RS07415	CDR20291_1359		hypothetical protein	648	54	43	NE	43	NE	NE
CDR20291_RS07420	CDR20291_1360		spore outer coat layer protein CotB	915	103	57	NE	61	NE	NE
CDR20291_RS07425				183	19	15	NE	18	NE	NE
CDR20291_RS07430	CDR20291_1361	panC	pantothenate synthetase	849	90	44	NE	47	NE	NE			BSU22420	panC	NE
CDR20291_RS07435	CDR20291_1362	panB	3-methyl-2-oxobutanoate hydroxymethyltransferase	828	86	27	E	28	NE	E			BSU22430	panB	NE
CDR20291_RS07440	CDR20291_1363		putative ketopantoate reductase	939	108	46	NE	50	NE	NE
CDR20291_RS07445	CDR20291_1364	pdcA	c-di-GMP phosphodiesterase	2094	233	177	NE	219	U	U/NE
CDR20291_RS07450				285	48	28	NE	40	NE	NE
CDR20291_RS07455	CDR20291_1365	bltR	MerR family transcriptional regulator	819	101	67	NE	87	U	U/NE
CDR20291_RS07460	CDR20291_1366	feoB	ferrous iron transport protein B	2121	258	113	NE	127	NE	NE
CDR20291_RS07465	CDR20291_1367	feoA2	ferrous iron transport protein A	228	28	11	NE	8	NE	NE
CDR20291_RS07470	CDR20291_1368	elaA	acyltransferase	441	52	32	NE	32	NE	NE
CDR20291_RS07475	CDR20291_1369		membrane protein	969	135	95	NE	115	NE	NE
CDR20291_RS07480	CDR20291_1370	tyrS	tyrosine-tRNA ligase	1209	119	2	E	2	E	E	E		BSU38460	tyrZ	NE
CDR20291_RS07485	CDR20291_1371	pgdA	peptidoglycan deacetylase	882	72	48	NE	52	NE	NE
CDR20291_RS07490	CDR20291_1372		putative transporter	945	108	87	NE	97	NE	NE
CDR20291_RS07495	CDR20291_1373		rubrerythrin	546	49	40	NE	48	NE	NE
CDR20291_RS07500	CDR20291_1374		iron-sulfur protein	1149	137	62	NE	94	NE	NE
CDR20291_RS07505	CDR20291_1375	pyrC	dihydroorotase	1266	134	83	NE	95	NE	NE			BSU15500	pyrC	NE
CDR20291_RS07510	CDR20291_1376		ABC transporter, membrane protein	1233	139	89	NE	100	NE	NE			BSU14370	yknZ	NE
CDR20291_RS07515	CDR20291_1377		ABC transporter, ATP-binding protein	675	72	50	NE	54	NE	NE			BSU33270	yvrO	NE
CDR20291_RS07520	CDR20291_1378		ABC transporter, membrane protein	1230	123	69	NE	74	NE	NE
CDR20291_RS07525	CDR20291_1379		two-component sensor histidine kinase	1005	129	69	NE	81	NE	NE
CDR20291_RS07530	CDR20291_1380		two-component response regulator	675	74	47	NE	51	NE	NE			BSU30400	bceR	NE
CDR20291_RS07535	CDR20291_1381		ABC transporter, ATP-binding protein	768	84	24	NE	34	NE	NE
CDR20291_RS07540	CDR20291_1382		ABC transporter, membrane protein	1938	289	138	NE	163	NE	NE
CDR20291_RS07545	CDR20291_1383	ggt	gamma-glutamyltranspeptidase	1614	163	92	NE	124	NE	NE			BSU36100	ywrD	NE
CDR20291_RS07550	CDR20291_1384	sseA	3-mercaptopyruvate sulfurtransferase	852	88	42	NE	42	NE	NE
CDR20291_RS07555	CDR20291_1385	gltA	ferredoxin-NADP(+) reductase subunit alpha	894	96	54	NE	46	NE	NE
CDR20291_RS07560	CDR20291_1386	aspB	oxidoreductase	1395	134	76	NE	63	NE	NE			BSU18440	gltB	NE
CDR20291_RS07565	CDR20291_1387	yliE	signaling protein	2220	281	207	NE	249	NE	NE
CDR20291_RS07570	CDR20291_1388		ABC transporter, ATP-binding protein	747	86	28	NE	27	NE	NE
CDR20291_RS07575	CDR20291_1389		ABC transporter, membrane protein	1881	253	70	NE	86	NE	NE			BSU39630	yxdM	NE
CDR20291_RS07580	CDR20291_1390		MATE family efflux transporter	1392	192	177	U	182	NE	U/NE
CDR20291_RS07585	CDR20291_1391	fic	hypothetical protein	1041	123	98	NE	114	NE	NE
CDR20291_RS07590	CDR20291_1392	azoR	FMN-dependent NADH-azoreductase	654	70	27	NE	22	NE	NE			BSU33540	azoR2	NE
CDR20291_RS07595	CDR20291_1393		hypothetical protein	210	23	6	NE	12	NE	NE	E
CDR20291_RS07600	CDR20291_1394	M1-874	hypothetical protein	567	69	54	NE	64	NE	NE
CDR20291_RS07605	CDR20291_1395	yplQ	channel-forming hemolysin	654	80	66	NE	72	NE	NE			BSU21790	trhA	NE
CDR20291_RS07610				177	24	19	NE	21	NE	NE
CDR20291_RS07615	CDR20291_1396	hisZ	ATP phosphoribosyltransferase regulatory subunit	945	115	53	NE	57	NE	NE			BSU34930	hisZ	NE
CDR20291_RS07620	CDR20291_1397	hisG	ATP phosphoribosyltransferase	627	80	35	NE	53	NE	NE			BSU34920	hisG	NE
CDR20291_RS07625	CDR20291_1398	hisC	histidinol-phosphate aminotransferase	1050	130	64	NE	66	NE	NE
CDR20291_RS07630	CDR20291_1399	hisB	imidazoleglycerol-phosphate dehydratase	579	69	39	NE	43	NE	NE			BSU34900	hisB	NE
CDR20291_RS07635	CDR20291_1400	hisH	imidazole glycerol phosphate synthase subunit HisH	606	77	36	NE	40	NE	NE			BSU34890	hisH	NE
CDR20291_RS07640	CDR20291_1401	hisA	1-(5-phosphoribosyl)-5-[(5- phosphoribosylamino)methylideneamino] imidazole-4-carboxamide isomerase	723	91	61	NE	70	NE	NE			BSU34880	hisA	NE
CDR20291_RS07645	CDR20291_1402	hisF	Imidazole glycerol phosphate synthase subunit HisF	759	69	30	NE	32	NE	NE			BSU34870	hisF	NE
CDR20291_RS07650	CDR20291_1403	hisI	bifunctional phosphoribosyl-AMP cyclohydrolase/phosphoribosyl-ATP pyrophosphatase	669	77	40	NE	59	NE	NE			BSU34860	hisI	NE
CDR20291_RS07655	CDR20291_1404		putative serine/threonine exchanger	1329	157	113	NE	125	NE	NE
CDR20291_RS07660	CDR20291_1405	pdaV	peptidoglycan deacetylase	834	89	62	NE	70	NE	NE
CDR20291_RS07665	CDR20291_1406	prsA2	peptidyl-prolyl isomerase	957	102	81	NE	86	NE	NE
CDR20291_RS07670	CDR20291_1407	csfV	ECF RNA polymerase sigma factor CsfV	483	66	53	NE	62	NE	NE			BSU27120	sigV	NE
CDR20291_RS07675	CDR20291_1408	rsiV	anti ECF RNA polymerase sigma factor RsiV	870	106	70	NE	75	NE	NE			BSU27130	rsiV	NE
CDR20291_RS07680	CDR20291_1409	lbpA	hypothetical protein	756	96	82	NE	87	NE	NE
CDR20291_RS07685	CDR20291_1410	pucA	xanthine dehydrogenase accessory factor	822	91	80	NE	87	U	U/NE			BSU32510	pucA	NE
CDR20291_RS07690	CDR20291_1411		hypothetical protein	762	94	74	NE	84	NE	NE
CDR20291_RS07695	CDR20291_1412		hypothetical protein	240	29	10	NE	16	NE	NE
CDR20291_RS07700	CDR20291_1413	ilvC	ketol-acid reductoisomerase	1047	95	26	NE	9	E	E			BSU28290	ilvC	NE
CDR20291_RS07705	CDR20291_1414	ilvB	acetolactate synthase large subunit	1689	183	31	NE	24	E	E			BSU28310	ilvB	NE
CDR20291_RS07710	CDR20291_1415		prophage lambdaba04, site-specific recombinase, phage integrase family	1131	124	64	NE	69	NE	NE
CDR20291_RS07715	CDR20291_1416		putative uncharacterized protein	708	87	18	E	17	E	E	Ambig
CDR20291_RS07720	CDR20291_1417		hipa-like	870	104	66	NE	72	NE	NE
CDR20291_RS07725	CDR20291_1418		putative phage-related protein	507	57	30	NE	39	NE	NE
CDR20291_RS07730				549	60	40	NE	44	NE	NE
CDR20291_RS07735	CDR20291_1418B			342	29	1	E	2	E	E	E
CDR20291_RS07740				204	21	7	NE	5	NE	NE
CDR20291_RS07745	CDR20291_1419		regulatory protein	810	90	33	NE	31	NE	NE
CDR20291_RS07750				210	21	7	NE	9	NE	NE
CDR20291_RS07755				375	38	17	NE	16	NE	NE
CDR20291_RS07760				171	26	8	NE	9	NE	NE
CDR20291_RS07765				393	42	10	NE	8	NE	NE
CDR20291_RS07770				150	21	11	S	12	S	S
CDR20291_RS07775	CDR20291_1420		putative uncharacterized protein	438	46	16	NE	13	NE	NE
CDR20291_RS07780	CDR20291_1421		putative uncharacterized protein	1167	133	43	U	44	NE	U/NE
CDR20291_RS07785				336	42	15	NE	12	NE	NE
CDR20291_RS07790	CDR20291_1422		hypothetical protein	573	75	29	NE	23	NE	NE
CDR20291_RS07795	CDR20291_1423		putative uncharacterized protein	573	56	16	NE	13	NE	NE
CDR20291_RS07800	CDR20291_1424		dna-directed dna polymerase i	1959	232	55	NE	52	NE	NE
CDR20291_RS07805	CDR20291_1425		putative virulence-associated protein e	2418	264	87	NE	87	NE	NE
CDR20291_RS07810				327	31	11	NE	12	NE	NE
CDR20291_RS07815	CDR20291_1426		phosphoribosylformimino-5-aminoimidazole carboxamide ribotide isomerase	1371	176	55	NE	50	NE	NE
CDR20291_RS07820				138	13	1	S	8	S	S
CDR20291_RS07825	CDR20291_1427		putative uncharacterized protein	480	58	23	NE	23	NE	NE
CDR20291_RS07830	CDR20291_1428		bro family, n-terminal	453	49	20	NE	19	NE	NE
CDR20291_RS07835	CDR20291_1429		hypothetical protein	975	124	66	NE	78	NE	NE
CDR20291_RS07840	CDR20291_1430		hypothetical protein	510	79	41	NE	66	NE	NE
CDR20291_RS07845	CDR20291_1431		DNA-binding protein	693	61	12	NE	10	U	U/NE			BSU26200	stmA	NE
CDR20291_RS07850	CDR20291_1432		terminase large subunit	1254	140	62	NE	53	NE	NE			BSU26190	stmB	NE
CDR20291_RS07855	CDR20291_1433		portal protein	1443	174	66	NE	59	NE	NE
CDR20291_RS07860	CDR20291_1434		head protein	1536	166	74	NE	80	NE	NE
CDR20291_RS07865				249	40	26	NE	35	NE	NE
CDR20291_RS07870	CDR20291_1435		scaffold protein	564	55	12	NE	13	NE	NE
CDR20291_RS07875	CDR20291_1436		major capsid protein	891	95	41	NE	24	NE	NE
CDR20291_RS07880	CDR20291_1436A			234	27	6	NE	5	NE	NE	E
CDR20291_RS07885	CDR20291_1437		hypothetical protein	402	50	26	NE	24	NE	NE
CDR20291_RS07890	CDR20291_1438		hypothetical protein	348	48	16	NE	15	NE	NE
CDR20291_RS07895				291	26	7	NE	6	NE	NE
CDR20291_RS07900	CDR20291_1439		putative uncharacterized protein	807	94	80	NE	86	NE	NE
CDR20291_RS07905	CDR20291_1440		hypothetical protein	438	48	18	NE	21	NE	NE
CDR20291_RS07910				186	23	12	NE	9	NE	NE
CDR20291_RS07915	CDR20291_1441	xkdK	hypothetical protein	1311	147	43	NE	51	NE	NE			BSU12650	xkdK	NE
CDR20291_RS07920	CDR20291_1442	xkdM	hypothetical protein	471	51	17	NE	25	NE	NE			BSU12660	xkdM	NE
CDR20291_RS07925	CDR20291_1443		phage-related protein	828	97	63	NE	80	NE	NE
CDR20291_RS07930	CDR20291_1444		XkdN-like phage protein	441	44	13	NE	16	NE	NE			BSU12671	xkdN	NE
CDR20291_RS07935	CDR20291_1445		hypothetical protein	162	17	14	NE	13	NE	NE
CDR20291_RS07940				189	16	3	NE	1	NE	NE
CDR20291_RS07945	CDR20291_1446		hypothetical protein	867	97	63	NE	80	NE	NE
CDR20291_RS07950	CDR20291_1447		putative uncharacterized protein	528	63	59	NE	62	NE	NE
CDR20291_RS07955	CDR20291_1448		putative uncharacterized protein	768	90	56	NE	74	NE	NE			BSU21340	yomJ	NE
CDR20291_RS07960	CDR20291_1449		tail tape measure protein	2373	236	47	NE	55	NE	NE
CDR20291_RS07965	CDR20291_1450		cell wall hydrolase	690	73	23	NE	20	NE	NE
CDR20291_RS07970	CDR20291_1451		cell wall hydrolase	1893	203	82	NE	63	U	U/NE			BSU26010	yqbQ	NE
CDR20291_RS07975	CDR20291_1452		hypothetical protein	261	28	8	NE	5	NE	NE			BSU12710	xkdR	NE
CDR20291_RS07980	CDR20291_1453		hypothetical protein	420	47	10	NE	13	NE	NE			BSU25990	yqbS	NE
CDR20291_RS07985	CDR20291_1454	xkdT	baseplate assembly protein	1050	117	36	NE	40	NE	NE			BSU12730	xkdT	NE
CDR20291_RS07990	CDR20291_1455		hypothetical protein	618	83	40	NE	31	NE	NE			BSU12740	xkdU	NE
CDR20291_RS07995	CDR20291_1456		tail fiber protein	1026	120	41	NE	41	NE	NE
CDR20291_RS08000	CDR20291_1457		hypothetical protein	1527	177	52	NE	50	NE	NE
CDR20291_RS08005	CDR20291_1458		hypothetical protein	294	37	23	NE	23	NE	NE
CDR20291_RS08010	CDR20291_1459		hypothetical protein	183	26	7	NE	7	NE	NE	E
CDR20291_RS08015	CDR20291_1460		putative uncharacterized protein	567	64	23	NE	19	NE	NE
CDR20291_RS08020				291	31	16	NE	14	NE	NE
CDR20291_RS08025	CDR20291_1461		holin	258	32	13	NE	10	NE	NE
CDR20291_RS08030	CDR20291_1462		putative uncharacterized protein	864	115	103	NE	113	U	U/NE
CDR20291_RS08035	CDR20291_1463		n-acetylmuramoyl-l-alanine amidase (cell wall hydrolase) region relative to most database matches fragment	813	103	36	NE	37	NE	NE
CDR20291_RS08040	CDR20291_1464		cell surface protein (putative penicillin-binding protein) precursor	2400	301	206	NE	254	NE	NE
CDR20291_RS08045				186	12	2	U	3	U	U
CDR20291_RS08050	CDR20291_1465		spore coat protein; manganese catalase	678	75	14	NE	12	NE	NE			BSU04430	ydbD	NE
CDR20291_RS08055	CDR20291_1466	yyaL	hypothetical protein	2037	232	103	NE	121	NE	NE			BSU40820	yyaL	NE
CDR20291_RS08060	CDR20291_1467	hpr	MarR family transcriptional regulator	567	58	42	NE	36	NE	NE			BSU03080	ycgE	NE
CDR20291_RS08065				537	56	45	NE	54	NE	NE
CDR20291_RS08075	CDR20291_1469		transposase-like protein b	756						U/NE	E
CDR20291_RS08085	CDR20291_1470		HTH-type transcriptional regulator	1215	145	116	NE	128	NE	NE
CDR20291_RS08090	CDR20291_1471		hypothetical protein	522	50	32	NE	35	NE	NE
CDR20291_RS08095	CDR20291_1472	yuiC	hypothetical protein	798	89	45	NE	28	NE	NE
CDR20291_RS08100	CDR20291_1473		esterase	591	78	58	NE	67	NE	NE			BSU25700	yqeF	NE
CDR20291_RS08105	CDR20291_1474	pgm	phosphoglucomutase	1698	198	141	NE	178	U	U/NE
CDR20291_RS08110	CDR20291_1475	yihY	membrane-associated ribonuclease	840	115	41	NE	45	NE	NE			BSU07900	yfkH	NE
CDR20291_RS08115	CDR20291_1476	ptpC	sporulation-associated sensor histidine kinase/phosphatase PtpC	1857	237	209	NE	223	U	U/NE
CDR20291_RS08120	CDR20291_1477	hom2	homoserine dehydrogenase	1218	157	38	NE	45	NE	NE			BSU32260	homA	NE
CDR20291_RS08125	CDR20291_1478		exosporium protein	495	37	11	NE	9	NE	NE
CDR20291_RS08130	CDR20291_1479	hisD	histidinol dehydrogenase	1266	128	67	NE	82	NE	NE			BSU34910	hisD	NE
CDR20291_RS08135	CDR20291_1480		hypothetical protein	753	62	36	NE	33	NE	NE
CDR20291_RS08140	CDR20291_1481		hypothetical protein	270	20	17	NE	16	NE	NE			BSU26900	yraL	NE
CDR20291_RS08145	CDR20291_1482		ROK family transcriptional regulator	1095	148	127	NE	137	NE	NE
CDR20291_RS08150	CDR20291_1483		N-acetylglucosamine kinase NAGK-like	951	110	56	NE	63	NE	NE
CDR20291_RS08155	CDR20291_1484		hypothetical protein	1185	152	51	NE	64	NE	NE
CDR20291_RS08160	CDR20291_1485		putative ribose ABC transporter, ATP-binding subunit	1497	171	46	NE	59	NE	NE
CDR20291_RS08165	CDR20291_1486		putative ribose ABC transporter, membrane subunit	951	114	30	NE	37	NE	NE
CDR20291_RS08170	CDR20291_1487	rbsB2	putative ribose ABC transporter, substrate-binding protein	963	96	33	NE	36	U	U/NE
CDR20291_RS08175	CDR20291_1488	yitT5	membrane protein	633	83	57	NE	71	NE	NE
CDR20291_RS08185	CDR20291_1489	kdpA	K+-transporting P-type ATPase subunit A	1677	193	71	NE	57	U	U/NE
CDR20291_RS08190	CDR20291_1490	kdpB	K+-transporting P-type ATPase subunit B	2058	218	65	NE	65	NE	NE
CDR20291_RS08195	CDR20291_1491	kdpC	K+-transporting P-type ATPase subunit C	627	68	23	NE	26	NE	NE
CDR20291_RS08200	CDR20291_1492	cysK	O-acetyl-serine thiol-lyase A	909	96	50	NE	54	NE	NE			BSU00730	cysK	NE
CDR20291_RS08205	CDR20291_1493	cysE	serine acetyltransferase	591	63	34	NE	31	NE	NE			BSU00930	cysE	NE
CDR20291_RS08210				189	13	9	NE	11	NE	NE
CDR20291_RS08215	CDR20291_1494	map2	methionine aminopeptidase	870	87	64	NE	61	NE	NE
CDR20291_RS08220	CDR20291_1495		hypothetical protein	1245	156	65	NE	69	U	U/NE
CDR20291_RS08225	CDR20291_1496	yazA	hypothetical protein	312	46	22	NE	35	NE	NE			BSU00350	yazA	NE
CDR20291_RS08230	CDR20291_1497	thiD	phosphomethylpyrimidine kinase	795	91	33	NE	24	NE	NE			BSU11710	thiD	NE
CDR20291_RS08235	CDR20291_1498	thiM	hydroxyethylthiazole kinase	789	95	24	U	25	NE	U/NE			BSU38300	thiM	NE
CDR20291_RS08240	CDR20291_1499	thiE	thiamine-phosphate synthase	633	67	23	NE	26	NE	NE			BSU38290	thiE	NE
CDR20291_RS08245	CDR20291_1500	ptcB	PTS system lactose/cellobiose-family transporter subunit IIB	303	35	31	NE	35	U	U/NE
CDR20291_RS08250	CDR20291_1501		multidrug family ABC transporter, membrane protein	750	97	51	NE	57	NE	NE
CDR20291_RS08255	CDR20291_1502	nodI	multidrug family ABC transporter, ATP-binding protein	963	112	35	NE	32	NE	NE
CDR20291_RS08260	CDR20291_1503		transcriptional regulator	459	45	11	NE	8	NE	NE
CDR20291_RS08265	CDR20291_1504		GntR family transcriptional regulator	357	45	38	NE	42	NE	NE			BSU09060	yhcF	NE
CDR20291_RS08270	CDR20291_1505	yhcG	multidrug family ABC transporter, ATP-binding protein	717	73	26	NE	35	NE	NE
CDR20291_RS08275	CDR20291_1506		multidrug family ABC transporter, membrane protein	825	132	66	NE	64	NE	NE
CDR20291_RS08280	CDR20291_1507		hypothetical protein	1200	176	84	NE	101	NE	NE
CDR20291_RS08285	CDR20291_1508		hypothetical protein	813	131	64	NE	72	NE	NE
CDR20291_RS08290	CDR20291_1509		hypothetical protein	1269	184	78	NE	90	NE	NE
CDR20291_RS08295	CDR20291_1510		amidohydrolase	1182	118	50	NE	55	NE	NE
CDR20291_RS08300	CDR20291_1511	cotA	spore outer coat layer protein CotA	918	118	49	NE	42	NE	NE
CDR20291_RS08305	CDR20291_1512	natA	ABC transporter, ATP-binding protein	795	75	56	NE	69	NE	NE			BSU02750	natA	NE
CDR20291_RS08310	CDR20291_1513	natB	ABC transporter, membrane protein	2061	276	234	NE	257	U	U/NE			BSU02760	natB	NE
CDR20291_RS08315	CDR20291_1514	yliE	diguanylate kinase signaling protein	1545	204	144	NE	172	NE	NE
CDR20291_RS08320	CDR20291_1515		GntR family transcriptional regulator	369	41	29	NE	33	NE	NE
CDR20291_RS08325	CDR20291_1516	skfE	multidrug family ABC transporter, ATP-binding protein	726	83	61	NE	64	NE	NE			BSU09070	yhcG	NE
CDR20291_RS08330	CDR20291_1517		multidrug family ABC transporter, membrane protein	765	110	72	NE	98	NE	NE
CDR20291_RS08335	CDR20291_1518	yjjL	putative transporter, major facilitator superfamily	1251	157	133	NE	146	NE	NE			BSU40570	yybO	NE
CDR20291_RS08340	CDR20291_1519	mscS	putative small-conductance mechanosensitive channel	885	109	91	NE	99	NE	NE			BSU09640	yhdY	NE
CDR20291_RS08345	CDR20291_1520		hypothetical protein	618	69	27	NE	41	NE	NE			BSU13280	ykoJ	NE
CDR20291_RS08350	CDR20291_1521	dfa1	oxidoreductase	2532	293	213	NE	246	NE	NE			BSU03300	nasD	NE
CDR20291_RS08355	CDR20291_1522	vanR	two-component response regulator	702	77	59	NE	71	NE	NE
CDR20291_RS08360	CDR20291_1523	vanS	two-component sensor histidine kinase	1083	120	95	NE	107	NE	NE
CDR20291_RS08365	CDR20291_1524	vanG	D-alanine-D-serine ligase	1101	105	26	NE	21	NE	NE			BSU04560	ddl	E
CDR20291_RS08370	CDR20291_1525	vanY	D-alanyl-D-alanine dipeptidase	807	92	19	NE	12	NE	NE
CDR20291_RS08375	CDR20291_1526	vanT	alanine racemase 1	2139	274	85	NE	109	NE	NE
CDR20291_RS08380	CDR20291_1527	yhjE	hypothetical protein	621	69	58	NE	64	NE	NE			BSU10480	yhjE	NE
CDR20291_RS08385	CDR20291_1528	yvsG	membrane protein	537	80	73	U	77	U	U			BSU33350	yvsG	NE
CDR20291_RS08390	CDR20291_1529	sodA	superoxide dismutase	705	76	22	NE	19	NE	NE			BSU25020	sodA	NE
CDR20291_RS08395	CDR20291_1530	asnB	asparagine synthetase	1875	237	132	NE	152	NE	NE			BSU30540	asnB	NE
CDR20291_RS08400	CDR20291_1531		serine protease	1437	166	109	NE	111	NE	NE
CDR20291_RS08405	CDR20291_1532		tellurium resistance protein	579	57	51	NE	53	NE	NE			BSU02910	yceE	NE
CDR20291_RS08410	CDR20291_1533		tellurium resistance protein	579	59	50	NE	54	NE	NE
CDR20291_RS08415	CDR20291_1534	yceC	tellurium resistance protein	630	64	54	NE	58	NE	NE			BSU02890	yceC	NE
CDR20291_RS08420	CDR20291_1535	pacL2	putative Ca2+-transporting P-type ATPase	2760	300	230	NE	253	NE	NE
CDR20291_RS08425	CDR20291_1536	yceH	hypothetical protein	1563	177	150	NE	155	NE	NE			BSU02930	yceG	NE
CDR20291_RS08430	CDR20291_1537	yceH	tellurite associated resistance protein	1137	117	81	NE	105	NE	NE			BSU02940	yceH	NE
CDR20291_RS08435	CDR20291_1538	apt	hypothetical protein	1077	139	110	NE	118	NE	NE
CDR20291_RS08440	CDR20291_1539	apt	hypothetical protein	1239	158	121	NE	134	NE	NE
CDR20291_RS08445	CDR20291_1540	stiP	hypothetical protein	1089	123	98	NE	110	NE	NE
CDR20291_RS08450	CDR20291_1541		hypothetical protein	792	103	88	NE	100	NE	NE
CDR20291_RS08455	CDR20291_1542	puuR	transcriptional regulator	555	61	51	NE	55	NE	NE
CDR20291_RS08460	CDR20291_1543	yjcL	membrane protein	1203	148	53	NE	62	NE	NE			BSU11900	yjcL	NE
CDR20291_RS08465	CDR20291_1544		peptidase	981	112	41	NE	42	NE	NE
CDR20291_RS08470	CDR20291_1545	yclN	putative iron-siderophore ABC transporter, membrane subunit	954	141	45	NE	44	NE	NE			BSU03800	fbpN	NE
CDR20291_RS08475	CDR20291_1546	fatC	putative iron-siderophore ABC transporter, membrane subunit	957	139	31	NE	48	NE	NE			BSU03810	fbpO	NE
CDR20291_RS08480	CDR20291_1547	yclP	putative iron-siderophore ABC transporter, ATP-binding subunit	756	95	29	NE	21	NE	NE			BSU03820	fpiD	NE
CDR20291_RS08485	CDR20291_1548	yclQ	putative iron-siderophore ABC transporter, substrate-binding protein	966	115	25	NE	27	NE	NE			BSU03830	fpbQ	NE
CDR20291_RS08490	CDR20291_1549	yliE	signaling protein	1860	220	145	NE	173	NE	NE
CDR20291_RS08495	CDR20291_1550	terA	tellurium resistance protein	600	55	33	NE	36	NE	NE
CDR20291_RS08500	CDR20291_1551	metQ	lipoprotein	798	84	51	NE	60	NE	NE
CDR20291_RS08505	CDR20291_1552	lplA	lipoate-protein ligase	987	102	47	NE	51	NE	NE			BSU10250	lplJ	NE
CDR20291_RS08510	CDR20291_1553	nhaC	putative Na+:H+ antiporter	1731	210	126	NE	150	NE	NE
CDR20291_RS08525	CDR20291_1556	gcvPB	glycine dehydrogenase subunit 2	1458	146	65	NE	101	NE	NE			BSU24550	gcvPB	NE
CDR20291_RS08530	CDR20291_1557	yfgQ	putative cation-transporting P-type ATPase	2358	285	195	NE	230	NE	NE
CDR20291_RS08535	CDR20291_1558	ppnP	hypothetical protein	318	31	19	NE	15	NE	NE
CDR20291_RS08540	CDR20291_1559		hypothetical protein	756	86	37	NE	45	NE	NE
CDR20291_RS08545	CDR20291_1560	guaD	guanine deaminase	1272	147	94	NE	101	NE	NE
CDR20291_RS08550				240	36	9	NE	6	NE	NE
CDR20291_RS08555				288	44	17	NE	27	NE	NE
CDR20291_RS08560	CDR20291_1561	ydcN	transcriptional regulator	552	59	43	NE	46	NE	NE			BSU33660	rghRA	NE
CDR20291_RS08565	CDR20291_1562	cysM	O-acetylserine (thiol)-lyase	963	88	42	NE	55	NE	NE
CDR20291_RS08570	CDR20291_1563	glpQ	membrane glycerophosphoryl diester phosphodiesterase	1845	251	108	NE	125	NE	NE
CDR20291_RS08575	CDR20291_1564	maa	maltose O-acetyltransferase	585	58	40	NE	46	NE	NE
CDR20291_RS08580				177	26	21	NE	22	NE	NE
CDR20291_RS08585	CDR20291_1565		membrane protein	1023	150	52	NE	55	NE	NE
CDR20291_RS08590	CDR20291_1566		multidrug family ABC transporter, ATP-binding protein	888	98	26	NE	29	NE	NE
CDR20291_RS08595	CDR20291_1567		multidrug family ABC transporter, membrane protein	774	109	47	NE	32	NE	NE
CDR20291_RS08600	CDR20291_1568		two-component response regulator	726	83	38	NE	49	NE	NE			BSU33221	yvrH	NE
CDR20291_RS08605	CDR20291_1569		two-component sensor histidine kinase	1404	195	91	NE	89	NE	NE			BSU33210	yvrG	NE
CDR20291_RS08610	CDR20291_1570		protein TraX	825	113	53	NE	57	NE	NE
CDR20291_RS08615	CDR20291_1571		NADPH-dependent FMN reductase	621	59	39	NE	40	NE	NE
CDR20291_RS08620	CDR20291_1572		HxlR family transcriptional regulator	333	41	41	U	41	U	U			BSU05270	ydzF	NE
CDR20291_RS08625	CDR20291_1573	pcp	pyrrolidone-carboxylate peptidase	642	72	67	NE	71	U	U/NE			BSU02650	pcpA	NE
CDR20291_RS08630	CDR20291_1574		membrane protein	933	113	55	NE	49	NE	NE
CDR20291_RS08635	CDR20291_1575		membrane protein	666	81	24	NE	20	NE	NE
CDR20291_RS08640	CDR20291_1577		flavodoxin	474	61	51	NE	52	NE	NE
CDR20291_RS08645	CDR20291_1578		FMN-binding protein	405	54	37	NE	44	NE	NE
CDR20291_RS08650	CDR20291_1579		TetR family transcriptional regulator	630	69	42	NE	46	NE	NE			BSU28550	fadR	NE
CDR20291_RS08655	CDR20291_1580	queK	queuosine hydrolase monomer	969	98	70	NE	77	NE	NE
CDR20291_RS08660	CDR20291_1581		queuosine-specific ECF transporter S-component	564	65	39	NE	44	NE	NE
CDR20291_RS08665	CDR20291_1582	queL	radical SAM superfamily protein	690	75	43	NE	55	NE	NE
CDR20291_RS08670	CDR20291_1583		hypothetical protein	729	99	72	NE	81	NE	NE
CDR20291_RS08675	CDR20291_1584		transcriptional regulator	675	77	59	NE	64	NE	NE
CDR20291_RS08680	CDR20291_1585		hypothetical protein	837	100	89	NE	91	NE	NE
CDR20291_RS08685	CDR20291_1586		two-component response regulator	672	94	81	NE	83	NE	NE
CDR20291_RS08690	CDR20291_1587		two-component sensor histidine kinase	1233	156	133	NE	148	NE	NE
CDR20291_RS08695	CDR20291_1588	trxA	thioredoxin	318	31	24	NE	25	NE	NE			BSU28500	trxA	E
CDR20291_RS08700	CDR20291_1589	trxB	thioredoxin-disulfide reductase	879	104	88	NE	98	NE	NE
CDR20291_RS08705	CDR20291_1590		ArsR family transcriptional regulator	369	52	50	NE	51	NE	NE
CDR20291_RS08710	CDR20291_1591		dinitrogenase iron-molybdenum cofactor	372	33	26	NE	29	NE	NE
CDR20291_RS08715	CDR20291_1592		hypothetical protein	456	59	48	NE	47	NE	NE
CDR20291_RS08720	CDR20291_1593	arsA	putative transporter	1266	161	131	NE	126	NE	NE			BSU05340	ydfA	NE
CDR20291_RS08725	CDR20291_1594	agcS	putative transporter, alanine:cation symporter family	1452	166	122	NE	137	NE	NE			BSU18120	alsT	NE
CDR20291_RS08730	CDR20291_1595	ribH	6,7-dimethyl-8-ribityllumazine synthase	462	49	12	NE	14	NE	NE			BSU23250	ribH	NE
CDR20291_RS08735	CDR20291_1596	ribBA	riboflavin biosynthesis bifunctional 3,4-dihydroxy-2-butanone 4-phosphate synthase/GTP cyclohydrolase	1194	127	49	NE	41	NE	NE			BSU23260	ribA	NE
CDR20291_RS08740	CDR20291_1597	ribE	riboflavin synthase subunit alpha	666	76	25	NE	25	NE	NE			BSU23270	ribE	NE
CDR20291_RS08745	CDR20291_1598	ribD	riboflavin biosynthesis bifunctional diaminohydroxyphosphoribosylaminopyrimidine deaminase /5-amino-6-(5-phosphoribosylamino)uracil reductase	1104	120	53	NE	57	NE	NE			BSU23280	ribDG	NE
CDR20291_RS08750	CDR20291_1599	recQ	ATP-dependent DNA helicase	2484	301	148	NE	194	NE	NE			BSU19220	recQ	NE
CDR20291_RS08755	CDR20291_1600	thiC	phosphomethylpyrimidine synthase ThiC	1302	137	48	NE	49	NE	NE			BSU08790	thiC	NE
CDR20291_RS08760	CDR20291_1601	thiS	thiamine biosynthesis protein ThiS	195	23	7	NE	13	NE	NE			BSU11680	thiS	NE
CDR20291_RS08765	CDR20291_1602	thiF	thiamine biosynthesis protein ThiF	804	100	37	NE	48	NE	NE
CDR20291_RS08770	CDR20291_1603	thiG	Thiamin thiazole synthase	771	78	24	U	25	E	E			BSU11690	thiG	NE
CDR20291_RS08775	CDR20291_1604	thiH	thiamine biosynthesis protein ThiH	1104	122	32	NE	35	NE	NE
CDR20291_RS08780	CDR20291_1605	thiE2	thiamine-phosphate pyrophosphorylase ThiE2	690	88	15	NE	25	NE	NE
CDR20291_RS08785	CDR20291_1606		C4-dicarboxylate anaerobic carrier	1395	145	47	NE	44	NE	NE			BSU03020	ycgA	NE
CDR20291_RS08790	CDR20291_1607		hypothetical protein	1368	164	144	NE	154	NE	NE
CDR20291_RS08795	CDR20291_1608	mobA	molybdopterin-guanine dinucleotide biosynthesis protein MobA	528	69	58	NE	64	NE	NE			BSU14260	mobA	NE
CDR20291_RS08800	CDR20291_1609		NAD(P)-binding protein	372	46	25	NE	33	NE	NE
CDR20291_RS08805	CDR20291_1610		hypothetical protein	339	29	27	NE	27	NE	NE
CDR20291_RS08810	CDR20291_1611	mobB	molybdenum cofactor biosynthesis protein MoaB	504	57	41	NE	50	NE	NE			BSU29460	moaB	NE
CDR20291_RS08815	CDR20291_1612	moaA	molybdenum cofactor biosynthesis protein MoaA	960	121	92	NE	109	NE	NE			BSU36700	moaA	NE
CDR20291_RS08820	CDR20291_1613	moaC	molybdenum cofactor biosynthesis protein MoaC	471	47	41	NE	45	NE	NE			BSU05960	moaC	NE
CDR20291_RS08825	CDR20291_1614	moaC	molybdenum cofactor sulfurase	432	31	18	NE	21	NE	NE
CDR20291_RS08830	CDR20291_1615	codB_1	putative cytosine transporter	1290	155	50	NE	46	NE	NE			BSU36470	pucI	NE
CDR20291_RS08835	CDR20291_1616		hypothetical protein	1080	107	25	NE	24	NE	NE
CDR20291_RS08840	CDR20291_1617	apc3	hydantoinase	1545	163	77	NE	94	NE	NE
CDR20291_RS08845	CDR20291_1618		hypothetical protein	543	62	53	NE	50	NE	NE
CDR20291_RS08850	CDR20291_1619		transcriptional regulator	285	29	23	NE	21	NE	NE
CDR20291_RS08855	CDR20291_1620	plsC	acyltransferase	765	87	61	NE	72	NE	NE
CDR20291_RS08860	CDR20291_1621		hypothetical protein	267	18	12	NE	13	NE	NE
CDR20291_RS08865	CDR20291_1622		AraC family transcriptional regulator	810	102	66	NE	69	NE	NE
CDR20291_RS08870	CDR20291_1623		hypothetical protein	282	27	13	NE	12	NE	NE
CDR20291_RS08875	CDR20291_1624		hypothetical protein	255	35	33	NE	35	U	U/NE
CDR20291_RS08880	CDR20291_1625		hypothetical protein	324	36	23	NE	27	NE	NE
CDR20291_RS08885				195	22	19	NE	21	NE	NE
CDR20291_RS08890	CDR20291_1626	nptA	putative phosphate:Na+ symporter	1620	196	104	NE	103	NE	NE			BSU25420	yqeW	NE
CDR20291_RS08900				192	22	20	NE	22	NE	NE
CDR20291_RS08905	CDR20291_1627		ATP-binding protein	813	90	68	NE	68	NE	NE			BSU01540	salA	NE
CDR20291_RS08910	CDR20291_1628		acetyltransferase	1152	141	95	NE	114	NE	NE
CDR20291_RS08915	CDR20291_1629		cobalamin-binding protein	639	80	56	NE	71	NE	NE
CDR20291_RS08920	CDR20291_1630	hemE	uroporphyrinogen decarboxylase	1023	119	91	NE	101	NE	NE
CDR20291_RS08925	CDR20291_1631		hypothetical protein	621	88	68	NE	83	U	U/NE
CDR20291_RS08930	CDR20291_1632	yjjG	hydrolase	687	77	45	NE	50	NE	NE			BSU07330	pynN	NE
CDR20291_RS08935	CDR20291_1633	puuR	HTH-type transcriptional regulator	546	53	34	NE	33	NE	NE
CDR20291_RS08940	CDR20291_1634	yojA	putative transporter, gluconate:H+ symporter family	1248	159	102	NE	131	NE	NE
CDR20291_RS08945	CDR20291_1635	atoS	two-component sensor histidine kinase	1995	262	186	NE	234	NE	NE			BSU13530	kinE	NE
CDR20291_RS08950	CDR20291_1636	zraR	two-component response regulator	1323	168	112	NE	139	NE	NE
CDR20291_RS08955	CDR20291_1637	grdG	glycine/sarcosine/betaine reductase complex component B subunits alpha and beta	1287	134	61	NE	64	NE	NE
CDR20291_RS08960	CDR20291_1638	grdB	Selenoprotein B, glycine/betaine/sarcosine/D-proline reductase family (sarcosine reductase)	1308	128	41	NE	45	NE	NE
CDR20291_RS08965	CDR20291_1639	feoA3	ferrous iron transport protein A	225	24	14	NE	17	NE	NE
CDR20291_RS08970	CDR20291_1640	gltC	putative glutamate:Na+ symporter	1254	167	53	NE	59	NE	NE
CDR20291_RS08975	CDR20291_1641	add	adenosine deaminase	990	124	54	NE	77	NE	NE
CDR20291_RS08980	CDR20291_1642	ecsC	hypothetical protein	741	81	43	NE	59	NE	NE			BSU10060	ecsC	NE
CDR20291_RS08985	CDR20291_1643	yjiM	2-hydroxyacyl-CoA dehydratase	1152	105	69	NE	81	NE	NE
CDR20291_RS08990	CDR20291_1644	hgdC	CoA enzyme activase	756	87	56	NE	66	NE	NE
CDR20291_RS08995	CDR20291_1645	cwp13	cell wall protein 13	2388	251	186	NE	208	NE	NE
CDR20291_RS09000				234	34	21	NE	20	NE	NE
CDR20291_RS09005	CDR20291_1646		TetR family transcriptional regulator	591	64	47	NE	55	NE	NE
CDR20291_RS09010	CDR20291_1647		multidrug family ABC transporter, ATP-binding protein	846	99	40	NE	45	NE	NE
CDR20291_RS09015	CDR20291_1648		multidrug family ABC transporter, membrane protein	678	101	35	NE	47	NE	NE
CDR20291_RS09020	CDR20291_1649		multidrug family ABC transporter, membrane protein	717	95	43	NE	46	NE	NE
CDR20291_RS09025	CDR20291_1650		HTH-type transcriptional regulator	264	26	24	NE	24	NE	NE			BSU08899	ygzD	NE
CDR20291_RS09030	CDR20291_1651	def1	peptide deformylase 1	456	46	20	NE	25	NE	NE
CDR20291_RS09035	CDR20291_1652	yqeB	hypothetical protein	462	65	45	NE	58	NE	NE
CDR20291_RS09040	CDR20291_1653	splB	radical SAM superfamily protein	903	119	81	NE	106	NE	NE
CDR20291_RS09045	CDR20291_1654		SAM-dependent methyltransferase	831	95	34	NE	39	NE	NE
CDR20291_RS09050	CDR20291_1655		iron-sulfur protein	762	88	35	NE	23	NE	NE
CDR20291_RS09060	CDR20291_1657	yjdF	hypothetical protein	420	34	21	NE	26	NE	NE			BSU12030	yjdF	NE
CDR20291_RS09065	CDR20291_1658	ysdA	membrane protein	267	41	31	NE	35	NE	NE			BSU28840	ysdA	NE
CDR20291_RS09070	CDR20291_1659		phenylalanine-tRNA ligase subunit beta	702	79	55	NE	62	NE	NE
CDR20291_RS09075	CDR20291_1660	nudF	NUDIX family hydrolase	609	63	48	NE	53	NE	NE
CDR20291_RS09080	CDR20291_1661		lipoprotein	465	46	23	NE	20	NE	NE
CDR20291_RS09085	CDR20291_1662	gapA	glyceraldehyde-3-phosphate dehydrogenase	1017	107	44	NE	64	NE	NE			BSU33940	gapA	E
CDR20291_RS09090	CDR20291_1663		membrane protein	1170	133	76	NE	73	NE	NE
CDR20291_RS09095	CDR20291_1664	hgdC	CoA enzyme activase	4254	487	363	NE	426	NE	NE
CDR20291_RS09100	CDR20291_1665	ogt2	methylated-DNA-[protein]-cysteine S-methyltransferase 2	495	60	31	NE	49	NE	NE			BSU13540	ogtA	NE
CDR20291_RS09105	CDR20291_1666		monooxygenase	378	44	35	NE	38	NE	NE
CDR20291_RS09110	CDR20291_1667		hypothetical protein	441	65	49	NE	48	NE	NE
CDR20291_RS09115	CDR20291_1668		hypothetical protein	1308	170	151	NE	160	NE	NE			BSU20960	yopA	NE
CDR20291_RS09120	CDR20291_1669	aatB	amino acid family ABC transporter, substrate-binding protein	804	81	42	NE	39	NE	NE
CDR20291_RS09125	CDR20291_1670	artQ	amino acid family ABC transporter, membrane subunit	612	82	52	NE	62	NE	NE
CDR20291_RS09130	CDR20291_1671	nudF	amino acid family ABC transporter, ATP-binding subunit	672	67	33	NE	37	NE	NE
CDR20291_RS09135	CDR20291_1672	arsC	arsenate reductase	363	46	39	NE	39	NE	NE			BSU32810	yusI	NE
CDR20291_RS09140	CDR20291_1673		hypothetical protein	702	81	62	NE	75	NE	NE
CDR20291_RS09145	CDR20291_1674		hypothetical protein	819	92	56	NE	59	NE	NE
CDR20291_RS09150	CDR20291_1675	rlmL	23S rRNA methylase	1149	130	14	E	1	E	E	E	strong	BSU22170	rlmKB	NE
CDR20291_RS09155	CDR20291_1676	walA	Lipoprotein associated with WalRK system	1389	176	0	EB	0	EB	EB	E	strong
CDR20291_RS09160	CDR20291_1677	walR	Two-component response regulator (cell wall homeostasis)	699	83	1	E	0	E	E	E		BSU40410	walR	E
CDR20291_RS09165	CDR20291_1678	walK	Two-component sensor kinase (cell wall homeostasis)	1434	171	8	E	0	EB	E	E		BSU40400	walK	E
CDR20291_RS09170	CDR20291_1679	truA2	tRNA pseudouridine synthase A	738	84	64	NE	75	NE	NE			BSU01480	truA	NE
CDR20291_RS09175	CDR20291_1680	argG	argininosuccinate synthase	1200	129	43	NE	65	NE	NE			BSU29450	argG	NE
CDR20291_RS09180	CDR20291_1681		DUF4872 domain protein	1047	106	24	E	20	U	E
CDR20291_RS09185	CDR20291_1682	mta	MerR family transcriptional regulator	1164	127	25	NE	28	U	U/NE
CDR20291_RS09190	CDR20291_1683		hypothetical protein	381	46	14	U	14	U	U
CDR20291_RS09195	CDR20291_1684		hypothetical protein	660	81	21	NE	25	NE	NE			BSU27680	yrbG	NE
CDR20291_RS09200	CDR20291_1685		exonuclease	975	134	88	NE	88	NE	NE
CDR20291_RS09205	CDR20291_1686		hypothetical protein	348	51	33	NE	38	NE	NE
CDR20291_RS09210	CDR20291_1687	tdh	L-threonine 3-dehydrogenase	957	105	69	NE	73	NE	NE
CDR20291_RS09215	CDR20291_1688		hypothetical protein	369	40	15	NE	14	NE	NE
CDR20291_RS09220	CDR20291_1689		hypothetical protein	246	32	17	NE	19	NE	NE
CDR20291_RS09225	CDR20291_1690		hypothetical protein	264	31	20	NE	17	NE	NE
CDR20291_RS09230	CDR20291_1691	dsvA	nitrite and sulfite reductase subunit	948	86	18	NE	21	NE	NE
CDR20291_RS09235	CDR20291_1692	cdr2	coenzyme A disulfide reductase	1632	156	44	NE	48	NE	NE
CDR20291_RS09240	CDR20291_1693		LysR family transcriptional regulator	918	95	67	NE	79	NE	NE			BSU36160	ywqM	NE
CDR20291_RS09245	CDR20291_1694		tellurium resistance protein	582	64	52	NE	54	NE	NE
CDR20291_RS09250	CDR20291_1695		tellurium resistance protein	567	59	42	NE	42	NE	NE
CDR20291_RS09255	CDR20291_1696	yvjA	membrane protein	861	105	82	NE	84	NE	NE			BSU22510	ypjC	NE
CDR20291_RS09260	CDR20291_1697		metallo-beta-lactamase superfamily hydrolase	891	101	39	NE	37	NE	NE
CDR20291_RS09265	CDR20291_1698	cwp23	cell wall protein 23	1755	210	105	NE	123	NE	NE
CDR20291_RS09270	CDR20291_1699	scrR	LacI family transcriptional regulator	987	126	110	NE	116	NE	NE
CDR20291_RS09280	CDR20291_1700	scrB	sucrose-6-phosphate hydrolase	1482	199	79	NE	80	NE	NE			BSU38040	sacA	NE
CDR20291_RS09285	CDR20291_1701	scrK	fructokinase	972	118	61	NE	75	NE	NE			BSU06170	ydjE	NE
CDR20291_RS09290	CDR20291_1702		NADPH-dependent FMN reductase	603	62	22	NE	23	NE	NE
CDR20291_RS09295	CDR20291_1703	lysA3	pyridoxal-dependent decarboxylase	1212	149	83	NE	109	NE	NE
CDR20291_RS09305	CDR20291_1704	mdtG2	g196	972	105	55	NE	69	NE	NE			BSU31480	yuxJ	NE
CDR20291_RS09310	CDR20291_1705	blaI	beta-lactam repressor-like	378	33	24	NE	27	NE	NE
CDR20291_RS09315	CDR20291_1706	regB	putative two-component sensor histidine kinase	660	108	77	NE	93	NE	NE
CDR20291_RS09320	CDR20291_1707		putative two-component system response regulator	342	37	19	NE	25	NE	NE
CDR20291_RS09325	CDR20291_1708		hypothetical protein	414	55	37	NE	46	NE	NE
CDR20291_RS09330	CDR20291_1709	pspA	phosphoglycerate mutase	642	70	7	U	6	E	E	Ambig		BSU10340	phoE	NE
CDR20291_RS09335	CDR20291_1710	ytfP	hypothetical protein	1254	149	77	NE	89	NE	NE
CDR20291_RS09340	CDR20291_1711	cmk	cytidylate kinase	651	81	13	U	10	E	E	Ambig		BSU22890	cmk	E
CDR20291_RS09345	CDR20291_1712	plsC	acyltransferase	597	74	0	E	1	E	E	E	strong	BSU09540	plsC	E
CDR20291_RS09350	CDR20291_1713	ispH	4-hydroxy-3-methylbut-2-enyl diphosphate reductase	840	95	1	E	1	E	E	E		BSU25160	ispH	E
CDR20291_RS09355	CDR20291_1714	VP1164	membrane protein	1155	141	77	NE	103	NE	NE
CDR20291_RS09360	CDR20291_1715	ade	adenine deaminase	1698	183	65	NE	87	NE	NE			BSU14520	adeC	NE
CDR20291_RS09365	CDR20291_1716	bcp	thiol peroxidase	465	43	27	NE	33	NE	NE			BSU08720	ygaF	NE
CDR20291_RS09370	CDR20291_1717		hypothetical protein	744	96	56	NE	73	NE	NE
CDR20291_RS09375	CDR20291_1718		putative Ca2+-transporting P-type ATPase	2688	260	199	NE	229	NE	NE			BSU15650	atcL	NE
CDR20291_RS09380	CDR20291_1719	metY	O-acetylhomoserine sulfhydrylase	1266	129	90	NE	105	NE	NE
CDR20291_RS09385	CDR20291_1720	metA	homoserine O-succinyltransferase	891	102	71	NE	91	NE	NE			BSU21910	metA	NE
CDR20291_RS09390	CDR20291_1721	mucS	MarR family transcriptional regulator	444	47	40	NE	45	NE	NE			BSU21700	ypoP	NE
CDR20291_RS09395	CDR20291_1722	ftsH1	ATP-dependent zinc metalloprotease FtsH	1818	177	130	NE	144	NE	NE
CDR20291_RS09400	CDR20291_1723	kpdD	two-component sensor histidine kinase KdpD	2703	316	231	NE	240	NE	NE
CDR20291_RS09405	CDR20291_1724	kpdE	two-component response regulator KdpE	699	77	55	NE	68	NE	NE
CDR20291_RS09410	CDR20291_1725	corA	putative metal ion transporter	957	121	80	NE	104	NE	NE			BSU08000	mgtQ	NE
CDR20291_RS09415	CDR20291_1726		hypothetical protein	156	17	11	S	15	S	S
CDR20291_RS09420	CDR20291_1727	aroF	phospho-2-dehydro-3-deoxyheptonate aldolase	1014	90	59	NE	72	NE	NE
CDR20291_RS09425	CDR20291_1728	aroB	3-dehydroquinate synthase	1065	133	79	NE	94	NE	NE			BSU22700	aroB	NE
CDR20291_RS09430	CDR20291_1729	aroA	3-phosphoshikimate 1-carboxyvinyltransferase	1314	156	115	NE	131	NE	NE			BSU22600	aroE	E
CDR20291_RS09435	CDR20291_1730	aroC	chorismate synthase	1080	101	66	NE	80	NE	NE			BSU22710	aroF	E
CDR20291_RS09440	CDR20291_1731	pheA	bifunctional chorismate mutase/prephenate dehydratase	1197	133	107	NE	119	NE	NE			BSU27900	pheA	NE
CDR20291_RS09445	CDR20291_1732	aroE	shikimate dehydrogenase 1	810	109	87	NE	99	NE	NE			BSU25660	aroEB	NE
CDR20291_RS09450	CDR20291_1733	aroK	shikimate kinase	534	68	47	NE	62	NE	NE			BSU03150	aroK	E
CDR20291_RS09455	CDR20291_1734	tyrC	prephenate dehydrogenase	840	101	66	NE	77	NE	NE			BSU22610	tyrA	NE
CDR20291_RS09460	CDR20291_1735	yliE	two-component response regulator	1482	196	153	NE	168	NE	NE
CDR20291_RS09465	CDR20291_1736		two-component sensor histidine kinase	3438	421	306	NE	351	NE	NE
CDR20291_RS09470	CDR20291_1737	yebE	hypothetical protein	747	96	67	NE	77	NE	NE
CDR20291_RS09475	CDR20291_1738		hypothetical protein	321	35	19	NE	25	NE	NE
CDR20291_RS09480				1542	164	36	U	32	NE	U/NE
CDR20291_RS09490	CDR20291_1741		membrane protein	282	29	6	NE	8	NE	NE
CDR20291_RS09495	CDR20291_1742	ybl78	conjugative transposon protein	1023	109	25	E	18	E	E
CDR20291_RS09500			conjugative transposon protein	486	31	2	U	2	E	E
CDR20291_RS09510	CDR20291_1744		site-specific recombinase, resolvase family, putative	1881	80	4	U	6	U	U	E		BSU21660	sprA	NE
CDR20291_RS09515	CDR20291_1745		conjugative transposon protein	354	16	2	U	0	E	E	E
CDR20291_RS09520	CDR20291_1746		putative uncharacterized protein	300	11	3	NE	3	NE	NE
CDR20291_RS09525	CDR20291_1747		HTH-type transcriptional regulator	369	9	1	NE	1	NE	NE	E
CDR20291_RS09530				189	11	10	S	10	S	S
CDR20291_RS09535	CDR20291_1748		two-component response regulator	693	44	17	NE	28	NE	NE
CDR20291_RS09540	CDR20291_1749		two-component sensor histidine kinase	918	45	24	NE	25	NE	NE
CDR20291_RS09545	CDR20291_1750	potA3	multidrug family ABC transporter, ATP-binding protein	927	39	10	NE	12	U	U/NE	E
CDR20291_RS09550	CDR20291_1751		multidrug family ABC transporter, membrane protein	786	43	16	NE	18	NE	NE
CDR20291_RS09555	CDR20291_1752		multidrug family ABC transporter, membrane protein	780	47	13	NE	19	NE	NE	E
CDR20291_RS09560	CDR20291_1753		putative uncharacterized protein	462	27	17	NE	18	NE	NE
CDR20291_RS09565	CDR20291_1754		rna polymerase, sigma-24 subunit, ecf subfamily (ecf subfamily rna polymerase sigma-70 factor)	414	16	4	NE	4	NE	NE
CDR20291_RS09570	CDR20291_1755		sigma-24 (feci)	453	19	5	NE	3	NE	NE	E
CDR20291_RS09575	CDR20291_1756		rna polymerase, sigma-24 subunit, ecf subfamily	462	20	3	U	3	NE	U/NE	E
CDR20291_RS09580	CDR20291_1757		putative uncharacterized protein	291	2	0	S	0	S	S	E
CDR20291_RS09585	CDR20291_1758			1446	35	3	U	3	U	U	E
CDR20291_RS09590	CDR20291_1759		addiction module toxin, rele/stbe family	291	8	4	NE	5	NE	NE
CDR20291_RS09595	CDR20291_1760	relB	addiction module antitoxin, relb/dinj family	279	10	2	NE	4	NE	NE	E
CDR20291_RS09600	CDR20291_1761		conjugative transposon protein	399	19	0	EB	0	EB	EB
CDR20291_RS09605	CDR20291_1762		replication initiation protein	735	32	6	U	4	U	U	E
CDR20291_RS09610	CDR20291_1763	dnaI	helicase loader ATPase	864	31	7	NE	4	U	U/NE			BSU28980	dnaI	NE
CDR20291_RS09615				195	9	1	S	1	S	S
CDR20291_RS09620	CDR20291_1764		putative uncharacterized protein	366	18	7	NE	6	NE	NE
CDR20291_RS09630	CDR20291_1765		putative uncharacterized protein	378	12	4	NE	3	U	U/NE
CDR20291_RS09635				282	7	2	NE	0	EB	EB
CDR20291_RS09640	CDR20291_1766	yodD	transcription regulator (yobd protein)	849	26	6	NE	8	NE	NE			BSU18850	yobD	NE
CDR20291_RS09650				306	10	1	NE	0	EB	EB
CDR20291_RS09655	CDR20291_1768		putative uncharacterized protein	1245	29	5	U	2	U	U	E
CDR20291_RS09660	CDR20291_1769		putative uncharacterized protein	654	15	1	NE	1	NE	NE	E
CDR20291_RS09665	CDR20291_1770	virE	putative uncharacterized protein	1359	28	2	U	1	U	U	Ambig
CDR20291_RS09670				168	1	0	S	1	S	S
CDR20291_RS09675	CDR20291_1771	tnpX	putative uncharacterized protein	1653	61	32	NE	40	NE	NE
CDR20291_RS09680				456	26	14	NE	12	NE	NE
CDR20291_RS09685	CDR20291_1772		putative uncharacterized protein	1674	90	51	NE	45	U	U/NE
CDR20291_RS09690				174	8	2	NE	1	U	U/NE
CDR20291_RS09695				243	13	0	E	4	NE	E
CDR20291_RS09700	CDR20291_1773	phyR	hypothetical protein	438	16	2	NE	1	U	U/NE	E
CDR20291_RS09705	CDR20291_1774	rlmN	putative uncharacterized protein	984	74	53	NE	48	NE	NE
CDR20291_RS09710				186	17	8	NE	3	NE	NE
CDR20291_RS09720	CDR20291_1775		putative uncharacterized protein	711	45	37	NE	41	NE	NE
CDR20291_RS09725				174	7	4	NE	6	NE	NE
CDR20291_RS09735	CDR20291_1776		single-strand DNA-binding protein	312	17	2	NE	3	NE	NE
CDR20291_RS09745				273	15	6	NE	5	NE	NE
CDR20291_RS09750	CDR20291_1777		putative uncharacterized protein	378	16	12	NE	10	NE	NE
CDR20291_RS09755	CDR20291_1778		putative uncharacterized protein	435	17	6	NE	10	NE	NE	E
CDR20291_RS09760	CDR20291_1779	vmrA	putative uncharacterized protein	1302	53	37	NE	34	NE	NE
CDR20291_RS09765	CDR20291_1780		putative uncharacterized protein	807	25	7	NE	7	NE	NE
CDR20291_RS09770				189	7	0	EB	1	S	EB
CDR20291_RS09775	CDR20291_1781		putative uncharacterized protein	342	8	0	EB	0	EB	EB	E
CDR20291_RS09780	CDR20291_1782		putative uncharacterized protein	297	8	1	NE	0	EB	EB	E
CDR20291_RS09785				144	11	11	S	9	S	S
CDR20291_RS09790	CDR20291_1784		putative uncharacterized protein	1581	43	8	U	5	U	U	E
CDR20291_RS09795	CDR20291_1785			645	18	4	NE	2	NE	NE
CDR20291_RS09800	CDR20291_1786	virE	putative uncharacterized protein	1338	41	5	U	4	U	U	E
CDR20291_RS09805				198	9	0	EB	2	S	EB
CDR20291_RS09810	CDR20291_1788	tnpX	putative uncharacterized protein	1671	52	22	U	20	NE	U/NE	E
CDR20291_RS09820	CDR20291_1789		membrane protein	864	68	19	NE	25	NE	NE
CDR20291_RS09825				261	21	11	NE	9	NE	NE
CDR20291_RS09830				390	28	14	NE	7	NE	NE
CDR20291_RS09835	CDR20291_1790		conjugative transfer protein	2430	186	25	U	29	E	E
CDR20291_RS09840	CDR20291_1791		conjugative transposon protein	2133	165	31	NE	20	U	U/NE
CDR20291_RS09845				240	8	1	U	2	NE	U/NE
CDR20291_RS09850	CDR20291_1792	traB	cell surface protein	1542	105	18	NE	15	U	U/NE
CDR20291_RS09855	CDR20291_1793	topB-like	DNA topoisomerase	1707	131	24	NE	20	E	E	E
CDR20291_RS09860	CDR20291_1794		conjugative transposon protein	804	70	40	NE	57	NE	NE
CDR20291_RS09865	CDR20291_1795		DNA/RNA helicase	8730	634	124	U	115	U	U
CDR20291_RS09870	CDR20291_1796		single-strand DNA-binding protein	660	50	13	NE	15	NE	NE
CDR20291_RS09875				231	19	18	NE	19	NE	NE
CDR20291_RS09880	CDR20291_1797		DNA recombination protein	1623	184	147	NE	165	NE	NE
CDR20291_RS09885	CDR20291_1798		conjugative transposon protein	1068	114	88	NE	95	NE	NE
CDR20291_RS09890				462	39	31	NE	33	NE	NE
CDR20291_RS09895	CDR20291_1799		conjugative transposon protein	807	95	69	NE	82	NE	NE
CDR20291_RS09900	CDR20291_1800		endonuclease relaxase	1332	111	32	NE	32	NE	NE	Ambig
CDR20291_RS09905				351	24	4	NE	7	NE	NE
CDR20291_RS09910	CDR20291_1801	scsD	oxidoreductase	1158	106	27	NE	36	NE	NE
CDR20291_RS09915	CDR20291_1802		iron-sulfur binding protein	891	98	41	NE	36	NE	NE
CDR20291_RS09920	CDR20291_1803	vexP1	ABC transporter, membrane protein	1278	155	50	NE	51	NE	NE			BSU03740	yclI	NE
CDR20291_RS09925	CDR20291_1804	vexP2	ABC transporter, ATP-binding protein	657	79	17	E	25	NE	E			BSU03730	yclH	NE
CDR20291_RS09930	CDR20291_1805	vexP3	ABC transporter, membrane protein	1377	164	49	U	70	NE	U/NE
CDR20291_RS09935	CDR20291_1806	vncR	two-component response regulator	654	81	71	NE	80	U	U/NE
CDR20291_RS09940	CDR20291_1807	vncS	two-component sensor histidine kinase	1320	168	100	NE	115	NE	NE
CDR20291_RS09945	CDR20291_1808		hypothetical protein	411	28	9	NE	9	NE	NE
CDR20291_RS09950				153	14	1	S	0	EB	EB
CDR20291_RS09960	CDR20291_1739			4923	521	413	NE	459	NE	NE
CDR20291_RS09965	CDR20291_1810		hypothetical protein	348	32	10	NE	16	NE	NE
CDR20291_RS09970	CDR20291_1811		ABC transporter substrate-binding protein	1050	105	21	NE	27	NE	NE			BSU30595	ytlA	NE
CDR20291_RS09975	CDR20291_1812		type 11 family methyltransferase	735	75	55	NE	69	NE	NE			BSU03160	ycgJ	NE
CDR20291_RS09980	CDR20291_1813		oligonucleotide binding regulator	492	54	28	NE	30	NE	NE
CDR20291_RS09985	CDR20291_1814		hypothetical protein	384	47	34	NE	36	NE	NE
CDR20291_RS09990	CDR20291_1815	XK27_776	hypothetical protein	384	36	24	NE	26	NE	NE			BSU29770	ytxH	NE
CDR20291_RS09995	CDR20291_1816		hypothetical protein	351	53	47	NE	50	NE	NE
CDR20291_RS10000	CDR20291_1817		hypothetical protein	459	49	32	NE	35	NE	NE
CDR20291_RS10005	CDR20291_1818		cell wall hydrolase	789	93	59	NE	57	NE	NE
CDR20291_RS10010	CDR20291_1819	comEB	dCMP deaminase	438	50	17	NE	19	NE	NE			BSU25580	comEB	NE
CDR20291_RS10015	CDR20291_1821		transcriptional regulator	510	38	12	NE	3	U	U/NE			BSU26350	sknR	E
CDR20291_RS10020	CDR20291_1824	ytlD	ABC transporter, membrane protein	801	108	32	NE	30	NE	NE			BSU30620	ytlD	NE
CDR20291_RS10025	CDR20291_1826		site-specific recombinase	1599	200	57	NE	43	NE	NE			BSU25770	spoIVCA	NE
CDR20291_RS10030	CDR20291_1827		hypothetical protein	177	27	5	NE	4	U	U/NE
CDR20291_RS10035	CDR20291_1828	eutG	ethanolamine iron-dependent alcohol dehydrogenase	1131	138	43	NE	38	NE	NE
CDR20291_RS10040	CDR20291_1829	pduU	ethanolamine carboxysome structural protein EutS	351	40	25	NE	37	NE	NE
CDR20291_RS10045	CDR20291_1830	eutP	ethanolamine utilization protein EutP	450	58	29	NE	46	NE	NE
CDR20291_RS10050	CDR20291_1831	eutV	ethanolamine specific two-component response regulator	576	62	35	NE	51	NE	NE
CDR20291_RS10055	CDR20291_1832	eutW	ethanolamine specific two-component sensor histidine kinase	1410	189	161	NE	175	NE	NE
CDR20291_RS10060	CDR20291_1833	eutA	ethanolamine ammonia lyase reactivating factor	1434	162	48	NE	66	NE	NE
CDR20291_RS10065	CDR20291_1834	eutB	ethanolamine ammonia lyase large subunit	1365	129	30	NE	35	NE	NE
CDR20291_RS10070	CDR20291_1835	eutC	ethanolamine ammonia-lyase small subunit	882	94	24	NE	27	NE	NE
CDR20291_RS10075	CDR20291_1836	eutL	ethanolamine carboxysome structural protein EutL	654	52	13	NE	10	NE	NE	Ambig
CDR20291_RS10085	CDR20291_1838	eutE	ethanolamine acetaldehyde oxidoreductase	1470	145	39	NE	28	U	U/NE
CDR20291_RS10090	CDR20291_1839	eutM	ethanolamine carboxysome structural protein, BMC family	288	26	4	E	5	NE	E	E
CDR20291_RS10095	CDR20291_1840	eutT	ethanolamine corrinoid cobalamin adenosyltransferase	762	88	20	NE	15	NE	NE
CDR20291_RS10100	CDR20291_1841	eutD	phosphate propanoyltransferase	630	64	21	NE	19	NE	NE
CDR20291_RS10105	CDR20291_1842		ethanolamine utilization protein	726	94	15	NE	9	NE	NE	Ambig
CDR20291_RS10110	CDR20291_1843	eutN	ethanolamine carboxysome structural protein EutN	273	20	4	NE	2	NE	NE
CDR20291_RS10115	CDR20291_1844		ethanolamine utilization protein	552	79	23	NE	26	NE	NE
CDR20291_RS10120	CDR20291_1845	eutH	ethanolamine utilization protein EutH	1092	124	41	NE	31	NE	NE			BSU39450	yxeR	NE
CDR20291_RS10125	CDR20291_1846	eutQ	ethanolamine utilization protein EutQ	474	56	26	NE	21	NE	NE
CDR20291_RS10135	CDR20291_1847		possible transcriptional regulator	522	64	62	NE	63	NE	NE
CDR20291_RS10140	CDR20291_1848		putative peptidase	1176	123	32	NE	23	NE	NE
CDR20291_RS10145	CDR20291_1849	ydaH	putative aminobenzoyl-glutamate transport protein	1539	182	50	NE	53	NE	NE
CDR20291_RS10150	CDR20291_1850		putative aminotransferase	1203	139	35	NE	42	NE	NE
CDR20291_RS10155	CDR20291_1825			600	68	21	NE	19	NE	NE
CDR20291_RS10160	CDR20291_1851		membrane protein	1359	172	48	NE	40	NE	NE
CDR20291_RS10165	CDR20291_1852	ompA	membrane protein	633	71	22	NE	25	NE	NE	Ambig
CDR20291_RS10170	CDR20291_1853	cbpE	hypothetical protein	1158	128	94	NE	106	NE	NE
CDR20291_RS10175	CDR20291_1854	lexA	Repressor, SOS response	636	67	7	E	8	E	E	E	strong	BSU17850	lexA	NE
CDR20291_RS10180	CDR20291_1855		integrase	1128	120	59	NE	63	NE	NE
CDR20291_RS10185	CDR20291_1856		membrane protein	846	128	104	NE	107	NE	NE
CDR20291_RS10190	CDR20291_1857		hypothetical protein	372	51	40	NE	41	NE	NE
CDR20291_RS10195	CDR20291_1858	spoVS	stage V sporulation protein S	261	23	12	NE	12	NE	NE			BSU16980	desH	NE
CDR20291_RS10200	CDR20291_1859	accA	acetyl-coenzyme A carboxylase carboxyl transferase subunit alpha	945	98	33	NE	23	NE	NE	E		BSU29200	accA	E
CDR20291_RS10205	CDR20291_1860	accD	acetyl-CoA carboxylase carboxyl transferase subunit beta	855	79	37	NE	22	NE	NE	E		BSU29210	accD	E
CDR20291_RS10210	CDR20291_1861	accC	acetyl-CoA carboxylase subunit	1362	154	54	U	39	NE	U/NE	E		BSU24340	accC	E
CDR20291_RS10215	CDR20291_1862	accB	acetyl-CoA carboxylase subunit	453	48	18	NE	10	NE	NE	E	moderate	BSU24350	accB	E
CDR20291_RS10220	CDR20291_1863		membrane protein	447	64	23	NE	27	NE	NE
CDR20291_RS10225				279	36	23	NE	28	NE	NE
CDR20291_RS10230	CDR20291_1864		hypothetical protein	732	83	51	NE	56	NE	NE
CDR20291_RS10235	CDR20291_1865	trmB	transfer RNA (guanine-N(7)-)-methyltransferase	645	63	33	NE	33	NE	NE			BSU29900	trmB	NE
CDR20291_RS10240	CDR20291_1866	nfuA	hypothetical protein	321	31	19	NE	21	NE	NE
CDR20291_RS10245	CDR20291_1867		putative uncharacterized protein	426	26	14	NE	11	NE	NE
CDR20291_RS10250	CDR20291_1868		glyoxalase	462	49	26	NE	23	NE	NE
CDR20291_RS10255	CDR20291_1869		AraC family transcriptional regulator	834	101	47	NE	54	NE	NE
CDR20291_RS10260	CDR20291_1870		ABC transporter, ATP-binding protein	687	82	17	NE	29	NE	NE	Ambig		BSU14360	yknY	NE
CDR20291_RS10265	CDR20291_1871		ABC transporter, membrane protein	2478	313	114	NE	100	NE	NE
CDR20291_RS10270	CDR20291_1872		two-component sensor histidine kinase	1353	173	79	NE	88	NE	NE
CDR20291_RS10275	CDR20291_1873	yvjA	membrane protein	861	95	80	NE	89	NE	NE
CDR20291_RS10280	CDR20291_1874		acyl-CoA N-acyltransferase	558	68	29	NE	28	NE	NE			BSU18530	yoaA	NE
CDR20291_RS10285	CDR20291_1875	nhaR	LysR family transcriptional regulator	888	114	58	NE	53	NE	NE			BSU26630	czcR	NE
CDR20291_RS10290	CDR20291_1876		hypothetical protein	1200	125	114	NE	118	NE	NE
CDR20291_RS10295	CDR20291_1877		ABC transporter, membrane protein	2556	322	127	NE	133	NE	NE
CDR20291_RS10300	CDR20291_1878		ABC transporter, ATP-binding protein	687	76	26	NE	38	NE	NE
CDR20291_RS10305	CDR20291_1879		two-component sensor histidine kinase	909	112	45	NE	46	NE	NE
CDR20291_RS10310	CDR20291_1880	CDR2291_188	two-component response regulator	672	85	38	NE	36	NE	NE
CDR20291_RS10315	CDR20291_1881	cprA	4Fe-4S binding protein	1065	119	93	NE	106	NE	NE
CDR20291_RS10320	CDR20291_1882		two-component response regulator	687	89	62	NE	69	NE	NE
CDR20291_RS10325	CDR20291_1883		two-component sensor histidine kinase	1032	129	65	NE	65	NE	NE
CDR20291_RS10330	CDR20291_1884		ABC transporter, ATP-binding protein	666	80	34	NE	36	NE	NE
CDR20291_RS10335	CDR20291_1885		ABC transporter, membrane protein	2418	316	141	NE	162	NE	NE
CDR20291_RS10340	CDR20291_1886		methyltransferase	792	73	41	NE	49	NE	NE
CDR20291_RS10345	CDR20291_1887		transcriptional regulator	588	56	34	NE	33	NE	NE
CDR20291_RS10350	CDR20291_1888		putative transporter	1392	164	56	NE	47	NE	NE
CDR20291_RS10355	CDR20291_1889		acyl-CoA thioesterase	1299	136	45	NE	47	NE	NE
CDR20291_RS10360	CDR20291_1890		hypothetical protein	876	111	45	NE	49	NE	NE
CDR20291_RS10365	CDR20291_1891	ydfK	membrane protein	687	91	68	NE	63	NE	NE			BSU05450	ydfK	NE
CDR20291_RS10370	CDR20291_1892	proX	oligonucleotide binding regulator	534	64	50	NE	50	NE	NE
CDR20291_RS10375	CDR20291_1893		hypothetical protein	633	77	62	NE	61	NE	NE
CDR20291_RS10380	CDR20291_1894		hypothetical protein	1080	118	40	NE	43	NE	NE
CDR20291_RS10385	CDR20291_1895	ytjP	peptidase	1347	142	104	NE	109	NE	NE			BSU29980	ytjP	NE
CDR20291_RS10390	CDR20291_1896	ynbB	pyridoxal phosphate-dependent transferase	1281	139	81	NE	70	NE	NE			BSU17440	efpB	NE
CDR20291_RS10395	CDR20291_1897	hfq	RNA-binding protein Hfq	261	35	33	NE	34	NE	NE			BSU17340	hfq	NE
CDR20291_RS10400	CDR20291_1898	miaA	RNA dimethylallyltransferase	936	102	35	NE	27	NE	NE			BSU17330	miaA	NE
CDR20291_RS10405	CDR20291_1899	mutL	DNA mismatch repair protein MutL	1968	240	180	NE	199	NE	NE			BSU17050	mutL	NE
CDR20291_RS10410	CDR20291_1900	mutS	DNA mismatch repair protein MutS	2844	359	276	NE	300	NE	NE			BSU17040	mutS	NE
CDR20291_RS10415	CDR20291_1901	tauB	ABC transporter, ATP-binding subunit	735	89	66	NE	64	NE	NE			BSU30610	ytlC	NE
CDR20291_RS10420	CDR20291_1902	M1-596	ABC transporter, substrate-binding protein	1014	98	59	NE	54	NE	NE			BSU30595	ytlA	NE
CDR20291_RS10425	CDR20291_1903	tauC	ABC transporter, membrane subunit	771	98	84	NE	88	NE	NE
CDR20291_RS10430	CDR20291_1904		hypothetical protein	291	26	21	NE	21	NE	NE			BSU24810	yqgV	NE
CDR20291_RS10435				177	24	14	NE	15	NE	NE
CDR20291_RS10440	CDR20291_1905		HxlR family transcriptional regulator	357	39	10	NE	10	NE	NE
CDR20291_RS10445	CDR20291_1906		transposase-like protein B	1119	140	124	NE	132	NE	NE	E
CDR20291_RS10460	CDR20291_1908	nudL	NUDIX family hydrolase	612	73	55	NE	65	NE	NE
CDR20291_RS10465	CDR20291_1909		membrane protein	339	43	39	NE	43	U	U/NE
CDR20291_RS10470	CDR20291_1910	miaB	tRNA-2-methylthio-N(6)-dimethylallyladenosine synthase	1437	140	87	NE	83	NE	NE			BSU17010	miaB	NE
CDR20291_RS10475	CDR20291_1911	cwp28	cell wall protein 28	1437	186	56	NE	63	NE	NE
CDR20291_RS10480	CDR20291_1912	trpP	putative tryptophan ECF transporter, S component	552	74	38	NE	44	NE	NE			BSU10010	trpP	NE
CDR20291_RS10485	CDR20291_1913		membrane protein	270	44	25	NE	23	NE	NE
CDR20291_RS10490	CDR20291_1914		hypothetical protein	486	62	47	NE	47	NE	NE
CDR20291_RS10500	CDR20291_1914B			177	24	19	NE	22	NE	NE	E
CDR20291_RS10505	CDR20291_1915	cspC	major cold shock protein CspC	201	21	15	NE	13	NE	NE
CDR20291_RS10510				279	33	23	NE	26	NE	NE
CDR20291_RS10515				183	21	4	NE	7	NE	NE
CDR20291_RS10520	CDR20291_1916		lipoprotein	846	110	78	NE	102	NE	NE
CDR20291_RS10525	CDR20291_1917		hypothetical protein	165	14	12	NE	14	NE	NE
CDR20291_RS10530	CDR20291_1918	rnhA	decarboxylase	333	39	29	NE	30	NE	NE			BSU32720	yurZ	NE
CDR20291_RS10535	CDR20291_1919		hypothetical protein	642	86	47	NE	54	NE	NE			BSU33780	sdpI	NE
CDR20291_RS10540	CDR20291_1920	czrA	ArsR family transcriptional regulator	294	23	13	NE	13	NE	NE			BSU33790	sdpR	NE
CDR20291_RS10550	CDR20291_1921	yfcA	membrane protein	657	81	39	NE	33	NE	NE			BSU26490	yrkJ	NE
CDR20291_RS10560	CDR20291_1922		AraC family transcriptional regulator	1656	220	129	NE	154	NE	NE			BSU30150	ytdP	NE
CDR20291_RS10565	CDR20291_1923		hth transcriptional regulator merr family	369	41	21	NE	29	NE	NE
CDR20291_RS10570	CDR20291_1924	MA2_919	putative uncharacterized protein	795	80	36	NE	37	NE	NE
CDR20291_RS10575	CDR20291_1925	fldX	flavodoxin	429	31	8	NE	8	NE	NE
[truncated: 1,709 more rows]

## Sheet: B. Essential genes only
Table S3. Genes identified as essential by Tn-seq
S3B. Essential genes classified by functional category
References to essential gene datasets
C. difficile	1. This study
	2. Dembek M, Barquist L, Boinett CJ, Cain AK, Mayho M, Lawley TD, Fairweather NF, Fagan RP. High-throughput analysis of gene essentiality and sporulation in Clostridium difficile. mBio. 2015 Feb 24;6(2):e02383. doi: 10.1128/mBio.02383-14. PMID: 25714712; PMCID: PMC4358009.
B. subtilis	1. Koo BM, Kritikos G, Farelli JD, Todor H, Tong K, Kimsey H, Wapinski I, Galardini M, Cabal A, Peters JM, Hachmann AB, Rudner DZ, Allen KN, Typas A, Gross CA. Construction and Analysis of Two Genome-Scale Deletion Libraries for Bacillus subtilis. Cell Syst. 2017 Mar 22;4(3):291-305.e7. doi: 10.1016/j.cels.2016.12.013. Epub 2017 Feb 8. PMID: 28189581; PMCID: PMC5400513.
	2. Elfmann C, Dumann V, van den Berg T, Stülke J. A new framework for SubtiWiki, the database for the model organism Bacillus subtilis. Nucleic Acids Res. 2025 Jan 6;53(D1):D864-D870. doi: 10.1093/nar/gkae957. PMID: 39441067; PMCID: PMC11701700.
Category	Assignment of gene to a physiological pathway
Subcategory	Assignment of gene to within a physiological pathway
RS locus tab	Clostridium difficile R20291 complete genome, Locus NC_13316, Accession NC_13316, Version NC_13316.1, circular CON 17-MAR-2025
CDR locus tag	Clostridium difficile R20291 complete genome, Locus FN545816, Accession 545816, Version 545816.1, circular BCT 27-FEB-2015
Gene name	Gene names were downloaded from Accession NC_13316 and hand-curated using BioCyc and literature searches.
Gene product	Gene product descriptions were downloaded from Accession NC_13316 and hand-curated using BioCyc and literature searches.
Dembek essentiality	Genes classified as essential (E) or ambigous (Ambig) by Dembek et al., 2015
CRISPRi viability defect	This study, see table S1.
Bsu locus tag	B. subtilis 168 locus tag from Subtiwiki
Bsu gene name	B. subtilis 168 gene name from Subtiwiki
Bsu essentiality	B. subtilis 168 gene name from Koo et al., cross-referenced with Subtiwiki
Category	Subcategory	RS locus tag	CDR locus tag	Gene name	Gene product	Dembek essentiality	CRISPRi viability defect	Bsu locus tag	Bsu gene name	Bsu essentiality	Comment
Cell envelope	Cell division	CDR20291_RS03685	CDR20291_0627	zapA	FtsZ-ring associated protein	E	moderate	BSU28610	zapA	NE
Cell envelope	Cell division	CDR20291_RS05505	CDR20291_0980	maf	Nucleotide pyrophosphatase	E	strong	BSU28050	maf	NE
Cell envelope	Cell division	CDR20291_RS05535	CDR20291_0986	minC	septum site-determining protein MinC	E	strong	BSU28000	minC	NE
Cell envelope	Cell division	CDR20291_RS05540	CDR20291_0987	minD	septum site-determining protein MinD	E	strong	BSU27990	minD	NE
Cell envelope	Cell division	CDR20291_RS05545	CDR20291_0988	minE	cell division topological specificity factor MinE	E
Cell envelope	Cell division	CDR20291_RS13580	CDR20291_2506	sepF	FtsZ-ring associated protein	E		BSU15390	sepF	NE
Cell envelope	Cell division	CDR20291_RS13720	CDR20291_2534	ftsZ	Cytoskeletal protein for cell division apparatus	E	moderate	BSU15290	ftsZ	E
Cell envelope	Cell shape	CDR20291_RS01045	CDR20291_0126	mreB1	rod shape-determining protein MreB	E	strong
Cell envelope	Cell shape	CDR20291_RS05515	CDR20291_0982	mreB2	cell shape-determining protein MreB	E	strong	BSU28030	mreB	E
Cell envelope	Cell shape	CDR20291_RS05520	CDR20291_0983	mreC	cell shape-determining protein MreC	E	strong	BSU28020	mreC	E
Cell envelope	Cell shape	CDR20291_RS05525	CDR20291_0984	mreD	cell shape-determining protein MreD	E	strong	BSU28010	mreD	E
Cell envelope	Diaminopimelate biosynthesis	CDR20291_RS06435	CDR20291_1163	dapG	aspartate kinase I	E	strong	BSU16760	dapGA	E
Cell envelope	Diaminopimelate biosynthesis	CDR20291_RS13435	CDR20291_2477	dapF	diaminopimelate epimerase	E	strong	BSU32170	dapF	E
Cell envelope	Diaminopimelate biosynthesis	CDR20291_RS16605	CDR20291_3081	dapI	N-acetyl-diaminopimelate deacetylase	E	moderate	BSU14190	dapI	E
Cell envelope	Diaminopimelate biosynthesis	CDR20291_RS16620	CDR20291_3084	asd	aspartate-semialdehyde dehydrogenase	E	strong	BSU16750	asd	E
Cell envelope	Diaminopimelate biosynthesis	CDR20291_RS16625	CDR20291_3085	dapA2	dihydrodipicolinate synthase 3	E
Cell envelope	Diaminopimelate biosynthesis	CDR20291_RS16630	CDR20291_3086	dapB1	dihydrodipicolinate reductase	E
Cell envelope	Diaminopimelate biosynthesis	CDR20291_RS16635	CDR20291_3087	dapH	dihydrodipicolinate acetylase	E	moderate	BSU14180	dapH	E
Cell envelope	Fatty acid biosynthesis	CDR20291_RS01050	CDR20291_0127	fabZ	(3R)-hydroxymyristoyl-ACP dehydratase	E	strong	BSU36370	fabZ	E
Cell envelope	Fatty acid biosynthesis	CDR20291_RS05690	CDR20291_1017	fabH	3-oxoacyl-ACP synthase	E		BSU11330	fabHA	NE
Cell envelope	Fatty acid biosynthesis	CDR20291_RS05705	CDR20291_1020	fabG	3-oxoacyl-ACP reductase	E		BSU15910	fabG	E
Cell envelope	Fatty acid biosynthesis	CDR20291_RS05715	CDR20291_1022	fabF	3-oxoacyl-ACP synthase	E	moderate	BSU11340	fabF	E
Cell envelope	Fatty acid biosynthesis	CDR20291_RS05795	CDR20291_1038	yqhY	Modulator of lipid biosynthesis	E	strong	BSU24330	yqhY	NE
Cell envelope	Fatty acid biosynthesis	CDR20291_RS13365	CDR20291_2463	fabG2	3-oxoacyl-ACP reductase	E	weak
Cell envelope	Fatty acid biosynthesis	CDR20291_RS17775	CDR20291_3302	acpS	holo-ACP synthase	E	weak	BSU04620	acpS	E
Cell envelope	Isoprenoid biosynthesis	CDR20291_RS00495	CDR20291_0036	ispD	2-C-methyl-D-erythritol 4-phosphate cytidylyltransferase	E	strong	BSU00900	ispD	E
Cell envelope	Isoprenoid biosynthesis	CDR20291_RS00500	CDR20291_0037	ispF	2-C-methyl-D-erythritol 2,4-cyclo diphosphate synthase	E		BSU00910	ispF	E
Cell envelope	Isoprenoid biosynthesis	CDR20291_RS09330	CDR20291_1709	pspA	phosphoglycerate mutase	Ambig		BSU10340	phoE	NE
Cell envelope	Isoprenoid biosynthesis	CDR20291_RS09350	CDR20291_1713	ispH	4-hydroxy-3-methylbut-2-enyl diphosphate reductase	E		BSU25160	ispH	E
Cell envelope	Isoprenoid biosynthesis	CDR20291_RS11165	CDR20291_2035	ispG	4-hydroxy-3-methylbut-2-en-1-yl diphosphate synthase	E	moderate	BSU25070	ispG	E
Cell envelope	Isoprenoid biosynthesis	CDR20291_RS11175	CDR20291_2037	dxr	1-deoxy-D-xylulose 5-phosphate reductoisomerase	E	moderate	BSU16550	dxr	E
Cell envelope	Isoprenoid biosynthesis	CDR20291_RS18300	CDR20291_3403	ispE	4-diphosphocytidyl-2-C-methyl-D-erythritol kinase	E	strong	BSU00460	ispE	E
Cell envelope	Other	CDR20291_RS11200	CDR20291_2042	uppS1	undecaprenyl pyrophosphate synthetase	E		BSU16530	uppS	E
Cell envelope	Peptidoglycan biosynthesis	CDR20291_RS04115	CDR20291_0712	pbp1	peptidoglycan glycosyltransferase / DD-transpeptidase	E	strong	BSU10110	pbpF	NE	Biocyc identifies pbpF as the ortholog, but also similar to ponA (BSU22320), and it is unclear whether either is the ortholog sensu stricto.
Cell envelope	Peptidoglycan biosynthesis	CDR20291_RS05530	CDR20291_0985	pbp2	peptidoglycan DD-transpeptidase	E	strong				Highly similar to both BSU13980 (pbpH) and BSU25000 (pbpA). Neither is essential and neither appears to be a strict ortholog.
Cell envelope	Peptidoglycan biosynthesis	CDR20291_RS05550	CDR20291_0989	rodA (mrdB)	SEDS family peptidoglycan glycosyltransferase	E	strong	BSU38120	rodA	E
Cell envelope	Peptidoglycan biosynthesis	CDR20291_RS13750	CDR20291_2540	spoVE	SEDS family peptidoglycan glycosyltransferase			BSU15210	spoVE	NE	NE. Sporulation gene, many Tn insertions, a null mutant is viable (Shrestha et al. Nat Commun. 2023 Dec 2;14(1):7975).
Cell envelope	Peptidoglycan biosynthesis	CDR20291_RS17940	CDR20291_3335	murJ2 (spoVB)	putative MurJ family lipid II flippase	E	moderate	BSU30050	murJ	NE
Cell envelope	Peptidoglycan precursor biosynthesis	CDR20291_RS01005	CDR20291_0118	glmM	phosphoglucosamine mutase	E	strong	BSU01770	glmM	E
Cell envelope	Peptidoglycan precursor biosynthesis	CDR20291_RS01025	CDR20291_0122	murA	UDP-N-acetylglucosamine 1-carboxyvinyltransferase	E	strong	BSU36760	murAA	E
Cell envelope	Peptidoglycan precursor biosynthesis	CDR20291_RS06880	CDR20291_1254	ddlR	Activates expression of ddl	E		BSU05370	ydfD	NE
Cell envelope	Peptidoglycan precursor biosynthesis	CDR20291_RS06885	CDR20291_1255	ddl	D-alanine-D-alanine ligase	E	moderate	BSU04560	ddl	E
Cell envelope	Peptidoglycan precursor biosynthesis	CDR20291_RS13745	CDR20291_2539	murG	UDP-N-acetylglucosamine-N-acetylmuramyl- (pentapeptide) pyrophosphoryl-undecaprenol N- acetylglucosamine transferase	E	strong	BSU15220	murG	E
Cell envelope	Peptidoglycan precursor biosynthesis	CDR20291_RS13755	CDR20291_2541	murD	UDP-N-acetylmuramoylalanine-D-glutamate ligase	E		BSU15200	murD	E
Cell envelope	Peptidoglycan precursor biosynthesis	CDR20291_RS13760	CDR20291_2542	mraY	phospho-N-acetylmuramoyl-pentapeptide- transferase	E	strong	BSU15190	mraY	E
Cell envelope	Peptidoglycan precursor biosynthesis	CDR20291_RS13765	CDR20291_2543	murF	UDP-N-acetylmuramoyl-tripeptide-D-alanyl-D- alanine ligase	E	strong	BSU04570	murF	E
Cell envelope	Peptidoglycan precursor biosynthesis	CDR20291_RS13810	CDR20291_2552	murE	UDP-N-acetylmuramoylalanyl-D-glutamate-2, 6-diaminopimelate ligase	E	strong	BSU15180	murE	E
Cell envelope	Peptidoglycan precursor biosynthesis	CDR20291_RS17340	CDR20291_3224	murB	UDP-N-acetylenolpyruvoylglucosamine reductase	E	strong	BSU15230	murB	E
Cell envelope	Peptidoglycan precursor biosynthesis	CDR20291_RS18025	CDR20291_3352	glmU	bifunctional N-acetylglucosamine-1-phosphate uridyltransferase/glucosamine-1-phosphate acetyltransferase	E	strong	BSU00500	gcaD	E
Cell envelope	Peptidoglycan precursor biosynthesis	CDR20291_RS18040	CDR20291_3355	murC	UDP-N-acetylmuramate-L-alanine ligase	E		BSU29790	murC	E
Cell envelope	Peptidoglycan precursor biosynthesis	CDR20291_RS18280	CDR20291_3399	murI	glutamate racemase	E	strong	BSU28390	racE	E
Cell envelope	Phospholipid biosynthesis	CDR20291_RS05685	CDR20291_1016	plsX	phosphate acyltransferase	E		BSU15890	plsX	E
Cell envelope	Phospholipid biosynthesis	CDR20291_RS06460	CDR20291_1168	pgsA	CDP-diacylglycerol-glycerol-3-phosphate 3-phosphatidyltransferase	E	weak	BSU16920	pgsA	E
Cell envelope	Phospholipid biosynthesis	CDR20291_RS09345	CDR20291_1712	plsC	acyltransferase	E	strong	BSU09540	plsC	E
Cell envelope	Phospholipid biosynthesis	CDR20291_RS11195	CDR20291_2041	cdsA	phosphatidate cytidylyltransferase	E	moderate	BSU16540	cdsA	E
Cell envelope	Phospholipid biosynthesis	CDR20291_RS13640	CDR20291_2518	gpsA	glycerol-3-phosphate dehydrogenase	E		BSU22830	gpsA	NE
Cell envelope	Phospholipid biosynthesis	CDR20291_RS13645	CDR20291_2519	plsY	glycerol-3-phosphate acyltransferase	E	strong	BSU18070	plsY	E
Cell envelope	Regulation	CDR20291_RS09155	CDR20291_1676	walA	Lipoprotein associated with WalRK system	E	strong
Cell envelope	Regulation	CDR20291_RS09160	CDR20291_1677	walR	Two-component response regulator (cell wall homeostasis)	E		BSU40410	walR	E
Cell envelope	Regulation	CDR20291_RS09165	CDR20291_1678	walK	Two-component sensor kinase (cell wall homeostasis)	E		BSU40400	walK	E
Cell envelope	S-layer	CDR20291_RS14425	CDR20291_2670	cwp7	cell wall protein 7	E	moderate				PS-II gene cluster
Cell envelope	S-layer	CDR20291_RS14480	CDR20291_2682	slpA	Precursor of major S-layer proteins SlpA1 and SlpA2	E	weak				Null mutant exists, so not E (Kirk JA et al. 2017. Sci Transl Med 9.)
Cell envelope	Teichoic acid biosynthesis	CDR20291_RS14065	CDR20291_2603	gtaB	UTP-glucose-1-phosphate uridylyltransferase	E	strong	BSU35670	gtaB	NE
Cell envelope	Teichoic acid biosynthesis	CDR20291_RS14365	CDR20291_2658	bplH	group 1 glycosyl transferase	E		BSU34340	epsD	NE	PS-II gene cluster
Cell envelope	Teichoic acid biosynthesis	CDR20291_RS14370	CDR20291_2659	rkpK	UDP-glucose 6-dehydrogenase	E	strong	BSU36230	ugdF	NE	PS-II gene cluster
Cell envelope	Teichoic acid biosynthesis	CDR20291_RS14375	CDR20291_2660	tuaG	family 2 glycosyl transferase	E	strong	BSU35550	tuaG	NE	PS-II gene cluster
Cell envelope	Teichoic acid biosynthesis	CDR20291_RS14380	CDR20291_2661	ycbI	family 2 glycosyl transferase	E					PS-II gene cluster
Cell envelope	Teichoic acid biosynthesis	CDR20291_RS14385	CDR20291_2662	tauG	family 2 glycosyl transferase	E					PS-II gene cluster
Cell envelope	Teichoic acid biosynthesis	CDR20291_RS14390	CDR20291_2663		glycerophosphotransferase	E	strong	BSU35680	ggaB	NE	PS-II gene cluster
Cell envelope	Teichoic acid biosynthesis	CDR20291_RS14395	CDR20291_2664		family 2 glycosyl transferase	E					PS-II gene cluster
Cell envelope	Teichoic acid biosynthesis	CDR20291_RS14400	CDR20291_2665		PSII polymerase	E	strong	BSU18280	yngK	NE	PS-II gene cluster
Cell envelope	Teichoic acid biosynthesis	CDR20291_RS14405	CDR20291_2666		glycosyl transferase family protein	E					PS-II gene cluster
Cell envelope	Teichoic acid biosynthesis	CDR20291_RS14410	CDR20291_2667	manC	mannose-1-phosphate guanylyltransferase	Ambig					PS-II gene cluster
Cell envelope	Teichoic acid biosynthesis	CDR20291_RS14415	CDR20291_2668	pgm2	phosphoglucomutase	E	strong	BSU09310	pgcA	NE	PS-II gene cluster
Cell envelope	Teichoic acid biosynthesis	CDR20291_RS14420	CDR20291_2669	murJ1	lipid II flippase MurJ	E	moderate				This MurJ paralog might flip a substrate for PS-II synthesis
Cell envelope	Teichoic acid biosynthesis	CDR20291_RS14430	CDR20291_2671	tuaA	glycosyl transferase family protein	E	strong	BSU34250	epsL	NE	PS-II gene cluster
Cofactors	CoA	CDR20291_RS05435	CDR20291_0965	coaE	dephospho-CoA kinase	E	moderate	BSU29060	coaE	E
Cofactors	CoA	CDR20291_RS07435	CDR20291_1362	panB	3-methyl-2-oxobutanoate hydroxymethyltransferase			BSU22430	panB	NE
Cofactors	CoA	CDR20291_RS13260	CDR20291_2443	coaD	phosphopantetheine adenylyltransferase	E	moderate	BSU15020	coaD	E
Cofactors	CoA	CDR20291_RS13415	CDR20291_2473	coaBC	Phosphopantothenoyl-cysteine synthetase/decarboxylase	E		BSU15700	coaBC	E
Cofactors	CoA	CDR20291_RS13585	CDR20291_2507	ylmE	pyridoxal 5'-phosphate-dependent protein	E	moderate	BSU15380	ylmE	NE	Likely polar onto sepF
Cofactors	CoA	CDR20291_RS18245	CDR20291_3392	coaX	pantothenate kinase	E	weak	BSU00700	coaX	NE
Cofactors	Fe-S cluster	CDR20291_RS06225	CDR20291_1120	nifU	Iron-sulfur cluster assembly protein	E	weak	BSU32680	sufU	E
Cofactors	Folate	CDR20291_RS03785	CDR20291_0646	fchA	methenyltetrahydrofolate cyclohydrolase	Ambig
Cofactors	Folate	CDR20291_RS03790	CDR20291_0647	folD	bifunctional 5,10-methylene-tetrahydrofolate dehydrogenase/5,10-methenyl-tetrahydrofolate cyclohydrolase FolD	E		BSU24310	folD	NE
Cofactors	Folate	CDR20291_RS07105	CDR20291_1298	folE	GTP cyclohydrolase I	E	moderate	BSU22780	folEA	E
Cofactors	Folate	CDR20291_RS07110	CDR20291_1299	folP	dihydropteroate synthase	E		BSU00770	sul	E
Cofactors	Folate	CDR20291_RS07115	CDR20291_1300	folB	dihydroneopterin aldolase	E		BSU00780	folB	E
Cofactors	Folate	CDR20291_RS07120	CDR20291_1301	folK	2-amino-4-hydroxy-6- hydroxymethyldihydropteridine pyrophosphokinase	E		BSU00790	folK	E
Cofactors	Folate	CDR20291_RS16765	CDR20291_3111	folC	folylpolyglutamate synthase	E	moderate	BSU28080	folC	E
Cofactors	Heme	CDR20291_RS14225	CDR20291_2630	hemZ	coproporphyrinogen III oxidase	E		BSU09840	hemZ	NE
Cofactors	NAD	CDR20291_RS04180	CDR20291_0725	nadE	NH3-dependent NAD(+) synthetase	E	strong	BSU03130	nadE	E
Cofactors	NAD	CDR20291_RS05115	CDR20291_0905	ppnK	inorganic polyphosphate/ATP-NAD kinase	E	strong	BSU29540	ppnKB	NE
Cofactors	NAD	CDR20291_RS13110	CDR20291_2413	nadD	nicotinic acid mononucleotide adenylyltransferase	E	weak	BSU25640	nadD	E
Cofactors	NAD	CDR20291_RS18160	CDR20291_3378	pncB	nicotinate phosphribosyltransferase	E	moderate	BSU31750	pncB	E
Cofactors	Riboflavin	CDR20291_RS06400	CDR20291_1155	ribC	Riboflavin kinase	E	strong	BSU16670	ribC	E
Cofactors	SAM	CDR20291_RS01060	CDR20291_0129	metE	S-adenosylmethionine synthetase	E	strong	BSU30550	metK	E
Cofactors	Thiamine	CDR20291_RS06590	CDR20291_1195	pdxK	phosphomethylpyrimidine kinase	E	weak	BSU38020	pdxK	NE
Cofactors	Thiamine	CDR20291_RS08770	CDR20291_1603	thiG	Thiamin thiazole synthase			BSU11690	thiG	NE
Cofactors	Thiamine	CDR20291_RS13350	CDR20291_2460	thiN	thiamine pyrophosphokinase	E		BSU15800	thiN	NE
DNA metabolism	DNA packaging and segregation	CDR20291_RS00025	CDR20291_3546	gyrB	DNA gyrase subunit B	E		BSU00060	gyrB	E
DNA metabolism	DNA packaging and segregation	CDR20291_RS00030	CDR20291_3547	gyrA	DNA gyrase subunit A	E		BSU00070	gyrA	E
DNA metabolism	DNA packaging and segregation	CDR20291_RS06070	CDR20291_1089	smc	chromosome partition protein			BSU15940	smc	E
DNA metabolism	DNA packaging and segregation	CDR20291_RS17930	CDR20291_3333	hupA	non-specific DNA-binding protein	E	strong	BSU22790	hbs	E
DNA metabolism	DNA recombination and repair	CDR20291_RS00020	CDR20291_3545	recF	DNA replication and repair protein RecF	E		BSU00040	recF	NE
DNA metabolism	DNA recombination and repair	CDR20291_RS05510	CDR20291_0981	radC	DNA repair protein RadC	E	strong	BSU28040	radC	NE
DNA metabolism	DNA recombination and repair	CDR20291_RS06415	CDR20291_1159	comR	polynucleotide phosphorylase/polyadenylase	E	moderate	BSU16690	pnpA	NE
DNA metabolism	DNA recombination and repair	CDR20291_RS10175	CDR20291_1854	lexA	Repressor, SOS response	E	strong	BSU17850	lexA	NE
DNA metabolism	DNA replication	CDR20291_RS00005	CDR20291_3542	dnaA	Initiation of chromosome replication	E		BSU00010	dnaA	E
DNA metabolism	DNA replication	CDR20291_RS00010	CDR20291_3543	dnaN	DNA polymerase III subunit beta	E		BSU00020	dnaN	E
DNA metabolism	DNA replication	CDR20291_RS00105	CDR20291_0005	dnaX	DNA polymerase III subunits gamma and tau	E	strong	BSU00190	dnaX	E
DNA metabolism	DNA replication	CDR20291_RS02120	CDR20291_0333	pcrA	UvrD/REP type DNA helicase			BSU06610	pcrA	E
DNA metabolism	DNA replication	CDR20291_RS05430	CDR20291_0964	polA	DNA polymerase I			BSU29090	polA	NE	Domain essential
DNA metabolism	DNA replication	CDR20291_RS06355	CDR20291_1146	dnaF	PolC-type DNA polymerase III	E	strong	BSU16580	polC	E
DNA metabolism	DNA replication	CDR20291_RS07130	CDR20291_1303	dnaG	DNA primase	E	strong	BSU25210	dnaG	E
DNA metabolism	DNA replication	CDR20291_RS12870	CDR20291_2367	holA	DNA polymerase III subunit delta	E	strong	BSU25560	holA	E
DNA metabolism	DNA replication	CDR20291_RS13410	CDR20291_2472	priA	primosomal protein N'	E	strong	BSU15710	priA	E
DNA metabolism	DNA replication	CDR20291_RS17060	CDR20291_3170	dnaL	DNA ligase	E	strong	BSU06620	ligA	E
DNA metabolism	DNA replication	CDR20291_RS17310	CDR20291_3218	dnaE	DNA polymerase III subunit alpha	E	strong	BSU29230	dnaE	E
DNA metabolism	DNA replication	CDR20291_RS18190	CDR20291_3384	holB	DNA polymerase III subunit delta'	E		BSU00310	holB	E
DNA metabolism	DNA replication	CDR20291_RS18900	CDR20291_3512	dnaD	DNA replication initiation protein	E	strong	BSU22350	dnaD	E	Hybrid DnaD/DnaB protein (van Eijk E et al 2016. Open Biol 6.)
DNA metabolism	DNA replication	CDR20291_RS18905	CDR20291_3513	dnaI	helicase loader ATPase	E		BSU28980	dnaI	E	Functional assignment (van Eijk E et al 2016. Open Biol 6.)
DNA metabolism	DNA replication	CDR20291_RS18940	CDR20291_3516	dnaC	replicative DNA helicase	E		BSU40440	dnaC	E
DNA metabolism	DNA replication	CDR20291_RS18970	CDR20291_3522	ssb	single-strand DNA-binding protein	E	strong	BSU40900	ssbA	E
DNA metabolism	Other	CDR20291_RS12490	CDR20291_2293	dut	dUTP diphosphastase			BSU20020	yosS	NE
Metabolism	Amino acid biosynthesis	CDR20291_RS07700	CDR20291_1413	ilvC	ketol-acid reductoisomerase			BSU28290	ilvC	NE
Metabolism	Amino acid biosynthesis	CDR20291_RS07705	CDR20291_1414	ilvB	acetolactate synthase large subunit			BSU28310	ilvB	NE
Metabolism	Amino acid biosynthesis	CDR20291_RS11535	CDR20291_2107	hisC	histidinol-phosphate aminotransferase			BSU22620	hisC	NE
Metabolism	Glycolysis	CDR20291_RS16325	CDR20291_3026	eno	enolase	E		BSU33900	eno	E
Metabolism	Glycolysis	CDR20291_RS16335	CDR20291_3028	tpiA	triosephosphate isomerase	E		BSU33920	tpiA	NE
Metabolism	Other	CDR20291_RS03780	CDR20291_0645	fhs	formate-tetrahydrofolate ligase	E	moderate
Metabolism	Other	CDR20291_RS06200	CDR20291_1115	codY	Repressor, branch chain amino acid starvation	E		BSU16170	codY	NE	Null mutants exist, so NE (Dineen SS et al. 2007. Mol Microbiol 66:206.)
Metabolism	Other	CDR20291_RS10090	CDR20291_1839	eutM	ethanolamine carboxysome structural protein, BMC family	E
Metabolism	Other	CDR20291_RS10925	CDR20291_1992	dpaL	diaminopropionate ammonia-lyase
Metabolism	Other	CDR20291_RS13865	CDR20291_2564	thlA2	acetoacetyl-CoA thiolase 2	E	none
Metabolism	Other	CDR20291_RS13870	CDR20291_2565	ctfA	succinyl CoA:3-oxoacid CoA-transferase subunit A			BSU38990	scoA	NE
Metabolism	Other	CDR20291_RS14060	CDR20291_2602	galE	UDP-glucose 4-epimerase	E		BSU38860	galE	NE
Metabolism	Other	CDR20291_RS18020	CDR20291_3351	prs	ribose-phosphate pyrophosphokinase	E	moderate	BSU00510	prsS	E
Metabolism	Pentose phosphate pathway	CDR20291_RS13355	CDR20291_2461	rpe	ribulose-phosphate 3-epimerase	Ambig		BSU15790	rpe	NE
Metabolism	Phosphate metabolism	CDR20291_RS02155	CDR20291_0338	ppaC	manganese-dependent inorganic pyrophosphatase	E	strong	BSU40550	ppaC	E
Nucleotides	dNTP biosynthesis	CDR20291_RS00890	CDR20291_0106	nrdD	anaerobic ribonucleoside triphosphate reductase	E	strong
Nucleotides	dNTP biosynthesis	CDR20291_RS00895	CDR20291_0107	nrdG	anaerobic ribonucleoside-triphosphate reductase-activating protein	E
Nucleotides	Purine biosynthesis	CDR20291_RS00765	CDR20291_0088	adk	adenylate kinase	E		BSU01370	adkA	E
Nucleotides	Purine biosynthesis	CDR20291_RS01405	CDR20291_0198	guaA	GMP synthase	E	strong	BSU06360	guaA	NE
Nucleotides	Purine biosynthesis	CDR20291_RS13425	CDR20291_2475	gmk	guanylate kinase	E		BSU15680	gmk	E
Nucleotides	Pyrimidine biosynthesis	CDR20291_RS00540	CDR20291_0043	thyA	thymidylate synthase	E	strong	BSU17680	thyA	NE
Nucleotides	Pyrimidine biosynthesis	CDR20291_RS09340	CDR20291_1711	cmk	cytidylate kinase	Ambig		BSU22890	cmk	E
Nucleotides	Pyrimidine biosynthesis	CDR20291_RS11215	CDR20291_2045	pyrH	uridylate kinase	E	strong	BSU16510	pyrH	E
Nucleotides	Pyrimidine biosynthesis	CDR20291_RS18195	CDR20291_3385	tmk	thymidylate kinase	E	strong	BSU00280	tmk	E
Nucleotides	Regulatory nucleotides	CDR20291_RS14240	CDR20291_2633	relA	ppGpp synthesis/degradation (stringent response)	E	moderate	BSU27600	relA	NE
Nucleotides	Regulatory nucleotides	CDR20291_RS18950	CDR20291_3518	yybT	C-di-AMP phosphodiesterase	E		BSU40510	gdpP	NE
Other/unknown	Other	CDR20291_RS18470	CDR20291_3437	rolB/dacS	two-component sensor histidine kinase						Two groups have assigned roles. Quorum sensing (Carter GP et al. 2005. J Med Microbiol 54:119) and vancomycin resistance ( Buddle JE et al 2024. PLoS Biol 22:e3002741). Null mutant exists for dacRS.
Other/unknown	Phage-related	CDR20291_RS06620	CDR20291_1202		transcriptional regulator	E
Other/unknown	Phage-related	CDR20291_RS06660	CDR20291_1210		tail protein
Other/unknown	Phage-related	CDR20291_RS07715	CDR20291_1416		putative uncharacterized protein	Ambig
Other/unknown	Phage-related	CDR20291_RS16205	CDR20291_3005		transcriptional regulator	E
Other/unknown	Sporulation	CDR20291_RS07330	CDR20291_1342	ptpA	sporulation-associated phosphatase PtpA	Ambig
Other/unknown	Sporulation	CDR20291_RS12965	CDR20291_2385	ptpB	sporulation-associated phosphatase PtpB	E	none				Two groups have made null mutants, so NE in C. difficile. Conflicting results on sporulation phenotype. Edwards AN et al. 2022 J Bacteriol 204:e0010622 and Underwood S et al. 2009. J Bacteriol 191:7296.
Other/unknown	Transporter	CDR20291_RS00820	CDR20291_0099	ecfA2	energy-coupling factor transporter ATP-binding protein 2			BSU01460	ecfA2	NE
Other/unknown	Transporter	CDR20291_RS03660	CDR20291_0622	ktrB	Potassium transporter subunit	E	moderate	BSU31100	ktrB	NE
Other/unknown	Transporter	CDR20291_RS03665	CDR20291_0623	ktrC	Potassium transporter subunit	E	weak	BSU14510	ktrC	NE
Other/unknown	Transporter	CDR20291_RS04310	CDR20291_0752	potA3	multidrug family ABC transporter, ATP-binding protein
Other/unknown	Transporter	CDR20291_RS06120	CDR20291_1099	brnQ1	Branched chain amino acid transporter
Other/unknown	Transporter	CDR20291_RS11125	CDR20291_2029	corA	putative metal ion transporter	E	strong
Other/unknown	Transposon-related	CDR20291_RS09495	CDR20291_1742	ybl78	conjugative transposon protein
Other/unknown	Transposon-related	CDR20291_RS09500			conjugative transposon protein
Other/unknown	Transposon-related	CDR20291_RS09515	CDR20291_1745		conjugative transposon protein	E
Other/unknown	Transposon-related	CDR20291_RS09600	CDR20291_1761		conjugative transposon protein
Other/unknown	Transposon-related	CDR20291_RS09635
Other/unknown	Transposon-related	CDR20291_RS09650
Other/unknown	Transposon-related	CDR20291_RS09695
Other/unknown	Transposon-related	CDR20291_RS09770
Other/unknown	Transposon-related	CDR20291_RS09775	CDR20291_1781		putative uncharacterized protein	E
Other/unknown	Transposon-related	CDR20291_RS09780	CDR20291_1782		putative uncharacterized protein	E
Other/unknown	Transposon-related	CDR20291_RS09805
Other/unknown	Transposon-related	CDR20291_RS09835	CDR20291_1790		conjugative transfer protein
Other/unknown	Transposon-related	CDR20291_RS09855	CDR20291_1793	topB-like	DNA topoisomerase	E
Other/unknown	Transposon-related	CDR20291_RS09925	CDR20291_1804	vexP2	ABC transporter, ATP-binding protein			BSU03730	yclH	NE
Other/unknown	Transposon-related	CDR20291_RS09950
Other/unknown	Transposon-related	CDR20291_RS19155	CDR20291_1767			E
Other/unknown	Transposon-related	CDR20291_RS19235			Putative transposase
Other/unknown	Unknown	CDR20291_RS02220	CDR20291_0351		phosphoesterase	E	weak
Other/unknown	Unknown	CDR20291_RS02895	CDR20291_0481		sugar isomerase / endonuclease	E	weak
Other/unknown	Unknown	CDR20291_RS04710	CDR20291_0828		DUF1846 domain protein	E	strong
Other/unknown	Unknown	CDR20291_RS05870	CDR20291_1053		Putative pyrophosphokinase	E	strong
Other/unknown	Unknown	CDR20291_RS05875	CDR20291_1054		hypothetical protein	E	strong
Other/unknown	Unknown	CDR20291_RS05880	CDR20291_1055		family 2 glycosyl transferase	E	strong
Other/unknown	Unknown	CDR20291_RS05885	CDR20291_1056		glycosyl transferase family protein	E	strong
Other/unknown	Unknown	CDR20291_RS05890	CDR20291_1057		DUF3866 domain protein	E
Other/unknown	Unknown	CDR20291_RS06245	CDR20291_1124		membrane protein	E	moderate					,
Other/unknown	Unknown	CDR20291_RS06430	CDR20291_1162	ymxH	sporulation protein in B. subtilis			BSU16720	ymxH	NE
Other/unknown	Unknown	CDR20291_RS06475	CDR20291_1171		UvrD/REP type DNA helicase	E	none
Other/unknown	Unknown	CDR20291_RS06645	CDR20291_1207		XkdM-like protein
Other/unknown	Unknown	CDR20291_RS06830	CDR20291_1244	cpsA	putative peptidase
Other/unknown	Unknown	CDR20291_RS07735	CDR20291_1418B			E
Other/unknown	Unknown	CDR20291_RS09180	CDR20291_1681		DUF4872 domain protein
Other/unknown	Unknown	CDR20291_RS12065	CDR20291_2212	gutB	sugar-phosphate dehydrogenase
Other/unknown	Unknown	CDR20291_RS12170	CDR20291_2233	yidE	putative succinate transporter
Other/unknown	Unknown	CDR20291_RS12550	CDR20291_2304		NAD(P)-binding protein
Other/unknown	Unknown	CDR20291_RS12635	CDR20291_2321		flavodoxin/ferredoxin oxidoreductase subunit delta
Other/unknown	Unknown	CDR20291_RS13590	CDR20291_2508		Putative secreted protein
Other/unknown	Unknown	CDR20291_RS13655	CDR20291_2521		PDZ, Radical SAM and DUF512 domains	Ambig
Other/unknown	Unknown	CDR20291_RS13680	CDR20291_2526		two-component response regulator	E	moderate
Other/unknown	Unknown	CDR20291_RS13890	CDR20291_2569	ykwD	Putative calcium-chelating exported protein	E	none	BSU13970	ykwD	NE
Other/unknown	Unknown	CDR20291_RS14230	CDR20291_2631	gloB	hydrolase beta-lactamase-like			BSU24790	yqgX	NE
Other/unknown	Unknown	CDR20291_RS14645	CDR20291_2712		glutamate carboxypeptidase
Other/unknown	Unknown	CDR20291_RS18955	CDR20291_3519	yybS	DUF2232 domain membrane protein	E	strong	BSU40520	yybS	NE	Likely polar onto dnaB
Other/unknown	Unknown	CDR20291_RS18960	CDR20291_3520		hypothetical protein	E	strong				Likely polar onto dnaB
Other/unknown	Unknown	CDR20291_RS18985	CDR20291_3525	yyzM	DUF951 protein	E		BSU40939	yyzM	NE
Protein synthesis	Protein degradation	CDR20291_RS06425	CDR20291_1161		M16 family peptidase			BSU16710	mlpA	NE
Protein synthesis	Protein degradation	CDR20291_RS16935	CDR20291_3145	htrA	serine protease, HtrA family			BSU33000	htrB	NE
Protein synthesis	Protein degradation	CDR20291_RS17020	CDR20291_3162	lon	ATP-dependent protease La	E	strong	BSU28200	lonA	NE
Protein synthesis	Protein degradation	CDR20291_RS17035	CDR20291_3165	clpX	Adaptor subunit of ATP-dependent protease Clp	E	weak	BSU28220	clpX	NE
Protein synthesis	Protein folding	CDR20291_RS01380	CDR20291_0194	groES	chaperonin GroES	E	weak	BSU06020	groES	E
Protein synthesis	Protein folding	CDR20291_RS01385	CDR20291_0195	groEL	chaperonin GroEL	E		BSU06030	groEL	E
Protein synthesis	Protein modification	CDR20291_RS00770	CDR20291_0089	map1	methionine aminopeptidase	E		BSU01380	mapA	NE
Protein synthesis	Protein modification	CDR20291_RS01165	CDR20291_0150	rimI	Protein N-acetyltransferase for S18 and EF-Tu	E		BSU05930	rimI	NE
Protein synthesis	Protein translocation	CDR20291_RS00590	CDR20291_0053	secE	protein translocase subunit SecE	E
Protein synthesis	Protein translocation	CDR20291_RS00760	CDR20291_0087	secY	protein translocase subunit SecY	E	strong	BSU01360	secY	E
Protein synthesis	Protein translocation	CDR20291_RS01125	CDR20291_0142	secA1	Preprotein translocase subunit (ATPase)	E	strong	BSU35300	secA	E
Protein synthesis	Protein translocation	CDR20291_RS06075	CDR20291_1090	ftsY	signal recognition particle receptor FtsY	E	strong	BSU15950	ftsY	E
Protein synthesis	Protein translocation	CDR20291_RS06080	CDR20291_1091	srpM	Signal recognition particle component	E	strong	BSU15970	srpM	NE
Protein synthesis	Protein translocation	CDR20291_RS06085	CDR20291_1092	ffh	signal recognition particle protein	E	strong	BSU15980	ffh	E
Protein synthesis	Protein translocation	CDR20291_RS14475	CDR20291_2681	secA2	protein translocase subunit SecA2	E	moderate				Export of SlpA and CwpA (Fagan RP and Fairweather NF. 2011. J Biol Chem 286:27483.)
Protein synthesis	Ribosomal proteins	CDR20291_RS00585	CDR20291_0052	rpmG	50S ribosomal protein L33	E		BSU24900	rpmGA	NE
Protein synthesis	Ribosomal proteins	CDR20291_RS00600	CDR20291_0055	rplK	50S ribosomal protein L11	E		BSU01020	rplK	NE
Protein synthesis	Ribosomal proteins	CDR20291_RS00605	CDR20291_0056	rplA	50S ribosomal protein L1	E		BSU01030	rplA	NE
Protein synthesis	Ribosomal proteins	CDR20291_RS00610	CDR20291_0057	rplJ	50S ribosomal protein L10	E		BSU01040	rplJ	E
Protein synthesis	Ribosomal proteins	CDR20291_RS00615	CDR20291_0058	rplL	50S ribosomal protein L7/L12			BSU01050	rplL	E
Protein synthesis	Ribosomal proteins	CDR20291_RS00635	CDR20291_0062	rpsL	30S ribosomal protein S12	E		BSU01100	rpsL	E
Protein synthesis	Ribosomal proteins	CDR20291_RS00640	CDR20291_0063	rpsG	30S ribosomal protein S7	E		BSU01110	rpsG	E
Protein synthesis	Ribosomal proteins	CDR20291_RS00655	CDR20291_0066	rpsJ	30S ribosomal protein S10			BSU01150	rpsJ	E
Protein synthesis	Ribosomal proteins	CDR20291_RS00660	CDR20291_0067	rplC	50S ribosomal protein L3	E	strong	BSU01160	rplC	E
Protein synthesis	Ribosomal proteins	CDR20291_RS00665	CDR20291_0068	rplD	50S ribosomal protein L4	E		BSU01170	rplD	E
Protein synthesis	Ribosomal proteins	CDR20291_RS00670	CDR20291_0069	rplW	50S ribosomal protein L23	E		BSU01180	rplW	E
Protein synthesis	Ribosomal proteins	CDR20291_RS00675	CDR20291_0070	rplB	50S ribosomal protein L2	E		BSU01190	rplB	E
Protein synthesis	Ribosomal proteins	CDR20291_RS00680	CDR20291_0071	rpsS	30S ribosomal protein S19	E		BSU01200	rpsS	E
Protein synthesis	Ribosomal proteins	CDR20291_RS00685	CDR20291_0072	rplV	50S ribosomal protein L22	E		BSU01210	rplV	E
Protein synthesis	Ribosomal proteins	CDR20291_RS00690	CDR20291_0073	rpsC	30S ribosomal protein S3	E		BSU01220	rpsC	E
Protein synthesis	Ribosomal proteins	CDR20291_RS00695	CDR20291_0074	rplP	50S ribosomal protein L16	E		BSU01230	rplP	E
Protein synthesis	Ribosomal proteins	CDR20291_RS00700	CDR20291_0075	rpmC	50S ribosomal protein L29	E		BSU01240	rpmC	NE
Protein synthesis	Ribosomal proteins	CDR20291_RS00705	CDR20291_0076	rpsQ	30S ribosomal protein S17	E		BSU01250	rpsQ	E
Protein synthesis	Ribosomal proteins	CDR20291_RS00710	CDR20291_0077	rplN	50S ribosomal protein L14			BSU01260	rplN	E
Protein synthesis	Ribosomal proteins	CDR20291_RS00715	CDR20291_0078	rplX	50S ribosomal protein L24	E		BSU01270	rplX	E
Protein synthesis	Ribosomal proteins	CDR20291_RS00720	CDR20291_0079	rplE	50S ribosomal protein L5	E		BSU01280	rplE	E
Protein synthesis	Ribosomal proteins	CDR20291_RS00725	CDR20291_0080	rpsN	30S ribosomal protein S14	E		BSU01290	rpsNA	E
Protein synthesis	Ribosomal proteins	CDR20291_RS00730	CDR20291_0081	rpsH	30S ribosomal protein S8	E		BSU01300	rpsH	E
Protein synthesis	Ribosomal proteins	CDR20291_RS00735	CDR20291_0082	rplF	50S ribosomal protein L6	E		BSU01310	rplF	E
Protein synthesis	Ribosomal proteins	CDR20291_RS00740	CDR20291_0083	rplR	50S ribosomal protein L18	E		BSU01320	rplR	E
Protein synthesis	Ribosomal proteins	CDR20291_RS00745	CDR20291_0084	rpsE	30S ribosomal protein S5	E		BSU01330	rpsE	E
Protein synthesis	Ribosomal proteins	CDR20291_RS00750	CDR20291_0085	rpmD	50S ribosomal protein L30	E		BSU01340	rpmD	E
Protein synthesis	Ribosomal proteins	CDR20291_RS00755	CDR20291_0086	rplO	50S ribosomal protein L15	E		BSU01350	rplO	NE
Protein synthesis	Ribosomal proteins	CDR20291_RS00775	CDR20291_0090		50S ribosomal protein L14E/L6E/L27E-like protein	E		BSU01389	oapB	NE
Protein synthesis	Ribosomal proteins	CDR20291_RS00785	CDR20291_0092	rpmJ	50S ribosomal protein L36	E		BSU01400	rpmJ	NE
Protein synthesis	Ribosomal proteins	CDR20291_RS00790	CDR20291_0093	rpsM	30S ribosomal protein S13	E	strong	BSU01410	rpsM	E
Protein synthesis	Ribosomal proteins	CDR20291_RS00795	CDR20291_0094	rpsK	30S ribosomal protein S11	E		BSU01420	rpsK	E
Protein synthesis	Ribosomal proteins	CDR20291_RS00800	CDR20291_0095	rpsD	30S ribosomal protein S4	E		BSU29660	rpsD	E
Protein synthesis	Ribosomal proteins	CDR20291_RS00810	CDR20291_0097	rplQ	50S ribosomal protein L17	E		BSU01440	rplQ	E
Protein synthesis	Ribosomal proteins	CDR20291_RS00835	CDR20291_0102	rplM	50S ribosomal protein L13	E		BSU01490	rplM	E
Protein synthesis	Ribosomal proteins	CDR20291_RS00840	CDR20291_0103	rpsI	30S ribosomal protein S9	E		BSU01500	rpsI	E
Protein synthesis	Ribosomal proteins	CDR20291_RS03600	CDR20291_0612	rpmI	50S ribosomal protein L35	E		BSU28860	rpmI	NE
Protein synthesis	Ribosomal proteins	CDR20291_RS03605	CDR20291_0613	rplT	50S ribosomal protein L20	E	strong	BSU28850	rplT	E
Protein synthesis	Ribosomal proteins	CDR20291_RS05595	CDR20291_0998	rplU	50S ribosomal protein L21	E		BSU27960	rplU	E
Protein synthesis	Ribosomal proteins	CDR20291_RS05605	CDR20291_1000	rpmA	50S ribosomal protein L27	E		BSU27940	rpmA	E
Protein synthesis	Ribosomal proteins	CDR20291_RS06090	CDR20291_1093	rpsP	30S ribosomal protein S16	E		BSU15990	rpsP	E
Protein synthesis	Ribosomal proteins	CDR20291_RS06110	CDR20291_1097	rplS	50S ribosomal protein L19	E		BSU16040	rplS	E
Protein synthesis	Ribosomal proteins	CDR20291_RS06375	CDR20291_1150	ylxQ	ribosomal protein L7Ae/L30e/S12e/Gadd45	E		BSU16620	rplGA	NE
Protein synthesis	Ribosomal proteins	CDR20291_RS06405	CDR20291_1157	rpsO	30S ribosomal protein S15	E		BSU16680	rpsO	E
Protein synthesis	Ribosomal proteins	CDR20291_RS11225	CDR20291_2047	rpsB	30S ribosomal protein S2	E		BSU16490	rpsB	E
Protein synthesis	Ribosomal proteins	CDR20291_RS12730	CDR20291_2339	rpsU	30S ribosomal protein S21	E		BSU25410	rpsU	NE
Protein synthesis	Ribosomal proteins	CDR20291_RS12865	CDR20291_2366	rpsT	30S ribosomal protein S20	E		BSU25550	rpsT	NE
Protein synthesis	Ribosomal proteins	CDR20291_RS13285	CDR20291_2448	rpmB	50S ribosomal protein L28			BSU15820	rpmB	NE
Protein synthesis	Ribosomal proteins	CDR20291_RS17880	CDR20291_3323	rpmE	50S ribosomal protein L31	E		BSU37070	rpmE	NE
Protein synthesis	Ribosomal proteins	CDR20291_RS18945	CDR20291_3517	rplI	50S ribosomal protein L9	E		BSU40500	rplI	NE	Likely polar onto dnaC
Protein synthesis	Ribosomal proteins	CDR20291_RS18975	CDR20291_3523	rpsF	30S ribosomal protein S6	E		BSU40910	rpsF	NE
Protein synthesis	Ribosomal proteins	CDR20291_RS19065	CDR20291_3541	rpmH	50S ribosomal protein L34	E		BSU41060	rpmH	NE
Protein synthesis	Ribosome biogenesis	CDR20291_RS00015	CDR20291_3544	rlbA	Ribosome assembly factor	E		BSU00030	rlbA	NE
Protein synthesis	Ribosome biogenesis	CDR20291_RS05600	CDR20291_0999	prp	Cysteine protease for maturation of ribosomal protein L27			BSU27950	prp	E
Protein synthesis	Ribosome biogenesis	CDR20291_RS05610	CDR20291_1001	obg	GTPase Obg	E	strong	BSU27920	obgE	E
Protein synthesis	Ribosome biogenesis	CDR20291_RS06100	CDR20291_1095	rimM	16S rRNA-processing protein RimM	E	strong	BSU16020	rimM	NE
Protein synthesis	Ribosome biogenesis	CDR20291_RS06115	CDR20291_1098	rbgA	ribosome biogenesis GTPase	E	strong	BSU16050	rbgA	E
Protein synthesis	Ribosome biogenesis	CDR20291_RS06250	CDR20291_1125	yrrK	RNase for maturation of 16S rRNA			BSU27390	yrrK	NE
Protein synthesis	Ribosome biogenesis	CDR20291_RS06360	CDR20291_1147	rimP	ribosome maturation factor RimP			BSU16590	ylxS	NE
Protein synthesis	Ribosome biogenesis	CDR20291_RS09150	CDR20291_1675	rlmL	23S rRNA methylase	E	strong	BSU22170	rlmKB	NE
Protein synthesis	Ribosome biogenesis	CDR20291_RS12680	CDR20291_2329	era	GTPase Era	E	strong	BSU25290	eraA	E
Protein synthesis	Ribosome biogenesis	CDR20291_RS12695	CDR20291_2332	rnrY	RNase M16; maturation of 16S rRNA	E	moderate	BSU25320	rnrY	NE
Protein synthesis	Ribosome biogenesis	CDR20291_RS13650	CDR20291_2520	engA	GTPase EngA	Ambig		BSU22840	engA	E
Protein synthesis	Ribosome biogenesis	CDR20291_RS17015	CDR20291_3161	engB	GTPase EngB	E		BSU28190	engB	E
Protein synthesis	Translation factors	CDR20291_RS00645	CDR20291_0064	fusA	elongation factor G	E	strong	BSU01120	fusA	E
Protein synthesis	Translation factors	CDR20291_RS00780	CDR20291_0091	infA	translation initiation factor IF-1	E		BSU01390	infA	E
Protein synthesis	Translation factors	CDR20291_RS03595	CDR20291_0611	infC	translation initiation factor IF-3	E	strong	BSU28870	infC	E
Protein synthesis	Translation factors	CDR20291_RS06050	CDR20291_1085	efp	elongation factor P	E	moderate	BSU24450	efpA	NE
Protein synthesis	Translation factors	CDR20291_RS06380	CDR20291_1151	infB	translation initiation factor IF-2	E		BSU16630	infB	E
Protein synthesis	Translation factors	CDR20291_RS11210	CDR20291_2044	frr	ribosome recycling factor	E		BSU16520	frr	E
Protein synthesis	Translation factors	CDR20291_RS11220	CDR20291_2046	tsf	elongation factor Ts	E	strong	BSU16500	tsf	E
Protein synthesis	Translation factors	CDR20291_RS16245	CDR20291_3011	smpB	SsrA-binding protein	E	weak	BSU33600	smpB	NE
Protein synthesis	Translation factors	CDR20291_RS17865	CDR20291_3320	prfA	peptide chain release factor 1	E	strong	BSU37010	prfA	E
Protein synthesis	Translation factors	CDR20291_RS17960	CDR20291_3339	pth	peptidyl-tRNA hydrolase	E		BSU00530	pthA	E
Protein synthesis	tRNA synthetases	CDR20291_RS00085	CDR20291_0003	serS1	serine-tRNA ligase	E	strong	BSU00130	serS	E
Protein synthesis	tRNA synthetases	CDR20291_RS00505	CDR20291_0038	proS1	proline-tRNA ligase	E		BSU16570	proS	E
Protein synthesis	tRNA synthetases	CDR20291_RS00515	CDR20291_0040	gltX	glutamate-tRNA ligase	E		BSU00920	gltX	E
Protein synthesis	tRNA synthetases	CDR20291_RS00525	CDR20291_0041	cysS	cysteine-tRNA synthetase	E		BSU00940	cysS	E
Protein synthesis	tRNA synthetases	CDR20291_RS02980	CDR20291_0498	thrS	threonine-tRNA ligase	E	strong	BSU37560	thrZ	NE
Protein synthesis	tRNA synthetases	CDR20291_RS03675	CDR20291_0625	pheS	phenylalanine-tRNA ligase subunit alpha	E		BSU28640	pheS	E
Protein synthesis	tRNA synthetases	CDR20291_RS03680	CDR20291_0626	pheT	phenylalanine-tRNA ligase subunit beta	E		BSU28630	pheT	E
Protein synthesis	tRNA synthetases	CDR20291_RS03735	CDR20291_0637	argS	arginyl-tRNA ligase	E	strong	BSU37330	argS	E
Protein synthesis	tRNA synthetases	CDR20291_RS06235	CDR20291_1122	alaS	alanine-tRNA ligase	E		BSU27410	alaS	E
Protein synthesis	tRNA synthetases	CDR20291_RS07480	CDR20291_1370	tyrS	tyrosine-tRNA ligase	E		BSU38460	tyrZ	NE
Protein synthesis	tRNA synthetases	CDR20291_RS10795	CDR20291_1966	glnS	glutamine-tRNA ligase	E
Protein synthesis	tRNA synthetases	CDR20291_RS11720	CDR20291_2144	asnS	asparagine-tRNA ligase	E		BSU22360	asnS	NE
Protein synthesis	tRNA synthetases	CDR20291_RS12650	CDR20291_2324	glyS	glycine-tRNA ligase subunit beta	E		BSU25260	glyS	E
Protein synthesis	tRNA synthetases	CDR20291_RS12655	CDR20291_2325	glyQ	glycine-tRNA ligase subunit alpha	E		BSU25270	glyQ	E
Protein synthesis	tRNA synthetases	CDR20291_RS13095	CDR20291_2410	leuS	leucine-tRNA ligase	E		BSU30320	leuS	E
Protein synthesis	tRNA synthetases	CDR20291_RS13400	CDR20291_2470	fmt	methionyl-tRNA formyltransferase	E		BSU15730	fmt	NE
Protein synthesis	tRNA synthetases	CDR20291_RS13515	CDR20291_2493	trpS	tryptophan-tRNA ligase	E		BSU11420	trpS	E
Protein synthesis	tRNA synthetases	CDR20291_RS13560	CDR20291_2502	ileS	isoleucine-tRNA ligase	E		BSU15430	ileS	E
Protein synthesis	tRNA synthetases	CDR20291_RS14215	CDR20291_2628	aspS	aspartate-tRNA ligase	E		BSU27550	aspS	E
Protein synthesis	tRNA synthetases	CDR20291_RS14220	CDR20291_2629	hisS	histidine-tRNA ligase	E		BSU27560	hisS	E
Protein synthesis	tRNA synthetases	CDR20291_RS16780	CDR20291_3114	valS	valine-tRNA ligase	E		BSU28090	valS	E
Protein synthesis	tRNA synthetases	CDR20291_RS18145	CDR20291_3375	metG	methionine-tRNA ligase	E		BSU00380	metS	E
Protein synthesis	tRNA synthetases	CDR20291_RS18230	CDR20291_3389	lysS	lysine-tRNA ligase	E		BSU00820	lysS	E
Protein synthesis	tRNA synthetases	CDR20291_RS18270	CDR20291_3397	tilS	tRNA(Ile)-lysidine synthase	E	strong	BSU00670	tilS	E
RNA metabolism	Basic transcription machinery	CDR20291_RS00625	CDR20291_0060	rpoB	RNA polymerase (β subunit)	E	strong	BSU01070	rpoB	E
RNA metabolism	Basic transcription machinery	CDR20291_RS00630	CDR20291_0061	rpoC	RNA polymerase (β’ subunit)	E		BSU01080	rpoC	E
RNA metabolism	Basic transcription machinery	CDR20291_RS00805	CDR20291_0096	rpoA	RNA polymerase (α subunit)	E	strong	BSU01430	rpoA	E
RNA metabolism	Basic transcription machinery	CDR20291_RS07135	CDR20291_1304	sigA	RNA polymerase major sigma factor	E		BSU25200	sigA	E
RNA metabolism	Basic transcription machinery	CDR20291_RS13420	CDR20291_2474	rpoZ	RNA polymerase (ω subunit)	E		BSU15690	rpoZ	NE	Essentiality likely due to polarity
RNA metabolism	Regulation of RNA synthesis	CDR20291_RS00595	CDR20291_0054	nusG	transcription termination/antitermination protein	E	strong	BSU01010	nusG	NE
RNA metabolism	Regulation of RNA synthesis	CDR20291_RS06365	CDR20291_1148	nusA	transcription termination/antitermination	E	strong	BSU16600	nusA	E
RNA metabolism	Regulation of RNA synthesis	CDR20291_RS17885	CDR20291_3324	rho	transcription termination factor			BSU37080	rho	NE
RNA metabolism	Regulation of RNA synthesis	CDR20291_RS18235	CDR20291_3390	greA	transcription elongation factor	E	strong	BSU27320	greA	NE
RNA metabolism	RNA processing and degradation	CDR20291_RS06060	CDR20291_1087	rnc	ribonuclease III	E	strong	BSU15930	rnc	E
RNA metabolism	RNA processing and degradation	CDR20291_RS06370	CDR20291_1149	ylxR	Modulator of RNase P	E		BSU16610	ylxR	NE
RNA metabolism	RNA processing and degradation	CDR20291_RS06390	CDR20291_1153	nrnA	Nanoribonuclease	E	strong	BSU29250	nrnA	NE
RNA metabolism	RNA processing and degradation	CDR20291_RS06470	CDR20291_1170	rny	RNase Y	E	strong	BSU16960	rny	NE
RNA metabolism	RNA processing and degradation	CDR20291_RS13430	CDR20291_2476	yicC	Endoribonuclease	E		BSU15660	endC	NE
RNA metabolism	RNA processing and degradation	CDR20291_RS19060	CDR20291_3540	rnpA	ribonuclease P protein component	E	strong	BSU41050	rnpA	E
RNA metabolism	tRNA modification	CDR20291_RS00090	CDR20291_0004	tadA	transfer RNA specific adenosine deaminase			BSU00180	tadA	NE
RNA metabolism	tRNA modification	CDR20291_RS01155	CDR20291_0148	tsaE	Kinase for threonyl carbamoyl adenosine (t6A) modification of ANN-decoding tRNAs			BSU05910	tsaE	NE
RNA metabolism	tRNA modification	CDR20291_RS01160	CDR20291_0149	tsaB	Threonyl carbamoyl adenosine (t6A) modification of ANN-decoding tRNAs	E	strong	BSU05920	tsaB	E
RNA metabolism	tRNA modification	CDR20291_RS01170	CDR20291_0151	tsaD	Threonyl carbamoyl adenosine (t6A) modification of ANN-decoding tRNAs			BSU05940	tsaD	E
RNA metabolism	tRNA modification	CDR20291_RS06105	CDR20291_1096	trmD	transfer RNA (guanine-N(1)-)-methyltransferase	E		BSU16030	trmD	E
RNA metabolism	tRNA modification	CDR20291_RS06220	CDR20291_1119	iscS2	cysteine desulfurase	E	strong	BSU27510	iscSA	E
RNA metabolism	tRNA modification	CDR20291_RS06230	CDR20291_1121	trmU	tRNA-specific 2-thiouridylase MnmA	E	strong	BSU27500	trmU	E
RNA metabolism	tRNA modification	CDR20291_RS12830	CDR20291_2359	glnD	Adds CCA to 3’ end of tRNACys	Ambig		BSU22450	cca	E
RNA metabolism	tRNA modification	CDR20291_RS17855	CDR20291_3318	tsaC	Threonyl carbamoyl adenosine (t6A) modification of ANN-decoding tRNAs	E	moderate	BSU36950	tsaC	NE

## Sheet: C. Single libraries
Table S3. Genes identified as essential by Tn-seq
S3C. Comparison of essentiality calls in individual libraries versus combined libraries
References to essential gene datasets
C. difficile	1. This study
	2. Dembek M, Barquist L, Boinett CJ, Cain AK, Mayho M, Lawley TD, Fairweather NF, Fagan RP. High-throughput analysis of gene essentiality and sporulation in Clostridium difficile. mBio. 2015 Feb 24;6(2):e02383. doi: 10.1128/mBio.02383-14. PMID: 25714712; PMCID: PMC4358009.
B. subtilis	1. Koo BM, Kritikos G, Farelli JD, Todor H, Tong K, Kimsey H, Wapinski I, Galardini M, Cabal A, Peters JM, Hachmann AB, Rudner DZ, Allen KN, Typas A, Gross CA. Construction and Analysis of Two Genome-Scale Deletion Libraries for Bacillus subtilis. Cell Syst. 2017 Mar 22;4(3):291-305.e7. doi: 10.1016/j.cels.2016.12.013. Epub 2017 Feb 8. PMID: 28189581; PMCID: PMC5400513.
	2. Elfmann C, Dumann V, van den Berg T, Stülke J. A new framework for SubtiWiki, the database for the model organism Bacillus subtilis. Nucleic Acids Res. 2025 Jan 6;53(D1):D864-D870. doi: 10.1093/nar/gkae957. PMID: 39441067; PMCID: PMC11701700.
RS locus tag	Clostridium difficile R20291 complete genome, Locus NC_13316, Accession NC_13316, Version NC_13316.1, circular CON 17-MAR-2025
CDR locus tag	Clostridium difficile R20291 complete genome, Locus FN545816, Accession 545816, Version 545816.1, circular BCT 27-FEB-2015
Gene name	Gene names were downloaded from Accession NC_13316 and hand-curated using BioCyc and literature searches.
Length	Gene length in nucleotides
TA sites	Number of potentail TA insertion sites in gene
Insertions library A	Number of TA sites with at least one Tn insertion in library A
Insertions library B	Number of TA sites with at least one Tn insertion in library B
Insertions library C	Number of TA sites with at least one Tn insertion in library C
Insertions combined library	Number of TA sites with at least one Tn insertion in combined library dataset (same as column G in Table A)
Essentiality library A	Essentiality call made by TRANSIT2 in library A
Essentiality library B	Essentiality call made by TRANSIT2 in library B
Essentiality library C	Essentiality call made by TRANSIT2 in library C
Essentiality combined library	Essentiality call made by TRANSIT2 in combined library dataset (same as column H in Table A)
Insertions outgrowth	Number of TA sites with at least one Tn insertion in the combined outgrowth datasets after 7 generations of growth in TY
Essentiality outgrowth	Essentiality call made by TRANSIT2
Essentiality combined	Genes were classified as essential if they were essential in the library, after outgrowth, or by inspection. E = essential by Gumbel model; EB = essential by binomial model; Ei = essential by inspection; NE = not essential; U = unclear/ambiguous; S = not enough potential TA insertion sites to perform analysis. A slash (e.g., U/NE) means the gene was called U in the library and NE after outgrowth.
Dembek essential	Genes classified as essential (E) or ambigous (Ambig) by Dembek et al., 2015
CRISPRi viability defect	This study, see table S1.
Bsu locus tag	B. subtilis 168 locus tag from Subtiwiki; orthologs were assigned by BioCyc.
Bsu gene name	B. subtilis 168 gene name from Subtiwiki
Bsu essentiality	B. subtilis 168 gene essentiality from Koo et al., cross-referenced with Subtiwiki
RS locus tag	CDR locus tag	Gene name	Length [nt]	TA sites	Insertions library A	Insertions library B	Insertions library C	Insertions combined library	Essentiality library A	Essentiality library B	Essentiality library C	Essentiality combined libraries	Insertions outgrowth	Essentiality outgrowth	Final essentiality call	Dembek essential	CRISPRi viability defect	Bsu locus tag	Bsu gene name	Bsu essentiality
CDR20291_RS00005	CDR20291_3542	dnaA	1320	150	0	0	1	1	E	E	E	E	1	E	E	E		BSU00010	dnaA	E
CDR20291_RS00010	CDR20291_3543	dnaN	1107	133	2	2	2	2	E	E	E	E	2	E	E	E		BSU00020	dnaN	E
CDR20291_RS00015	CDR20291_3544	rlbA	207	21	0	1	0	1	EB	U	EB	E	0	E	E	E		BSU00030	rlbA	NE
CDR20291_RS00020	CDR20291_3545	recF	1116	140	0	0	0	0	EB	EB	EB	EB	0	EB	EB	E		BSU00040	recF	NE
CDR20291_RS00025	CDR20291_3546	gyrB	1902	201	0	2	0	2	E	E	E	E	0	E	E	E		BSU00060	gyrB	E
CDR20291_RS00030	CDR20291_3547	gyrA	2427	273	1	1	0	1	U	E	E	U	1	E	E	E		BSU00070	gyrA	E
CDR20291_RS00035			297	29	12	23	12	26	NE	NE	NE	NE	27	NE	NE
CDR20291_RS00040			261	35	34	32	23	35	NE	NE	NE	U	34	NE	U/NE
CDR20291_RS00045			318	40	30	30	26	38	NE	NE	NE	NE	40	U	U/NE
CDR20291_RS00050	CDR20291_3551	rsbW	408	50	29	45	39	49	NE	NE	NE	NE	49	NE	NE			BSU04720	rsbW	NE
CDR20291_RS00055	CDR20291_3552	sigB	774	91	59	77	62	87	NE	NE	NE	U	89	U	U			BSU04730	sigB	NE
CDR20291_RS00075	CDR20291_0001	niaR	510	63	49	51	34	61	NE	NE	NE	NE	59	NE	NE			BSU27890	nadR	NE
CDR20291_RS00080	CDR20291_0002	mcsS	882	125	103	95	94	119	NE	NE	NE	NE	124	U	U/NE
CDR20291_RS00085	CDR20291_0003	serS1	1272	130	3	1	1	4	E	E	E	E	2	E	E	E	strong	BSU00130	serS	E
CDR20291_RS00090	CDR20291_0004	tadA	456	51	13	5	9	17	NE	U	U	U	19	E	E			BSU00180	tadA	NE
CDR20291_RS00105	CDR20291_0005	dnaX	1638	187	8	4	4	8	E	E	E	E	6	E	E	E	strong	BSU00190	dnaX	E
CDR20291_RS00110	CDR20291_0006	yaaK	351	32	13	11	5	17	NE	NE	NE	NE	15	NE	NE			BSU00200	yaaK	NE
CDR20291_RS00115	CDR20291_0007	recR	600	53	30	17	11	39	NE	NE	NE	NE	41	NE	NE			BSU00210	recR	NE
CDR20291_RS00120			222	22	8	15	8	16	NE	NE	NE	NE	22	NE	NE
CDR20291_RS00125	CDR20291_0008	ugtA	1206	132	57	46	39	81	NE	NE	NE	NE	81	NE	NE			BSU21920	ugtP	NE
CDR20291_RS00360	CDR20291_0009		414	55	36	38	34	52	NE	NE	NE	NE	54	NE	NE
CDR20291_RS00365	CDR20291_0010	pucA	3432	398	257	281	254	368	NE	NE	NE	U	383	NE	U/NE			BSU14860	pycA	NE
CDR20291_RS00370	CDR20291_0011	fusA2	1929	228	103	114	90	181	NE	NE	NE	NE	205	NE	NE
CDR20291_RS00375	CDR20291_0012	ctsR	456	57	45	41	44	53	NE	NE	NE	NE	56	NE	NE			BSU00830	ctsR	NE
CDR20291_RS00380	CDR20291_0013	mcsA	495	58	50	35	51	57	NE	NE	NE	NE	58	U	U/NE			BSU00840	mcsA	NE
CDR20291_RS00385	CDR20291_0014	mscB	1026	122	93	95	85	114	NE	NE	NE	NE	119	U	U/NE			BSU00850	mcsB	NE
CDR20291_RS00390	CDR20291_0015	clpC	2448	244	159	158	148	219	NE	NE	NE	NE	224	NE	NE			BSU00860	clpC	NE
CDR20291_RS00395	CDR20291_0016	radA	1374	151	103	103	100	139	NE	NE	NE	NE	142	NE	NE			BSU00870	radA	NE
CDR20291_RS00400	CDR20291_0017	disA	1071	126	96	99	95	122	NE	NE	NE	NE	126	U	U/NE			BSU00880	disA	NE
CDR20291_RS00405	CDR20291_0018	yacL	1095	137	58	55	36	98	NE	NE	NE	NE	100	NE	NE			BSU00890	yacL	NE
CDR20291_RS00410	CDR20291_0019		2178	276	209	213	169	265	NE	NE	NE	U	270	NE	U/NE
CDR20291_RS00415	CDR20291_0020		846	110	36	38	21	60	NE	NE	NE	NE	67	NE	NE
CDR20291_RS00420	CDR20291_0021		1167	123	32	26	21	57	NE	NE	NE	NE	57	NE	NE
CDR20291_RS00425	CDR20291_0022		1647	172	53	31	34	81	NE	NE	NE	NE	94	NE	NE			BSU17580	xynB	NE
CDR20291_RS00430	CDR20291_0023		1374	191	52	43	43	100	NE	NE	NE	NE	105	NE	NE			BSU17570	xynP	NE
CDR20291_RS00435	CDR20291_0024		954	97	56	61	59	84	NE	NE	NE	NE	95	U	U/NE			BSU39430	deoR	NE
CDR20291_RS00440	CDR20291_0025	acoA	963	93	30	28	23	57	NE	NE	NE	NE	68	NE	NE			BSU08060	acoA	NE
CDR20291_RS00445	CDR20291_0026	acoB	987	86	25	29	24	48	NE	NE	NE	NE	56	NE	NE			BSU08070	acoB	NE
CDR20291_RS00450	CDR20291_0027	acoC	1047	116	50	45	35	89	NE	NE	NE	NE	93	NE	NE			BSU08080	acoC	NE
CDR20291_RS00455	CDR20291_0028	acoL	1731	198	101	89	75	153	NE	NE	NE	NE	173	NE	NE			BSU08090	acoL	NE
CDR20291_RS00460	CDR20291_0029		2949	344	128	88	94	205	NE	NE	NE	NE	206	NE	NE
CDR20291_RS00465	CDR20291_0030		465	51	18	18	14	31	NE	NE	NE	NE	36	NE	NE
CDR20291_RS00470	CDR20291_0031		303	36	10	7	11	18	NE	NE	NE	NE	24	NE	NE
CDR20291_RS00475	CDR20291_0032	gatC	1350	172	39	44	30	86	NE	NE	NE	NE	89	NE	NE
CDR20291_RS00480	CDR20291_0033		474	75	29	28	24	49	NE	NE	NE	NE	51	NE	NE
CDR20291_RS00485	CDR20291_0034	araD	651	64	25	17	22	37	NE	NE	NE	NE	38	NE	NE
CDR20291_RS00490	CDR20291_0035	lplA	933	113	58	54	62	87	NE	NE	NE	NE	99	NE	NE
CDR20291_RS00495	CDR20291_0036	ispD	714	82	1	7	0	7	E	E	E	E	6	E	E	E	strong	BSU00900	ispD	E
CDR20291_RS00500	CDR20291_0037	ispF	486	58	3	3	0	5	U	E	E	E	7	E	E	E		BSU00910	ispF	E
CDR20291_RS00505	CDR20291_0038	proS1	1716	169	50	22	21	70	U	U	U	E	61	NE	E	E		BSU16570	proS	E
CDR20291_RS00510	CDR20291_0039	proS2	1446	140	92	111	80	130	NE	NE	NE	NE	130	NE	NE
CDR20291_RS00515	CDR20291_0040	gltX	1482	168	3	4	3	5	E	E	E	E	6	E	E	E		BSU00920	gltX	E
CDR20291_RS00520			156	15	11	11	10	12	S	S	S	S	14	S	S
CDR20291_RS00525	CDR20291_0041	cysS	1398	156	0	0	0	0	E	E	E	E	1	E	E	E		BSU00940	cysS	E
CDR20291_RS00530	CDR20291_0042	mrnC	414	50	43	41	39	48	NE	NE	NE	NE	49	NE	NE			BSU00950	mrnC	NE
CDR20291_RS00540	CDR20291_0043	thyA	831	95	0	0	0	0	E	E	E	E	0	E	E	E	strong	BSU17680	thyA	NE
CDR20291_RS00545	CDR20291_0044	dfrA	495	64	41	50	47	59	NE	NE	NE	NE	63	NE	NE			BSU21810	dfrA	E
CDR20291_RS00550	CDR20291_0045		1377	177	118	145	131	173	NE	U	U	U	176	U	U
CDR20291_RS00555	CDR20291_0046		1101	127	84	103	86	120	NE	NE	NE	NE	123	NE	NE
CDR20291_RS00565	CDR20291_0048	rlmB	738	80	45	56	37	73	NE	NE	NE	NE	76	U	U/NE			BSU00960	rlmB	NE
CDR20291_RS00570	CDR20291_0049	raeA	528	51	38	37	31	47	NE	NE	NE	NE	49	NE	NE			BSU00970	raeA	NE
CDR20291_RS00575	CDR20291_0050	sigH	648	74	54	66	50	73	NE	NE	NE	U	73	U	U			BSU00980	sigH	NE
CDR20291_RS00580	CDR20291_0051	tufA	1194	115	62	59	39	93	NE	NE	NE	NE	102	NE	NE	E	strong	BSU01130	tufA	E
CDR20291_RS00585	CDR20291_0052	rpmG	150	17	0	0	0	0	EB	EB	EB	EB	0	EB	EB	E		BSU24900	rpmGA	NE
CDR20291_RS00590	CDR20291_0053	secE	222	27	0	0	0	0	EB	E	EB	E	0	E	E	E
CDR20291_RS00595	CDR20291_0054	nusG	543	54	0	0	0	0	E	E	E	E	0	E	E	E	strong	BSU01010	nusG	NE
CDR20291_RS00600	CDR20291_0055	rplK	426	38	0	0	0	0	E	E	EB	E	0	E	E	E		BSU01020	rplK	NE
CDR20291_RS00605	CDR20291_0056	rplA	699	70	0	0	0	0	E	E	E	E	0	E	E	E		BSU01030	rplA	NE
CDR20291_RS00610	CDR20291_0057	rplJ	507	45	0	0	0	0	E	E	E	E	0	E	E	E		BSU01040	rplJ	E
CDR20291_RS00615	CDR20291_0058	rplL	366	32	0	0	0	0	EB	E	EB	E	0	E	E			BSU01050	rplL	E
CDR20291_RS00620	CDR20291_0059		789	84	52	52	43	71	NE	NE	NE	NE	82	U	U/NE
CDR20291_RS00625	CDR20291_0060	rpoB	3717	381	2	3	0	5	E	E	E	E	5	U	E	E	strong	BSU01070	rpoB	E
CDR20291_RS00630	CDR20291_0061	rpoC	3486	365	3	2	2	4	E	E	E	E	3	E	E	E		BSU01080	rpoC	E
CDR20291_RS00635	CDR20291_0062	rpsL	423	44	0	0	0	0	E	E	E	E	0	E	E	E		BSU01100	rpsL	E
CDR20291_RS00640	CDR20291_0063	rpsG	471	44	0	0	0	0	E	E	E	E	0	E	E	E		BSU01110	rpsG	E
CDR20291_RS00645	CDR20291_0064	fusA	2067	188	0	0	0	0	EB	EB	EB	EB	0	EB	EB	E	strong	BSU01120	fusA	E
CDR20291_RS00650	CDR20291_0065	tufB	1194	115	53	53	39	86	NE	NE	NE	NE	92	NE	NE	E	strong	BSU01130	tufA	E
CDR20291_RS00655	CDR20291_0066	rpsJ	312	33	0	0	0	0	E	E	E	E	0	E	E			BSU01150	rpsJ	E
CDR20291_RS00660	CDR20291_0067	rplC	630	65	0	0	0	0	E	E	E	E	0	E	E	E	strong	BSU01160	rplC	E
CDR20291_RS00665	CDR20291_0068	rplD	624	71	0	0	0	0	E	E	E	E	0	E	E	E		BSU01170	rplD	E
CDR20291_RS00670	CDR20291_0069	rplW	291	26	0	0	0	0	EB	E	EB	E	0	E	E	E		BSU01180	rplW	E
CDR20291_RS00675	CDR20291_0070	rplB	831	93	0	0	0	0	E	E	E	E	0	E	E	E		BSU01190	rplB	E
CDR20291_RS00680	CDR20291_0071	rpsS	282	24	0	0	1	1	EB	EB	NE	U	0	E	E	E		BSU01200	rpsS	E
CDR20291_RS00685	CDR20291_0072	rplV	336	31	0	0	0	0	E	E	EB	E	0	E	E	E		BSU01210	rplV	E
CDR20291_RS00690	CDR20291_0073	rpsC	816	73	0	0	0	0	E	E	E	E	0	E	E	E		BSU01220	rpsC	E
CDR20291_RS00695	CDR20291_0074	rplP	432	38	0	0	0	0	E	E	EB	E	0	E	E	E		BSU01230	rplP	E
CDR20291_RS00700	CDR20291_0075	rpmC	204	21	0	0	0	0	EB	EB	EB	E	0	E	E	E		BSU01240	rpmC	NE
CDR20291_RS00705	CDR20291_0076	rpsQ	255	27	0	0	0	0	E	E	EB	E	0	E	E	E		BSU01250	rpsQ	E
CDR20291_RS00710	CDR20291_0077	rplN	369	39	0	0	0	0	E	E	E	E	0	E	E			BSU01260	rplN	E
CDR20291_RS00715	CDR20291_0078	rplX	306	32	0	0	0	0	E	E	E	E	0	E	E	E		BSU01270	rplX	E
CDR20291_RS00720	CDR20291_0079	rplE	543	58	0	1	0	1	E	E	E	E	0	E	E	E		BSU01280	rplE	E
CDR20291_RS00725	CDR20291_0080	rpsN	186	20	0	0	0	0	EB	EB	EB	E	0	E	E	E		BSU01290	rpsNA	E
CDR20291_RS00730	CDR20291_0081	rpsH	399	42	0	1	0	1	E	E	E	E	0	E	E	E		BSU01300	rpsH	E
CDR20291_RS00735	CDR20291_0082	rplF	543	57	0	0	0	0	E	E	E	E	0	E	E	E		BSU01310	rplF	E
CDR20291_RS00740	CDR20291_0083	rplR	369	32	0	1	0	1	EB	NE	EB	U	0	E	E	E		BSU01320	rplR	E
CDR20291_RS00745	CDR20291_0084	rpsE	510	51	0	0	0	0	E	E	E	E	0	E	E	E		BSU01330	rpsE	E
CDR20291_RS00750	CDR20291_0085	rpmD	186	20	0	0	0	0	EB	EB	EB	E	0	E	E	E		BSU01340	rpmD	E
CDR20291_RS00755	CDR20291_0086	rplO	444	39	0	0	0	0	E	E	EB	E	0	E	E	E		BSU01350	rplO	NE
CDR20291_RS00760	CDR20291_0087	secY	1269	151	0	0	0	0	E	E	E	EB	0	E	E	E	strong	BSU01360	secY	E
CDR20291_RS00765	CDR20291_0088	adk	651	78	0	1	0	1	E	E	E	E	0	E	E	E		BSU01370	adkA	E
CDR20291_RS00770	CDR20291_0089	map1	747	70	0	0	0	0	E	E	E	E	0	E	E	E		BSU01380	mapA	NE
CDR20291_RS00775	CDR20291_0090		270	31	0	0	0	0	E	E	EB	E	0	E	E	E		BSU01389	oapB	NE
CDR20291_RS00780	CDR20291_0091	infA	219	17	0	0	0	0	EB	EB	EB	E	0	E	E	E		BSU01390	infA	E
CDR20291_RS00785	CDR20291_0092	rpmJ	114	9	0	0	0	0	EB	EB	S	EB	0	EB	EB	E		BSU01400	rpmJ	NE
CDR20291_RS00790	CDR20291_0093	rpsM	372	45	1	0	0	1	E	E	E	E	0	E	E	E	strong	BSU01410	rpsM	E
CDR20291_RS00795	CDR20291_0094	rpsK	399	28	0	0	0	0	EB	EB	EB	E	0	E	E	E		BSU01420	rpsK	E
CDR20291_RS00800	CDR20291_0095	rpsD	624	64	0	0	0	0	E	E	E	E	0	E	E	E		BSU29660	rpsD	E
CDR20291_RS00805	CDR20291_0096	rpoA	948	108	0	0	0	0	E	E	E	E	0	E	E	E	strong	BSU01430	rpoA	E
CDR20291_RS00810	CDR20291_0097	rplQ	342	35	0	0	0	0	E	E	EB	E	0	E	E	E		BSU01440	rplQ	E
CDR20291_RS00815	CDR20291_0098	ecfA1	834	101	23	13	14	39	NE	NE	NE	NE	17	NE	NE			BSU01450	ecfA1	NE
CDR20291_RS00820	CDR20291_0099	ecfA2	867	86	18	9	11	30	NE	U	U	NE	10	E	E			BSU01460	ecfA2	NE
CDR20291_RS00825	CDR20291_0100	ecfT	804	95	25	22	15	44	NE	NE	U	NE	26	NE	NE	Ambig		BSU01470	ecfT	NE
CDR20291_RS00830	CDR20291_0101	truA1	732	79	50	63	48	74	NE	NE	NE	U	74	NE	U/NE
CDR20291_RS00835	CDR20291_0102	rplM	432	43	0	0	0	0	E	E	E	E	1	E	E	E		BSU01490	rplM	E
CDR20291_RS00840	CDR20291_0103	rpsI	393	38	0	0	2	2	E	E	NE	NE	0	E	E	E		BSU01500	rpsI	E
CDR20291_RS00845	CDR20291_0104	cwlD	705	80	54	52	38	72	NE	NE	NE	NE	79	U	U/NE			BSU01530	cwlD	NE
CDR20291_RS00885	CDR20291_0105	aspC	1185	151	59	50	34	92	NE	NE	NE	NE	69	NE	NE			BSU22370	aspB	NE
CDR20291_RS00890	CDR20291_0106	nrdD	2352	254	1	2	0	2	E	E	E	E	2	E	E	E	strong
CDR20291_RS00895	CDR20291_0107	nrdG	540	57	4	4	4	5	E	E	E	E	5	E	E	E
CDR20291_RS00960	CDR20291_0108	cdaA	840	112	70	78	52	101	NE	NE	NE	NE	106	U	U/NE			BSU01750	cdaA	NE
CDR20291_RS00965	CDR20291_0109	cdaR	1182	144	99	85	61	119	NE	NE	U	NE	120	NE	NE			BSU01760	cdaR	NE
CDR20291_RS00970	CDR20291_0111	ptb	903	92	51	52	49	77	NE	NE	NE	NE	79	NE	NE			BSU24090	ptb	NE
CDR20291_RS00975	CDR20291_0112	buk	1080	104	43	48	46	79	NE	NE	NE	NE	86	NE	NE			BSU24070	buk	NE
CDR20291_RS00980	CDR20291_0113		678	79	48	45	34	69	NE	NE	NE	NE	71	NE	NE
CDR20291_RS00985	CDR20291_0114		216	17	8	8	6	11	NE	NE	NE	NE	9	NE	NE
CDR20291_RS00990	CDR20291_0115	porA6	1080	84	31	40	38	63	NE	NE	NE	NE	65	NE	NE
CDR20291_RS00995	CDR20291_0116	korB	753	71	29	43	27	56	NE	NE	NE	NE	56	NE	NE
CDR20291_RS01000	CDR20291_0117		558	60	33	38	25	51	NE	NE	NE	NE	51	NE	NE
CDR20291_RS01005	CDR20291_0118	glmM	1347	142	1	0	0	1	E	E	E	E	1	E	E	E	strong	BSU01770	glmM	E
CDR20291_RS01010	CDR20291_0119	glmS	1833	212	17	21	6	39	NE	NE	E	NE	39	NE	NE	E	strong	BSU01780	glmS	E
CDR20291_RS01015	CDR20291_0120	ynjE	1296	151	107	115	91	139	NE	NE	NE	NE	145	NE	NE
CDR20291_RS01020	CDR20291_0121	ywnB	738	112	46	47	40	66	U	NE	NE	U	72	U	U
CDR20291_RS01025	CDR20291_0122	murA	1254	128	0	0	0	0	E	E	E	E	0	E	E	E	strong	BSU36760	murAA	E
CDR20291_RS01030	CDR20291_0123	spoIID	1065	118	64	80	64	98	NE	NE	NE	NE	114	NE	NE			BSU36750	spoIID	NE
CDR20291_RS01035	CDR20291_0124	spoIIQ	669	76	50	44	37	67	NE	NE	NE	NE	70	NE	NE			BSU36550	spoIIQ	NE
CDR20291_RS01040	CDR20291_0125	spoIIID	261	23	1	4	3	7	U	NE	NE	NE	9	NE	NE			BSU36420	spoIIID	NE
CDR20291_RS01045	CDR20291_0126	mreB1	1020	105	0	2	1	3	E	E	E	E	2	E	E	E	strong
CDR20291_RS01050	CDR20291_0127	fabZ	429	46	0	0	0	0	E	E	E	E	0	E	E	E	strong	BSU36370	fabZ	E
CDR20291_RS01055	CDR20291_0128	yyaC	510	74	27	21	14	44	NE	NE	NE	NE	50	NE	NE			BSU40950	yyaC	NE
CDR20291_RS01060	CDR20291_0129	metE	1194	121	0	0	1	1	E	E	E	E	1	E	E	E	strong	BSU30550	metK	E
CDR20291_RS01065	CDR20291_0130		1098	148	34	24	22	57	NE	U	NE	NE	63	NE	NE
CDR20291_RS01070	CDR20291_0131	recD2	2220	269	172	146	110	224	NE	NE	NE	NE	244	NE	NE			BSU27480	recD2	NE
CDR20291_RS01075	CDR20291_0132	comF	783	102	57	59	40	82	NE	NE	NE	NE	91	NE	NE			BSU35450	comFC	NE
CDR20291_RS01080	CDR20291_0133	mga	1914	250	162	173	153	230	NE	NE	NE	U	241	U	U			BSU12000	manR	NE
CDR20291_RS01085	CDR20291_0134	celC	309	26	14	10	10	20	NE	NE	NE	NE	22	NE	NE
CDR20291_RS01090	CDR20291_0135	chbB	327	34	22	9	10	30	NE	NE	NE	NE	32	NE	NE
CDR20291_RS01095	CDR20291_0136	celB	1335	152	49	36	30	80	NE	NE	NE	NE	76	NE	NE			BSU38580	licC	NE
CDR20291_RS01100	CDR20291_0137		519	55	19	14	11	30	NE	NE	NE	NE	30	NE	NE
CDR20291_RS01105	CDR20291_0138	aspG	960	90	28	26	23	46	NE	NE	NE	NE	60	NE	NE
CDR20291_RS01110	CDR20291_0139		1053	133	57	39	42	89	NE	NE	NE	NE	97	NE	NE
CDR20291_RS01115	CDR20291_0140	cutC	675	82	36	23	20	51	NE	NE	NE	NE	56	NE	NE
CDR20291_RS01120	CDR20291_0141	hpf	552	66	51	51	50	64	NE	NE	NE	NE	62	NE	NE
CDR20291_RS01125	CDR20291_0142	secA1	2676	276	0	0	1	1	E	E	E	E	2	E	E	E	strong	BSU35300	secA	E
CDR20291_RS01130	CDR20291_0143	prfB	1107	115	39	31	33	64	NE	NE	NE	NE	42	NE	NE	E	strong	BSU35290	prfB	E
CDR20291_RS01135	CDR20291_0144	yhgF	2142	234	141	163	134	204	NE	NE	NE	NE	225	NE	NE			BSU04780	ydcI	NE
CDR20291_RS01140	CDR20291_0145		1167	119	73	85	71	104	NE	NE	NE	NE	112	NE	NE			BSU39370	hutI	NE
CDR20291_RS01145	CDR20291_0146	ribU	606	69	31	49	34	63	NE	NE	NE	NE	66	NE	NE			BSU23050	fmnP	NE
CDR20291_RS01150	CDR20291_0147		1041	137	51	32	36	76	NE	NE	NE	NE	88	NE	NE
CDR20291_RS01155	CDR20291_0148	tsaE	453	59	0	0	0	0	E	E	E	E	0	E	E			BSU05910	tsaE	NE
CDR20291_RS01160	CDR20291_0149	tsaB	717	94	3	0	1	4	E	E	U	U	1	E	E	E	strong	BSU05920	tsaB	E
CDR20291_RS01165	CDR20291_0150	rimI	477	57	1	0	1	2	E	E	U	U	0	E	E	E		BSU05930	rimI	NE
CDR20291_RS01170	CDR20291_0151	tsaD	1017	112	2	2	1	4	E	E	E	E	2	E	E			BSU05940	tsaD	E
CDR20291_RS01175	CDR20291_0152	hpdB	2709	273	86	95	87	173	NE	NE	NE	NE	203	NE	NE
CDR20291_RS01180	CDR20291_0153	hpdC	258	19	3	7	7	12	NE	NE	NE	NE	14	NE	NE
CDR20291_RS01185	CDR20291_0154	hpdA	951	97	29	36	45	65	NE	NE	NE	NE	82	NE	NE
CDR20291_RS01190	CDR20291_0155		963	120	85	91	87	112	NE	NE	NE	NE	114	NE	NE			BSU40830	yyaK	NE
CDR20291_RS01195	CDR20291_0156		981	153	72	97	64	128	NE	NE	NE	NE	123	NE	NE
CDR20291_RS01200	CDR20291_0157		468	49	31	32	32	42	NE	NE	NE	NE	45	NE	NE
CDR20291_RS01205	CDR20291_0158		714	103	68	82	64	98	NE	NE	NE	U	102	U	U
CDR20291_RS01210	CDR20291_0159	spaT	1773	215	95	78	68	143	NE	U	NE	NE	180	NE	NE
CDR20291_RS01215	CDR20291_0160		1422	174	52	37	39	84	NE	NE	NE	NE	102	NE	NE
CDR20291_RS01220	CDR20291_0161		1071	145	53	41	42	87	NE	NE	NE	NE	95	NE	NE
CDR20291_RS01225	CDR20291_0162		252	30	6	4	5	9	NE	NE	NE	NE	15	NE	NE
CDR20291_RS01230	CDR20291_0163		204	22	9	9	9	16	NE	NE	NE	NE	17	NE	NE
CDR20291_RS01235	CDR20291_0164		294	40	16	6	9	23	NE	NE	NE	NE	26	NE	NE
CDR20291_RS01240	CDR20291_0165		1350	170	57	32	49	96	NE	NE	NE	NE	106	NE	NE
CDR20291_RS01245	CDR20291_0166	cpsA	1221	124	41	20	35	67	NE	NE	NE	NE	85	NE	NE
CDR20291_RS01250	CDR20291_0167		2013	278	109	99	89	191	NE	NE	NE	NE	209	NE	NE
CDR20291_RS01255	CDR20291_0168		651	72	32	36	36	59	NE	NE	NE	NE	69	U	U/NE
CDR20291_RS01260	CDR20291_0169	norM	1377	175	95	128	107	156	NE	NE	NE	NE	168	U	U/NE			BSU10820	yisQ	NE
CDR20291_RS01265	CDR20291_0170		1914	215	86	138	91	172	NE	NE	NE	NE	170	NE	NE			BSU05950	ydiF	NE
CDR20291_RS01270	CDR20291_0171	rex	633	73	23	40	25	56	NE	NE	NE	NE	49	NE	NE			BSU05970	rex	NE
CDR20291_RS01275	CDR20291_0172	fwdE	540	49	22	21	21	35	NE	NE	NE	NE	39	NE	NE
CDR20291_RS01280	CDR20291_0173	fdxA	171	14	3	0	4	6	S	EB	S	S	4	S	S	E
CDR20291_RS01285	CDR20291_0174	capA	1068	120	68	66	67	100	NE	NE	NE	NE	113	NE	NE			BSU35880	capA	NE
CDR20291_RS01290	CDR20291_0175	cooS	1902	178	99	115	105	147	NE	NE	NE	NE	157	NE	NE
CDR20291_RS01295	CDR20291_0176	cooF	474	53	34	44	42	51	NE	NE	NE	NE	53	U	U/NE			BSU37270	narH	NE
CDR20291_RS01300	CDR20291_0177		1227	152	95	119	111	148	NE	NE	NE	U	151	U	U
CDR20291_RS01305	CDR20291_0178	cfa	1188	128	65	88	67	108	NE	NE	NE	NE	113	NE	NE
CDR20291_RS01310	CDR20291_0179		825	98	36	31	25	57	NE	NE	NE	NE	67	NE	NE
CDR20291_RS01315	CDR20291_0180	gluD	1266	126	45	49	31	85	NE	NE	NE	NE	82	NE	NE			BSU37790	rocG	NE
CDR20291_RS01320	CDR20291_0181		657	71	23	12	12	32	NE	NE	NE	NE	36	NE	NE
CDR20291_RS01325	CDR20291_0182		1134	159	103	86	86	141	NE	NE	NE	NE	149	NE	NE
CDR20291_RS01330	CDR20291_0184		1023	109	82	65	69	102	NE	NE	NE	NE	105	NE	NE			BSU12990	gepC	NE
CDR20291_RS01335	CDR20291_0185	pyrB	921	105	75	74	64	95	NE	NE	NE	NE	99	NE	NE			BSU15490	pyrB	NE
CDR20291_RS01340	CDR20291_0186	pyrK	693	88	66	65	62	81	NE	NE	NE	NE	84	NE	NE			BSU15530	pyrK	NE
CDR20291_RS01345	CDR20291_0187	pyrD	903	95	50	55	53	82	NE	NE	NE	NE	80	NE	NE			BSU15540	pyrD	NE
CDR20291_RS01350	CDR20291_0188	pyrE	585	67	46	47	47	58	NE	NE	NE	NE	64	NE	NE
CDR20291_RS01355	CDR20291_0189	panE	927	109	44	39	39	67	NE	NE	NE	NE	92	NE	NE			BSU14440	panG	NE
CDR20291_RS01360	CDR20291_0190	cysL	891	98	53	61	46	85	NE	NE	NE	NE	89	NE	NE			BSU37650	cysL	NE
CDR20291_RS01365	CDR20291_0191		1032	125	61	46	48	88	NE	NE	NE	NE	97	NE	NE
CDR20291_RS01370	CDR20291_0192	alkA	876	98	62	52	55	88	NE	NE	NE	U	91	NE	U/NE			BSU08010	yfjP	NE
CDR20291_RS01375	CDR20291_0193	clsA	1491	181	135	124	99	167	NE	NE	NE	NE	173	NE	NE
CDR20291_RS01380	CDR20291_0194	groES	285	25	4	2	0	5	NE	NE	EB	NE	4	E	E	E	weak	BSU06020	groES	E
CDR20291_RS01385	CDR20291_0195	groEL	1629	178	12	1	4	16	U	E	U	U	7	E	E	E		BSU06030	groEL	E
CDR20291_RS01390	CDR20291_0196	cpmA	741	79	37	31	35	56	NE	NE	NE	NE	64	NE	NE
CDR20291_RS01405	CDR20291_0198	guaA	1536	163	0	0	0	0	E	E	E	E	1	E	E	E	strong	BSU06360	guaA	NE
CDR20291_RS01410	CDR20291_0199		1392	163	113	124	114	159	NE	NE	NE	U	161	U	U
CDR20291_RS01415	CDR20291_0200		876	85	41	43	36	65	NE	NE	NE	NE	66	NE	NE
CDR20291_RS01420	CDR20291_0201		564	58	15	17	11	30	NE	NE	NE	NE	28	NE	NE
CDR20291_RS01425	CDR20291_0202		567	71	23	25	21	45	NE	NE	NE	NE	44	NE	NE
CDR20291_RS01430	CDR20291_0203		237	29	18	19	16	24	NE	NE	NE	NE	27	NE	NE
CDR20291_RS01435	CDR20291_0204		3429	327	115	90	77	183	NE	NE	NE	NE	202	NE	NE
CDR20291_RS01440	CDR20291_0205	yliE	2235	276	151	198	179	248	NE	NE	NE	NE	261	NE	NE
CDR20291_RS01445	CDR20291_0206		2031	236	81	51	46	122	NE	NE	NE	NE	116	NE	NE
CDR20291_RS01450	CDR20291_0207		453	46	11	3	7	16	NE	U	NE	U	18	NE	U/NE
CDR20291_RS01455	CDR20291_0208	frwC	1056	105	26	22	19	52	NE	U	NE	NE	53	NE	NE
CDR20291_RS01460	CDR20291_0209	frwB	309	29	10	6	6	14	NE	NE	NE	NE	15	NE	NE
CDR20291_RS01465	CDR20291_0210		1266	123	32	15	15	50	NE	NE	NE	NE	45	NE	NE
CDR20291_RS01470	CDR20291_0211		717	87	60	31	36	70	NE	NE	NE	NE	76	NE	NE
CDR20291_RS01475	CDR20291_0212		294	40	24	21	13	34	NE	NE	NE	NE	34	NE	NE			BSU26990	yraD	NE
CDR20291_RS01480	CDR20291_0213		216	23	13	7	13	19	NE	NE	NE	NE	21	NE	NE
CDR20291_RS01485	CDR20291_0214		513	67	26	24	17	42	NE	NE	NE	NE	44	NE	NE			BSU05660	pdmI	NE
CDR20291_RS01490	CDR20291_0215	purE	477	45	24	30	32	40	NE	NE	NE	NE	43	NE	NE			BSU06420	purE	NE
CDR20291_RS01495	CDR20291_0216	purC	699	77	31	42	32	62	NE	NE	NE	NE	71	U	U/NE			BSU06450	purC	NE
CDR20291_RS01500	CDR20291_0217	purF	1368	150	79	115	82	134	NE	NE	NE	U	147	U	U			BSU06490	purF	NE
CDR20291_RS01505	CDR20291_0218	purM	1077	115	67	62	58	96	NE	NE	NE	NE	105	NE	NE			BSU06500	purM	NE
CDR20291_RS01510	CDR20291_0219	purN	594	55	24	38	35	52	NE	NE	NE	NE	54	NE	NE			BSU06510	purN	NE
CDR20291_RS01515	CDR20291_0220	purH	1533	172	93	101	99	142	NE	NE	NE	NE	158	NE	NE			BSU06520	purH	NE
CDR20291_RS01520	CDR20291_0221	purD	1251	133	75	75	61	106	NE	NE	NE	NE	118	NE	NE			BSU06530	purD	NE
CDR20291_RS01525	CDR20291_0222	purL	3807	403	254	281	225	360	NE	U	NE	NE	378	NE	NE			BSU06480	purL	NE
CDR20291_RS01530	CDR20291_0223	rfbd	873	98	48	46	42	73	NE	NE	NE	NE	85	NE	NE			BSU37820	spsK	NE
CDR20291_RS01535	CDR20291_0224	rfbA	882	105	78	53	63	94	NE	NE	NE	NE	103	U	U/NE			BSU37840	spsI	NE
CDR20291_RS01540	CDR20291_0225	rfbC	558	52	35	19	22	44	NE	NE	NE	NE	45	NE	NE
CDR20291_RS01545	CDR20291_0226	rfbB	984	115	85	71	80	110	NE	NE	NE	NE	113	NE	NE			BSU37830	spsJ	NE
CDR20291_RS01550	CDR20291_0227	yjbJ	669	75	55	49	44	67	NE	NE	NE	NE	69	NE	NE			BSU11570	cwlQ	NE
CDR20291_RS01555	CDR20291_0228	yaaR	429	56	52	42	43	55	NE	NE	NE	NE	56	U	U/NE			BSU00300	yaaR	NE
CDR20291_RS01560	CDR20291_0229	fliN	315	39	27	36	25	39	NE	NE	NE	U	39	U	U
CDR20291_RS01565	CDR20291_0230	flgM	276	26	4	9	4	12	NE	NE	NE	NE	20	NE	NE
CDR20291_RS01570	CDR20291_0231		417	48	15	19	11	27	NE	NE	NE	NE	36	NE	NE
CDR20291_RS01575	CDR20291_0232	flgK	1311	144	62	69	53	109	NE	NE	NE	NE	124	NE	NE			BSU35410	flgK	NE
CDR20291_RS01580	CDR20291_0233	flgL	933	100	43	36	25	66	NE	NE	NE	NE	82	NE	NE			BSU35400	flgL	NE
CDR20291_RS01585	CDR20291_0234	fliW	393	42	25	20	9	31	NE	NE	NE	NE	39	NE	NE			BSU35380	fliW	NE
CDR20291_RS01590	CDR20291_0235	csrA	213	29	19	9	11	24	NE	NE	NE	NE	26	NE	NE			BSU35370	csrA	NE
CDR20291_RS01595	CDR20291_0236	fliS1	396	41	18	17	17	30	NE	NE	NE	NE	36	NE	NE			BSU35330	fliS	NE
CDR20291_RS01600	CDR20291_0237	fliS2	357	46	12	25	18	36	NE	NE	NE	NE	46	U	U/NE
CDR20291_RS01605	CDR20291_0238	fliD	1524	150	48	58	54	105	NE	NE	NE	NE	123	NE	NE			BSU35340	fliD	NE
CDR20291_RS01610	CDR20291_0239		336	52	28	32	24	43	NE	NE	NE	NE	45	NE	NE
CDR20291_RS01615	CDR20291_0240	hag	873	79	33	44	46	70	NE	NE	NE	U	70	NE	U/NE			BSU35360	hag	NE
CDR20291_RS01620	CDR20291_0241		2124	305	198	140	155	245	NE	NE	NE	NE	276	NE	NE			BSU21450	sunS	NE
CDR20291_RS01625	CDR20291_0242		1878	254	184	148	166	235	NE	NE	NE	NE	244	U	U/NE
CDR20291_RS01630	CDR20291_0243		2115	256	179	126	116	214	NE	NE	NE	NE	237	NE	NE
CDR20291_RS01635	CDR20291_0244		996	134	99	83	72	123	NE	NE	NE	NE	130	NE	NE
CDR20291_RS01640	CDR20291_0245		1233	145	100	85	85	132	NE	NE	NE	NE	140	NE	NE
CDR20291_RS01645	CDR20291_0246		945	114	73	70	69	103	NE	NE	NE	NE	107	NE	NE
CDR20291_RS01650			429	54	43	41	31	54	NE	NE	NE	U	54	U	U
CDR20291_RS01655	CDR20291_0247	eryC	1101	134	99	89	86	120	NE	NE	NE	NE	125	NE	NE			BSU37890	spsC	NE
CDR20291_RS01660	CDR20291_0248	flgB	318	36	33	23	16	35	NE	NE	NE	NE	35	NE	NE			BSU16180	flgB	NE
CDR20291_RS01665	CDR20291_0249	flgC	405	39	25	27	26	36	NE	NE	NE	NE	39	U	U/NE			BSU16190	flgC	NE
CDR20291_RS01670	CDR20291_0250	fliE	318	34	22	19	21	30	NE	NE	NE	NE	32	NE	NE			BSU16200	fliE	NE
CDR20291_RS01675	CDR20291_0251	fliF	1551	153	101	91	96	139	NE	NE	NE	NE	145	NE	NE			BSU16210	fliF	NE
CDR20291_RS01680	CDR20291_0252	fliG	1071	108	73	61	58	96	NE	NE	NE	NE	103	NE	NE			BSU16220	fliG	NE
CDR20291_RS01685	CDR20291_0253	fliH	741	80	58	61	55	79	NE	NE	NE	U	80	U	U
CDR20291_RS01690	CDR20291_0254	fliI	1320	140	95	87	70	128	NE	NE	NE	NE	136	NE	NE			BSU16240	fliI	NE
CDR20291_RS01695	CDR20291_0255	fliJ	447	47	19	27	16	35	NE	NE	NE	NE	42	NE	NE
CDR20291_RS01700	CDR20291_0256	fliK	1206	149	99	88	79	140	NE	NE	NE	U	144	NE	U/NE
CDR20291_RS01705	CDR20291_0257	flgD	609	56	30	39	29	49	NE	NE	NE	NE	50	NE	NE			BSU16280	flgD	NE
CDR20291_RS01710	CDR20291_0258	flgE	984	101	75	75	68	100	NE	NE	NE	U	101	U	U			BSU16290	flgE	NE
CDR20291_RS01715	CDR20291_0259	flbD	204	25	19	16	13	24	NE	NE	NE	NE	25	NE	NE			BSU16299	swrD	NE
CDR20291_RS01720	CDR20291_0260	motA	819	86	62	59	46	82	NE	NE	NE	U	85	U	U			BSU29730	motP	NE
CDR20291_RS01725	CDR20291_0261	motB	696	74	42	44	37	64	NE	NE	NE	NE	72	U	U/NE
CDR20291_RS01730	CDR20291_0262	fliL	444	53	23	40	35	49	NE	NE	NE	NE	52	NE	NE
CDR20291_RS01735	CDR20291_0263		375	52	29	36	26	48	NE	NE	NE	NE	50	NE	NE
CDR20291_RS01740	CDR20291_0264	fliP	666	68	44	36	42	62	NE	NE	NE	NE	67	NE	NE			BSU16350	fliP	NE
CDR20291_RS01745	CDR20291_0265	fliQ	270	27	20	17	12	25	NE	NE	NE	NE	27	NE	NE			BSU16360	fliQ	NE
CDR20291_RS01750	CDR20291_0266	flhB	1815	221	147	144	133	198	NE	NE	NE	NE	211	NE	NE			BSU16380	flhB	NE
CDR20291_RS01755	CDR20291_0267	flhA	2076	244	164	149	131	222	NE	NE	NE	U	232	NE	U/NE			BSU16390	flhA	NE
CDR20291_RS01760	CDR20291_0268	flhF	1014	122	99	86	88	116	NE	NE	NE	NE	122	U	U/NE			BSU16400	flhF	NE
CDR20291_RS01765	CDR20291_0269	flhG	879	110	94	71	83	106	NE	NE	NE	U	110	U	U			BSU16410	flhG	NE
CDR20291_RS01770	CDR20291_0270	sigD	702	80	49	53	47	72	NE	NE	NE	U	78	U	U			BSU16470	sigD	NE
CDR20291_RS01775	CDR20291_0271		423	56	45	39	34	51	NE	NE	NE	NE	55	NE	NE
CDR20291_RS01780			186	27	14	13	19	21	NE	NE	NE	NE	24	NE	NE
CDR20291_RS01785	CDR20291_0272	flhO	774	88	50	50	41	73	NE	NE	NE	NE	86	U	U/NE			BSU36400	flhO	NE
CDR20291_RS01790	CDR20291_0273	flhG	762	88	67	73	54	82	NE	NE	NE	U	87	U	U			BSU36390	flhP	NE
CDR20291_RS01795	CDR20291_0274	fliM	882	109	68	63	56	92	NE	NE	NE	NE	96	NE	NE			BSU16310	fliM	NE
CDR20291_RS01800	CDR20291_0275	fliN	375	43	32	23	26	38	NE	NE	NE	NE	42	NE	NE			BSU16320	fliY	NE
CDR20291_RS01805	CDR20291_0276		1404	195	135	120	114	179	NE	NE	NE	NE	193	U	U/NE
CDR20291_RS01810	CDR20291_0277	htpG	1938	210	122	132	98	189	NE	NE	NE	NE	199	NE	NE			BSU39820	htpG	NE
CDR20291_RS01815	CDR20291_0278	dhaT	1131	124	58	62	65	100	NE	NE	NE	NE	118	NE	NE
CDR20291_RS01820	CDR20291_0279	splB	1023	119	59	51	42	87	NE	NE	NE	NE	100	NE	NE			BSU13930	splB	NE
CDR20291_RS01825	CDR20291_0280		912	85	20	25	23	48	NE	NE	NE	NE	56	NE	NE			BSU02320	ybfP	NE
CDR20291_RS01830	CDR20291_0281		417	53	14	11	20	31	NE	NE	NE	NE	40	NE	NE
CDR20291_RS01835	CDR20291_0282		393	47	27	40	23	43	NE	NE	NE	NE	45	NE	NE
CDR20291_RS01840	CDR20291_0283		396	34	19	13	7	27	NE	NE	NE	NE	27	NE	NE
CDR20291_RS01845	CDR20291_0284		207	23	16	12	4	21	NE	NE	NE	NE	21	NE	NE
CDR20291_RS01850	CDR20291_0285	ycdX	744	92	46	61	50	83	NE	NE	NE	NE	80	NE	NE
CDR20291_RS01855	CDR20291_0286		2568	338	142	157	161	258	NE	NE	NE	NE	294	NE	NE
CDR20291_RS01860	CDR20291_0287		405	41	6	5	3	10	NE	NE	NE	NE	19	NE	NE
CDR20291_RS01865	CDR20291_0288		498	62	11	10	6	23	NE	NE	NE	NE	32	NE	NE
CDR20291_RS01870	CDR20291_0289		402	43	10	6	8	17	NE	NE	NE	NE	17	NE	NE
CDR20291_RS01875	CDR20291_0290		489	48	5	8	11	18	NE	NE	NE	NE	19	NE	NE
CDR20291_RS01880	CDR20291_0291		756	83	14	14	4	28	NE	NE	U	NE	26	NE	NE
CDR20291_RS01885	CDR20291_0292		864	85	14	8	9	28	NE	NE	NE	NE	29	NE	NE
CDR20291_RS01890	CDR20291_0293		480	41	7	4	5	13	NE	NE	U	NE	19	NE	NE
CDR20291_RS01895	CDR20291_0294		1308	160	33	24	24	59	NE	NE	NE	NE	68	NE	NE
CDR20291_RS01905	CDR20291_0295		1095	109	30	22	20	55	NE	NE	NE	NE	57	NE	NE			BSU12510	xre	E
CDR20291_RS01910			201	25	8	3	4	11	NE	NE	NE	NE	14	NE	NE
CDR20291_RS01915	CDR20291_0296	yxlF	921	76	18	10	11	29	NE	NE	NE	NE	34	NE	NE			BSU38660	yxlF	NE
CDR20291_RS01920	CDR20291_0297		759	85	26	20	21	43	NE	NE	NE	NE	53	NE	NE			BSU38650	yxlG	NE
CDR20291_RS01925	CDR20291_0298		1074	99	66	68	62	92	NE	NE	NE	U	98	U	U
CDR20291_RS01930	CDR20291_0299		264	27	15	8	8	17	NE	NE	NE	NE	27	NE	NE
CDR20291_RS01935	CDR20291_0300	bilB	978	108	36	23	26	55	NE	NE	NE	NE	69	NE	NE			BSU30200	bioB	NE
CDR20291_RS01940	CDR20291_0301	rbsR	1023	110	42	57	33	83	NE	NE	NE	NE	95	NE	NE
CDR20291_RS01945	CDR20291_0302	rbsK	891	101	35	53	34	76	NE	NE	NE	NE	83	NE	NE			BSU35920	rbsK	NE
CDR20291_RS01950	CDR20291_0303	rbsB1	963	104	30	36	20	56	NE	NE	NE	NE	73	NE	NE			BSU35960	rbsB	NE
CDR20291_RS01955	CDR20291_0304	rbsA1	1512	162	56	51	40	99	NE	NE	U	NE	100	NE	NE			BSU35940	rbsA	NE
CDR20291_RS01960	CDR20291_0305	rbsC	999	131	36	18	17	52	NE	NE	NE	NE	64	NE	NE			BSU35950	rbsC	NE
CDR20291_RS01965	CDR20291_0306	argE	1263	144	44	38	29	76	NE	NE	NE	NE	79	NE	NE			BSU19710	yodQ	NE
CDR20291_RS01970	CDR20291_0307		744	85	21	15	17	41	NE	NE	NE	NE	44	NE	NE
CDR20291_RS01975	CDR20291_0308	abgB1	1386	160	48	33	30	82	NE	NE	NE	NE	81	NE	NE
CDR20291_RS01980	CDR20291_0309		645	53	10	15	8	24	NE	NE	NE	NE	29	NE	NE
CDR20291_RS01985	CDR20291_0310	tetR	615	59	37	39	36	49	NE	NE	NE	NE	55	NE	NE			BSU39850	yxbF	NE
CDR20291_RS01990			141	17	8	12	8	14	S	S	S	S	17	S	S
CDR20291_RS02000	CDR20291_0311		840	127	98	96	96	124	NE	NE	NE	NE	122	NE	NE
CDR20291_RS02005	CDR20291_0312		444	41	29	27	33	39	NE	NE	NE	NE	40	NE	NE
CDR20291_RS02010	CDR20291_0313		492	80	68	68	68	79	NE	NE	NE	U	80	U	U
CDR20291_RS02015	CDR20291_0314	serB	729	91	58	68	52	85	NE	NE	NE	NE	85	NE	NE
CDR20291_RS02020	CDR20291_0315		1089	134	95	86	82	123	NE	NE	NE	NE	130	U	U/NE
CDR20291_RS02025	CDR20291_0316		849	137	61	53	28	94	NE	NE	NE	NE	98	NE	NE
CDR20291_RS02030	CDR20291_0317	cadX	366	50	32	36	26	47	NE	NE	NE	NE	44	NE	NE			BSU19120	czrA	NE
CDR20291_RS02035	CDR20291_0318	cadA	2388	297	159	141	105	224	NE	NE	NE	NE	221	NE	NE			BSU33490	cadA	NE
CDR20291_RS02055	CDR20291_0319	yngC	609	81	34	45	31	63	NE	NE	NE	NE	68	NE	NE			BSU18190	uptA	NE
CDR20291_RS02060	CDR20291_0321		774	73	43	35	31	61	NE	NE	NE	NE	63	NE	NE
CDR20291_RS02065	CDR20291_0322		738	70	37	31	22	53	NE	NE	NE	NE	55	NE	NE
CDR20291_RS02070	CDR20291_0323	bcrA	924	71	23	32	20	47	NE	NE	NE	NE	52	NE	NE
CDR20291_RS02075	CDR20291_0324		924	90	24	61	31	68	NE	NE	NE	NE	72	NE	NE
CDR20291_RS02080	CDR20291_0325		702	62	27	39	23	49	NE	NE	NE	NE	46	NE	NE
CDR20291_RS02085	CDR20291_0326		189	13	4	7	4	8	NE	NE	NE	NE	10	NE	NE
CDR20291_RS02090	CDR20291_0327	yojN	930	111	72	69	64	98	NE	NE	NE	NE	107	U	U/NE			BSU19390	yojN	NE
CDR20291_RS02095	CDR20291_0328	yojO	1773	219	148	152	140	202	NE	NE	U	U	215	U	U			BSU19380	yojO	NE
CDR20291_RS02100	CDR20291_0329	cbiM	753	85	42	56	52	76	NE	NE	NE	NE	78	NE	NE
CDR20291_RS02105	CDR20291_0330	cbiN	285	31	18	17	15	26	NE	NE	NE	NE	30	NE	NE
CDR20291_RS02110	CDR20291_0331	cbiQ	699	97	39	67	51	88	NE	NE	NE	NE	95	NE	NE
CDR20291_RS02115	CDR20291_0332	cbiO	819	108	62	74	54	95	NE	NE	NE	NE	97	NE	NE
CDR20291_RS02120	CDR20291_0333	pcrA	2265	264	27	27	30	42	E	E	E	E	44	E	E			BSU06610	pcrA	E
CDR20291_RS02125	CDR20291_0334	apeB	1299	161	112	114	105	150	NE	NE	NE	U	155	NE	U/NE
CDR20291_RS02130	CDR20291_0335		753	82	35	41	25	64	NE	NE	NE	NE	80	U	U/NE
CDR20291_RS02135	CDR20291_0336	ppiB	525	52	28	30	30	43	NE	NE	NE	NE	49	NE	NE			BSU23360	ppiB	NE
CDR20291_RS02155	CDR20291_0338	ppaC	1599	187	1	0	0	1	U	E	E	U	0	E	E	E	strong	BSU40550	ppaC	E
CDR20291_RS02160	CDR20291_0339	adhE	2643	242	53	44	30	93	U	NE	U	NE	104	NE	NE
CDR20291_RS02165	CDR20291_0340		342	47	11	15	19	27	NE	NE	NE	NE	38	NE	NE
CDR20291_RS02170	CDR20291_0341		672	75	20	18	14	36	NE	NE	NE	NE	37	NE	NE
CDR20291_RS02175	CDR20291_0342		2586	358	133	116	74	211	NE	NE	NE	NE	233	NE	NE
CDR20291_RS02180	CDR20291_0343		936	145	76	63	62	115	NE	NE	NE	NE	130	NE	NE
CDR20291_RS02185	CDR20291_0344		738	99	55	55	47	82	NE	NE	NE	NE	92	NE	NE			BSU02740	natR	NE
CDR20291_RS02190	CDR20291_0345		5058	534	186	187	142	326	NE	NE	NE	NE	370	NE	NE
CDR20291_RS02195	CDR20291_0346		420	38	11	24	9	26	NE	NE	NE	NE	25	NE	NE
CDR20291_RS02200	CDR20291_0347		252	25	7	15	8	18	NE	NE	NE	NE	18	NE	NE
CDR20291_RS02205	CDR20291_0348		732	104	58	74	55	96	NE	NE	NE	U	100	U	U
CDR20291_RS02210	CDR20291_0349		912	116	65	79	80	108	NE	NE	NE	NE	113	U	U/NE
CDR20291_RS02215	CDR20291_0350	yjbM	813	99	77	72	51	90	NE	NE	NE	NE	93	NE	NE			BSU11600	sasB	NE
CDR20291_RS02220	CDR20291_0351		693	70	6	4	1	8	E	U	U	U	5	E	E	E	weak
CDR20291_RS02225	CDR20291_0352		942	127	66	79	64	109	NE	NE	NE	NE	120	NE	NE
CDR20291_RS02230	CDR20291_0353		1158	143	103	100	81	134	NE	NE	NE	NE	141	U	U/NE
CDR20291_RS02235	CDR20291_0354	yqfW	561	73	35	55	44	68	NE	NE	NE	NE	73	U	U/NE			BSU25090	yqfW	NE
CDR20291_RS02240	CDR20291_0355		492	58	36	42	27	54	NE	NE	NE	NE	56	NE	NE
CDR20291_RS02245	CDR20291_0356	ydcN	552	61	49	48	46	59	NE	NE	NE	NE	60	NE	NE
CDR20291_RS02250	CDR20291_0357		933	102	45	35	35	70	NE	NE	NE	NE	81	NE	NE
CDR20291_RS02255	CDR20291_0358		864	116	48	36	34	82	NE	NE	NE	NE	95	NE	NE
CDR20291_RS02260	CDR20291_0359	bglF	1863	179	44	22	27	71	NE	U	NE	NE	83	NE	NE
CDR20291_RS02265	CDR20291_0360	bglA	1467	146	54	38	26	80	NE	NE	NE	NE	95	NE	NE
CDR20291_RS02270	CDR20291_0361	bglG	837	78	9	8	11	23	NE	NE	NE	NE	36	NE	NE
CDR20291_RS02275	CDR20291_0362	asnB	1584	139	39	36	29	71	NE	NE	NE	NE	88	NE	NE
CDR20291_RS02280	CDR20291_0363		597	72	28	33	15	45	NE	NE	NE	NE	58	NE	NE
CDR20291_RS02285	CDR20291_0364		528	69	29	54	25	62	NE	NE	NE	NE	58	NE	NE
CDR20291_RS02290	CDR20291_0365	ldhA	999	113	36	35	30	67	NE	NE	NE	NE	66	NE	NE
CDR20291_RS02295	CDR20291_0366	hadA	1200	127	34	29	22	59	NE	NE	NE	NE	58	NE	NE
CDR20291_RS02300	CDR20291_0367	hadI	801	80	16	13	7	29	NE	NE	NE	NE	29	NE	NE
CDR20291_RS02305	CDR20291_0368	hadB	1227	123	26	15	20	47	NE	NE	NE	NE	60	NE	NE
CDR20291_RS02310	CDR20291_0369	hadC	1128	114	32	19	20	50	NE	U	NE	NE	48	NE	NE
CDR20291_RS02315	CDR20291_0370	acdB	1134	111	19	19	11	38	NE	U	E	NE	36	NE	NE	Ambig
CDR20291_RS02320	CDR20291_0371	eftB1	786	87	14	11	7	27	NE	NE	NE	NE	21	NE	NE			BSU28530	etfB	NE
CDR20291_RS02325	CDR20291_0372	etfA1	1038	105	15	14	11	34	NE	U	NE	NE	27	NE	NE			BSU28520	etfA	NE
CDR20291_RS02330	CDR20291_0373		1632	205	113	90	70	152	NE	NE	NE	NE	159	NE	NE			BSU08100	acoR	NE
CDR20291_RS02335	CDR20291_0374	fba	927	80	24	19	14	40	NE	NE	NE	NE	32	NE	NE	E	weak	BSU37120	fbaA	NE
CDR20291_RS02340	CDR20291_0375		330	40	27	19	24	34	NE	NE	NE	NE	39	NE	NE
CDR20291_RS02350	CDR20291_0377		1119	138	107	116	105	132	NE	NE	NE	U	138	U	U	E
CDR20291_RS02360	CDR20291_0378	rumA	1356	131	68	74	55	104	NE	NE	NE	NE	117	NE	NE
CDR20291_RS02365			156	18	9	6	5	9	S	S	S	S	10	S	S
CDR20291_RS02370	CDR20291_0379		1035	117	62	75	48	105	NE	NE	NE	NE	111	NE	NE
CDR20291_RS02375	CDR20291_0380		204	23	10	8	7	17	NE	NE	NE	NE	19	NE	NE
CDR20291_RS02380	CDR20291_0381	cwp27	1161	140	57	57	62	104	NE	NE	NE	NE	128	NE	NE
CDR20291_RS02385	CDR20291_0382		900	103	45	42	41	70	NE	NE	NE	NE	82	NE	NE	E
CDR20291_RS02390	CDR20291_0383		672	60	9	21	10	33	NE	NE	NE	NE	31	NE	NE
CDR20291_RS02395	CDR20291_0384	rocR	1374	158	60	50	54	99	NE	NE	NE	NE	127	NE	NE			BSU40350	rocR	NE
CDR20291_RS02400	CDR20291_0385	ord	1068	116	25	16	20	49	NE	NE	NE	NE	48	NE	NE
CDR20291_RS02405	CDR20291_0386	ortA	309	42	11	9	9	19	NE	NE	NE	NE	18	NE	NE
CDR20291_RS02410	CDR20291_0387	thrC	1431	154	30	33	30	63	NE	U	NE	NE	66	NE	NE			BSU32250	thrC	NE
CDR20291_RS02415	CDR20291_0388	oraS	375	33	5	6	3	13	NE	NE	NE	NE	8	NE	NE
CDR20291_RS02420	CDR20291_0389	oraE	2205	213	50	27	29	80	NE	U	U	NE	87	NE	NE
CDR20291_RS02425	CDR20291_0390		1410	168	37	26	19	61	NE	NE	NE	NE	63	NE	NE
CDR20291_RS02430	CDR20291_0391	orr	1065	136	31	15	13	45	NE	U	U	NE	50	NE	NE
CDR20291_RS02435	CDR20291_0392		1422	186	61	35	48	107	NE	U	NE	NE	100	NE	NE			BSU23560	mleN	NE
CDR20291_RS02440	CDR20291_0393		465	45	8	12	9	18	NE	NE	NE	NE	16	NE	NE
CDR20291_RS02445	CDR20291_0394		363	39	30	26	23	33	NE	NE	NE	NE	33	NE	NE
CDR20291_RS02450	CDR20291_0395		861	84	39	26	27	59	NE	NE	NE	NE	69	NE	NE
CDR20291_RS02455	CDR20291_0396	helD	2115	230	108	106	83	172	NE	NE	NE	NE	191	NE	NE			BSU33450	helD	NE
CDR20291_RS02460	CDR20291_0397	drrC	2244	230	62	36	35	106	NE	NE	NE	NE	96	NE	NE
CDR20291_RS02465	CDR20291_0398		717	104	33	19	22	57	NE	NE	NE	NE	58	NE	NE
CDR20291_RS02470	CDR20291_0399		939	101	26	18	13	41	NE	NE	U	NE	45	NE	NE
CDR20291_RS02475	CDR20291_0400		684	68	34	24	13	47	NE	NE	NE	NE	55	NE	NE
CDR20291_RS02480	CDR20291_0401		2661	314	144	103	98	209	NE	NE	NE	NE	252	NE	NE
CDR20291_RS02485	CDR20291_0402		1182	129	56	55	42	89	NE	NE	NE	NE	108	NE	NE
CDR20291_RS02490	CDR20291_0403		663	70	26	28	24	50	NE	NE	NE	NE	55	NE	NE
CDR20291_RS02495	CDR20291_0404		534	54	12	31	23	41	NE	NE	NE	NE	39	NE	NE
CDR20291_RS02515	CDR20291_0406		606	66	20	19	14	32	NE	U	NE	NE	37	NE	NE			BSU07620	yflN	NE
CDR20291_RS02520	CDR20291_0407	glvR	750	84	52	44	41	69	NE	NE	NE	NE	81	NE	NE			BSU08190	malR	NE
CDR20291_RS02525	CDR20291_0408	glvR	765	87	53	62	52	80	NE	NE	NE	U	85	U	U
CDR20291_RS02530	CDR20291_0409		822	79	15	13	9	28	NE	NE	U	U	39	NE	U/NE
CDR20291_RS02535	CDR20291_0410	malL	1665	151	10	10	10	28	U	U	U	NE	34	U	U/NE
CDR20291_RS02540	CDR20291_0411	sacP	1875	193	46	38	22	74	NE	NE	U	NE	76	NE	NE			BSU38050	sacP	NE
CDR20291_RS02545	CDR20291_0412	blaR	1800	230	104	117	101	178	NE	NE	NE	NE	194	NE	NE			BSU02090	ybxI	NE
CDR20291_RS02550	CDR20291_0413	blaI	387	43	12	17	16	29	NE	NE	NE	NE	30	NE	NE
CDR20291_RS02555	CDR20291_0414		678	81	43	49	46	72	NE	NE	NE	NE	76	NE	NE
CDR20291_RS02560	CDR20291_0415		462	50	28	29	16	41	NE	NE	NE	NE	46	NE	NE
CDR20291_RS02565	CDR20291_0416		780	91	57	57	50	81	NE	NE	NE	NE	88	NE	NE
CDR20291_RS02570	CDR20291_0417		627	81	30	29	22	50	NE	NE	NE	NE	54	NE	NE
CDR20291_RS02575	CDR20291_0418		258	33	16	13	7	26	NE	NE	NE	NE	26	NE	NE
CDR20291_RS02580	CDR20291_0419		513	64	42	37	45	60	NE	NE	NE	NE	62	NE	NE
CDR20291_RS02585	CDR20291_0420	spaF	705	58	18	12	7	24	NE	NE	NE	NE	25	NE	NE
CDR20291_RS02590	CDR20291_0421	spaE	771	69	15	15	13	29	NE	NE	NE	NE	31	NE	NE
CDR20291_RS02595	CDR20291_0422	spaG	777	72	10	8	10	22	NE	NE	NE	NE	33	NE	NE
CDR20291_RS02600	CDR20291_0423	spaR	693	56	34	30	27	47	NE	NE	NE	NE	52	NE	NE
CDR20291_RS02605	CDR20291_0424	spaK	1224	107	34	18	22	50	NE	NE	U	NE	35	U	U/NE
CDR20291_RS02610	CDR20291_0425		2469	307	94	49	47	140	NE	NE	NE	NE	142	NE	NE
CDR20291_RS02615	CDR20291_0426		669	60	20	8	6	24	NE	NE	NE	NE	28	NE	NE
CDR20291_RS02620	CDR20291_0427		528	52	17	3	12	23	NE	NE	NE	NE	27	NE	NE
CDR20291_RS02625	CDR20291_0428		1161	150	52	50	42	92	NE	NE	NE	NE	107	NE	NE
CDR20291_RS02630	CDR20291_0429		675	72	24	15	21	41	NE	NE	NE	NE	47	NE	NE
CDR20291_RS02635	CDR20291_0430	ramA	828	83	32	55	28	66	NE	NE	NE	NE	63	NE	NE			BSU13570	mtnU	NE
CDR20291_RS02640	CDR20291_0431	sugE	321	32	13	7	10	20	NE	NE	NE	NE	22	NE	NE			BSU13090	gdnC	NE
CDR20291_RS02645	CDR20291_0432	purC	681	70	32	28	20	48	NE	NE	NE	NE	50	NE	NE
CDR20291_RS02650	CDR20291_0433	gatD	1053	101	19	16	9	34	NE	NE	NE	NE	44	NE	NE
CDR20291_RS02655	CDR20291_0434		417	46	11	10	15	28	NE	NE	NE	NE	35	NE	NE			BSU27070	levD	NE
CDR20291_RS02660	CDR20291_0435		474	53	17	12	19	30	NE	NE	NE	NE	47	NE	NE
CDR20291_RS02665	CDR20291_0436		759	86	53	34	33	67	NE	NE	NE	NE	75	NE	NE
CDR20291_RS02670	CDR20291_0437		840	96	41	26	37	65	NE	NE	NE	NE	77	NE	NE
CDR20291_RS02675	CDR20291_0438		648	80	35	19	21	50	NE	NE	NE	NE	53	NE	NE
CDR20291_RS02680	CDR20291_0439		1395	200	112	64	80	145	NE	NE	NE	NE	160	NE	NE
CDR20291_RS02685	CDR20291_0440	cwpV	3489	323	114	83	103	193	NE	U	NE	NE	249	NE	NE
CDR20291_RS02690	CDR20291_0441	dacF	1245	136	69	88	64	112	NE	NE	NE	NE	124	NE	NE
CDR20291_RS02695	CDR20291_0442		2835	347	153	183	144	264	NE	NE	NE	NE	282	NE	NE			BSU27080	levR	NE
CDR20291_RS02700	CDR20291_0443	thrE	762	80	42	60	40	71	NE	NE	NE	NE	76	NE	NE
CDR20291_RS02705	CDR20291_0444		495	68	58	53	52	66	NE	NE	NE	NE	68	U	U/NE
CDR20291_RS02710	CDR20291_0445		1179	145	88	97	79	127	NE	NE	NE	NE	140	NE	NE
CDR20291_RS02715	CDR20291_0446		1608	186	130	137	108	177	NE	NE	NE	U	185	U	U
CDR20291_RS02720	CDR20291_0447		705	72	47	54	34	68	NE	NE	NE	NE	66	NE	NE
CDR20291_RS02725	CDR20291_0447A		153	12	3	2	5	6	S	S	S	S	11	S	S	E
CDR20291_RS02730	CDR20291_0448	yliE	3099	377	214	205	208	317	NE	NE	NE	NE	357	NE	NE
CDR20291_RS02735	CDR20291_0449	pgK	1287	150	97	94	63	130	NE	NE	NE	NE	140	NE	NE
CDR20291_RS02740	CDR20291_0450		1107	132	77	81	68	111	NE	NE	NE	NE	119	NE	NE
CDR20291_RS02745	CDR20291_0451	ydaH	1542	187	112	111	100	162	NE	NE	NE	NE	167	U	U/NE
CDR20291_RS02750	CDR20291_0452		747	63	16	11	8	27	NE	U	NE	NE	29	NE	NE
CDR20291_RS02755	CDR20291_0453		1311	130	43	76	50	101	NE	NE	NE	NE	104	NE	NE
CDR20291_RS02760	CDR20291_0454		471	64	33	48	26	57	NE	NE	NE	NE	56	NE	NE
CDR20291_RS02765	CDR20291_0455		852	97	45	64	45	84	NE	NE	NE	NE	88	NE	NE
CDR20291_RS02770	CDR20291_0456		912	114	39	28	29	65	NE	NE	NE	NE	87	NE	NE			BSU19100	yobV	NE
CDR20291_RS02775	CDR20291_0457		498	63	32	28	32	48	NE	NE	NE	NE	57	NE	NE
CDR20291_RS02780	CDR20291_0458	cheY	363	37	19	19	18	31	NE	NE	NE	NE	37	U	U/NE			BSU16330	cheY	NE
CDR20291_RS02785	CDR20291_0459	cheC	585	60	42	35	41	55	NE	NE	NE	NE	55	NE	NE			BSU16450	cheC	NE
CDR20291_RS02790	CDR20291_0460	cheD	486	56	38	38	36	56	NE	NE	NE	U	55	NE	U/NE			BSU16460	cheD	NE
CDR20291_RS02795	CDR20291_0461	cheW	519	60	44	37	41	54	NE	NE	NE	NE	60	U	U/NE			BSU16440	cheW	NE
CDR20291_RS02800	CDR20291_0462		960	109	59	77	65	95	NE	NE	NE	NE	105	NE	NE			BSU29650	dgcP	NE
CDR20291_RS02805	CDR20291_0463		1704	167	82	104	77	135	NE	NE	NE	NE	144	NE	NE			BSU31240	mcpA	NE
CDR20291_RS02810	CDR20291_0464	cheA	2103	243	133	138	117	206	NE	NE	NE	NE	230	NE	NE			BSU16430	cheA	NE
CDR20291_RS02815	CDR20291_0465		441	62	35	52	43	58	NE	NE	NE	NE	60	NE	NE
CDR20291_RS02820	CDR20291_0466	cheR	804	95	57	51	51	78	NE	NE	NE	NE	91	NE	NE			BSU22720	cheR	NE
CDR20291_RS02825	CDR20291_0467	cheB	597	61	40	33	37	56	NE	NE	NE	NE	60	NE	NE			BSU16420	cheB	NE
CDR20291_RS02830	CDR20291_0468		864	110	63	35	34	85	NE	NE	NE	NE	98	NE	NE
CDR20291_RS02835	CDR20291_0469	rapL	990	96	56	52	49	83	NE	NE	NE	NE	88	NE	NE
CDR20291_RS02840	CDR20291_0470		612	68	39	38	30	54	NE	NE	NE	NE	54	NE	NE
CDR20291_RS02845	CDR20291_0471		780	109	79	78	71	103	NE	NE	NE	NE	106	NE	NE
CDR20291_RS02850	CDR20291_0472	blaI	360	28	16	2	2	19	NE	NE	U	NE	10	NE	NE	E	none
CDR20291_RS02855	CDR20291_0473	blaR	1383	158	78	94	85	138	NE	NE	NE	NE	155	NE	NE
CDR20291_RS02860	CDR20291_0474		411	37	18	18	11	28	NE	NE	NE	NE	27	NE	NE
CDR20291_RS02865	CDR20291_0475		657	76	16	13	16	34	NE	NE	NE	NE	43	NE	NE
CDR20291_RS02870	CDR20291_0476	sleC	1272	144	32	26	29	65	NE	NE	NE	NE	62	NE	NE
CDR20291_RS02875	CDR20291_0477	prsW	717	92	37	15	24	54	NE	NE	NE	NE	50	NE	NE
CDR20291_RS02880	CDR20291_0478	rsmF	1311	125	51	46	38	85	NE	NE	NE	NE	103	NE	NE
CDR20291_RS02885	CDR20291_0479	sip1	537	56	35	35	26	47	NE	NE	NE	NE	47	NE	NE			BSU23310	sipS	NE
CDR20291_RS02890	CDR20291_0480	sip2	537	66	52	43	42	59	NE	NE	NE	NE	66	U	U/NE
CDR20291_RS02895	CDR20291_0481		756	98	12	6	5	16	U	E	U	E	12	E	E	E	weak
CDR20291_RS02900	CDR20291_0482	udk	1668	189	101	93	92	150	NE	NE	NE	NE	174	U	U/NE
CDR20291_RS02905	CDR20291_0483	glsA	930	86	47	46	42	65	NE	NE	NE	NE	75	NE	NE			BSU14830	glsB	NE
CDR20291_RS02910	CDR20291_0484		564	56	14	21	13	36	NE	NE	NE	NE	39	NE	NE
CDR20291_RS02915	CDR20291_0485	nfo	837	78	42	39	29	64	NE	NE	NE	NE	69	NE	NE			BSU25130	nfoS	NE
CDR20291_RS02920	CDR20291_0486		996	110	72	84	55	100	NE	NE	NE	NE	106	U	U/NE			BSU02770	yccK	NE
CDR20291_RS02925	CDR20291_0487	rusA	405	46	28	27	20	38	NE	NE	NE	NE	41	NE	NE
CDR20291_RS02930	CDR20291_0488	cueH	915	111	49	34	32	70	NE	NE	NE	NE	77	NE	NE			BSU08910	queG	NE
CDR20291_RS02935	CDR20291_0489	ycbZ	2238	247	118	99	106	180	U	NE	NE	NE	213	NE	NE
CDR20291_RS02940			1053	104	46	44	40	83	NE	NE	NE	NE	90	NE	NE
CDR20291_RS02945	CDR20291_0491	trmL	471	51	35	27	21	43	NE	NE	NE	NE	44	NE	NE			BSU08930	trmL	NE
CDR20291_RS02950	CDR20291_0492		849	90	65	66	62	85	NE	NE	NE	NE	87	NE	NE			BSU11110	yitS	NE
CDR20291_RS02955	CDR20291_0493	yufN	1005	115	61	75	72	98	NE	NE	NE	NE	112	U	U/NE			BSU31540	nupN	NE
CDR20291_RS02960	CDR20291_0494	yufN	1113	127	68	72	83	113	NE	NE	NE	NE	111	NE	NE
CDR20291_RS02965	CDR20291_0495		762	107	54	35	49	82	NE	NE	NE	NE	91	NE	NE
CDR20291_RS02970	CDR20291_0496	ytxC	819	111	50	44	33	74	NE	NE	NE	NE	97	NE	NE			BSU28960	ytxC	NE
CDR20291_RS02975	CDR20291_0497	yheB	603	84	61	63	45	82	NE	NE	NE	U	78	NE	U/NE			BSU09790	yheB	NE
CDR20291_RS02980	CDR20291_0498	thrS	1920	211	5	2	2	5	E	E	E	E	4	E	E	E	strong	BSU37560	thrZ	NE
CDR20291_RS02995	CDR20291_0500		1119	140	98	112	97	131	NE	NE	NE	NE	138	NE	NE	E
CDR20291_RS03000			585	71	43	45	43	61	NE	NE	NE	NE	68	NE	NE
CDR20291_RS03005	CDR20291_0501		1038	118	65	66	66	98	NE	NE	NE	NE	106	NE	NE
CDR20291_RS03010	CDR20291_0502		687	82	42	36	34	61	NE	NE	NE	NE	70	NE	NE
CDR20291_RS03015			321	35	14	24	13	29	NE	NE	NE	NE	30	NE	NE
CDR20291_RS03020	CDR20291_0503	virS	1341	180	91	89	91	146	NE	NE	NE	NE	164	NE	NE
CDR20291_RS03025	CDR20291_0504		570	47	22	22	16	34	NE	NE	NE	NE	38	NE	NE
CDR20291_RS03030	CDR20291_0505	ykuC1	1251	157	64	86	54	119	NE	NE	NE	NE	130	NE	NE			BSU08380	yfiS	NE
CDR20291_RS03035	CDR20291_0506		579	57	19	24	17	42	NE	NE	NE	NE	47	NE	NE
CDR20291_RS03040	CDR20291_0507	gapN	1461	154	55	61	63	112	NE	NE	NE	NE	135	NE	NE			BSU02470	ycbD	NE
CDR20291_RS03045	CDR20291_0508		606	39	13	12	19	26	NE	NE	NE	NE	26	NE	NE			BSU10150	yhgD	NE
CDR20291_RS03050	CDR20291_0509		2568	170	48	27	22	76	U	U	U	NE	81	NE	NE			BSU18830	yppS	NE
CDR20291_RS03060	CDR20291_0511		276	26	7	6	7	15	NE	NE	NE	NE	19	NE	NE
CDR20291_RS03065	CDR20291_0512		288	41	18	13	8	26	NE	NE	NE	NE	32	NE	NE
CDR20291_RS03070			435	41	6	5	8	15	NE	NE	NE	NE	18	NE	NE
CDR20291_RS03080	CDR20291_0513		2124	234	84	64	59	138	NE	NE	NE	NE	164	NE	NE
CDR20291_RS03085	CDR20291_0515		5211	495	168	85	114	264	NE	E	U	NE	309	NE	NE
CDR20291_RS03090	CDR20291_0516	ctpC	2100	211	46	22	20	69	NE	U	NE	NE	71	NE	NE
CDR20291_RS03095	CDR20291_0517		396	36	3	4	2	7	NE	NE	NE	NE	11	NE	NE
CDR20291_RS03100			189	25	22	21	17	25	NE	NE	NE	NE	25	NE	NE
CDR20291_RS03105	CDR20291_0518		441	42	22	26	16	34	NE	NE	NE	NE	36	NE	NE
CDR20291_RS03110	CDR20291_0519	ybdN	1314	140	91	81	58	117	NE	NE	NE	NE	126	NE	NE
CDR20291_RS03115	CDR20291_0520	ibrB	537	53	34	33	34	45	NE	NE	NE	NE	50	NE	NE
CDR20291_RS03120	CDR20291_0521		222	25	9	5	2	13	NE	NE	NE	NE	7	NE	NE
CDR20291_RS03125	CDR20291_0522	cotJB	264	28	2	2	1	4	NE	NE	NE	NE	9	NE	NE
CDR20291_RS03130	CDR20291_0523	cotJC	573	52	11	4	8	20	NE	NE	NE	NE	20	NE	NE
CDR20291_RS03135	CDR20291_0524	ogt	534	44	9	11	9	22	NE	NE	NE	NE	20	NE	NE
CDR20291_RS03140	CDR20291_0526		204	24	10	9	4	13	NE	NE	NE	NE	12	NE	NE	E
CDR20291_RS03145			660	94	32	71	41	80	NE	NE	NE	NE	85	U	U/NE
CDR20291_RS03150	CDR20291_0527		414	31	9	10	8	18	NE	NE	NE	NE	19	NE	NE
CDR20291_RS03155	CDR20291_0528		510	51	17	16	12	29	NE	NE	NE	NE	39	NE	NE			BSU23670	yqkA	NE
CDR20291_RS03160			612	36	5	9	6	14	NE	NE	U	NE	16	NE	NE
CDR20291_RS03165	CDR20291_0530		1110	137	115	106	90	131	NE	NE	NE	NE	134	NE	NE
CDR20291_RS03170			903	76	32	36	29	57	NE	NE	NE	NE	63	NE	NE
CDR20291_RS03175	CDR20291_0531		1014	141	69	40	34	91	NE	NE	NE	NE	108	NE	NE
CDR20291_RS03180	CDR20291_0532		570	58	22	39	25	46	NE	NE	NE	NE	56	NE	NE			BSU23670	yqkA	NE
CDR20291_RS03190	CDR20291_0534		711	80	24	16	20	43	NE	NE	NE	NE	41	NE	NE
CDR20291_RS03195	CDR20291_0535		2112	271	59	59	51	119	NE	NE	NE	NE	160	NE	NE
CDR20291_RS03200	CDR20291_0536		753	67	6	7	5	15	E	U	U	U	17	NE	U/NE
CDR20291_RS03205	CDR20291_0537		177	21	11	13	12	18	NE	NE	NE	NE	21	NE	NE
CDR20291_RS03210	CDR20291_0538		582	70	19	45	26	56	NE	NE	NE	NE	50	NE	NE			BSU29630	refZ	NE
CDR20291_RS03215	CDR20291_0539		825	89	35	35	35	65	NE	NE	NE	NE	65	NE	NE
CDR20291_RS03220	CDR20291_0540		894	121	51	35	37	76	NE	NE	NE	NE	82	NE	NE
CDR20291_RS03225	CDR20291_0541		438	56	13	9	8	25	NE	NE	NE	NE	27	NE	NE
CDR20291_RS03230			150	20	7	7	4	11	S	S	S	S	12	S	S
CDR20291_RS03235	CDR20291_0542		231	21	6	5	4	10	NE	NE	NE	NE	10	NE	NE
CDR20291_RS03240	CDR20291_0543		222	23	7	4	7	12	NE	NE	NE	NE	14	NE	NE
CDR20291_RS03245	CDR20291_0545		258	34	16	9	10	23	NE	NE	NE	NE	23	NE	NE
CDR20291_RS03250	CDR20291_0546		1239	151	68	56	60	107	NE	NE	NE	NE	126	NE	NE
CDR20291_RS03255	CDR20291_0547		1302	138	36	27	29	67	NE	NE	NE	NE	63	NE	NE
CDR20291_RS03260	CDR20291_0548		276	29	7	4	5	12	NE	NE	NE	NE	9	NE	NE
CDR20291_RS03265	CDR20291_0549		231	20	5	2	4	8	NE	U	NE	NE	10	NE	NE
CDR20291_RS03270	CDR20291_0550		582	60	13	8	13	26	NE	NE	NE	NE	35	NE	NE
CDR20291_RS03275	CDR20291_0551		1686	236	145	127	116	200	NE	NE	NE	NE	220	NE	NE
CDR20291_RS03280	CDR20291_0552	nnr	678	68	33	40	31	53	NE	NE	NE	NE	59	NE	NE			BSU37310	fnrA	NE
CDR20291_RS03285	CDR20291_0553	vbsD	1365	156	48	27	30	71	NE	NE	NE	NE	78	NE	NE
CDR20291_RS03290	CDR20291_0554		522	53	22	26	22	40	NE	NE	NE	NE	46	NE	NE
CDR20291_RS03295	CDR20291_0554A		240	4	1	1	1	2	NE	U	U	NE	3	NE	NE	E
CDR20291_RS03300	CDR20291_0555	yhaZ	1080	103	25	46	25	69	NE	NE	NE	NE	78	NE	NE			BSU09810	yhaZ	NE
CDR20291_RS03305	CDR20291_0556		369	36	14	10	15	25	NE	NE	NE	NE	35	NE	NE
CDR20291_RS03310	CDR20291_0557		804	76	43	31	21	57	NE	NE	NE	NE	68	U	U/NE			BSU30810	menH	NE
CDR20291_RS03315	CDR20291_0558		891	87	39	24	26	58	NE	NE	NE	NE	61	NE	NE
CDR20291_RS03320	CDR20291_0559	yvbK	444	45	17	10	9	23	NE	NE	NE	NE	32	NE	NE			BSU33890	yvbK	NE
CDR20291_RS03325	CDR20291_0560		171	21	13	10	6	16	NE	NE	NE	NE	16	NE	NE
CDR20291_RS03330	CDR20291_0561		909	105	51	44	38	76	NE	NE	NE	NE	87	NE	NE
CDR20291_RS03335	CDR20291_0562		489	52	27	23	34	45	NE	NE	NE	NE	47	NE	NE
CDR20291_RS03340	CDR20291_0563		408	55	41	45	42	55	NE	NE	NE	U	54	NE	U/NE
CDR20291_RS03345	CDR20291_0564		219	22	10	16	14	20	NE	NE	NE	NE	21	NE	NE
CDR20291_RS03350			306	39	23	22	22	34	NE	NE	NE	NE	36	NE	NE
CDR20291_RS03355	CDR20291_0565		690	75	23	25	24	48	NE	NE	NE	NE	64	NE	NE			BSU02550	ycbL	NE
CDR20291_RS03360	CDR20291_0566		918	97	35	25	24	56	NE	NE	NE	NE	64	NE	NE			BSU02560	ycbM	NE
CDR20291_RS03365	CDR20291_0567	ycbN	927	96	45	47	42	73	NE	NE	NE	NE	86	NE	NE			BSU02570	ycbN	NE
CDR20291_RS03370	CDR20291_0568		681	84	48	50	55	71	NE	NE	NE	NE	83	U	U/NE			BSU02580	ycbO	NE
CDR20291_RS03375	CDR20291_0569		702	82	46	43	45	67	NE	NE	NE	NE	78	NE	NE
CDR20291_RS03380	CDR20291_0570	yjjM	660	66	39	37	21	55	NE	NE	NE	NE	57	NE	NE
CDR20291_RS03385	CDR20291_0571		2046	193	54	24	23	79	NE	NE	U	NE	78	NE	NE			BSU32230	yuxL	NE
CDR20291_RS03390	CDR20291_0572		1956	189	46	24	29	72	NE	U	U	NE	75	NE	NE
CDR20291_RS03395	CDR20291_0573		1191	111	23	18	20	46	NE	U	NE	NE	56	NE	NE
CDR20291_RS03400	CDR20291_0574		375	32	12	15	5	18	NE	NE	NE	NE	23	NE	NE
CDR20291_RS03405	CDR20291_0575		858	87	28	31	23	51	NE	NE	NE	NE	64	NE	NE
CDR20291_RS03410	CDR20291_0576		639	82	36	29	31	58	NE	NE	NE	NE	68	NE	NE
CDR20291_RS03415	CDR20291_0577	yybB	735	88	42	49	38	68	NE	NE	NE	NE	81	NE	NE
CDR20291_RS03420	CDR20291_0578		1173	120	35	18	27	59	NE	E	NE	NE	71	NE	NE
CDR20291_RS03425	CDR20291_0579	cdu2	1194	125	26	10	8	39	NE	NE	E	NE	46	NE	NE
CDR20291_RS03430	CDR20291_0580	blaI	381	45	19	25	23	36	NE	NE	NE	NE	44	NE	NE
CDR20291_RS03435	CDR20291_0581	tcdR	555	68	9	2	7	17	NE	U	NE	NE	25	NE	NE	E
CDR20291_RS03440	CDR20291_0582	tcdB	7101	883	260	141	148	400	NE	E	NE	NE	422	NE	NE
CDR20291_RS03445	CDR20291_0583	tcdE	501	65	16	15	8	30	NE	NE	NE	NE	33	NE	NE
CDR20291_RS03450			162	14	4	2	5	8	S	S	S	S	9	S	S
CDR20291_RS03460	CDR20291_0584	tcdA	8133	1095	437	317	290	677	NE	NE	NE	NE	822	NE	NE
CDR20291_RS03470	CDR20291_0586	cdd1	246	20	15	3	9	15	NE	NE	NE	NE	19	NE	NE
CDR20291_RS03475	CDR20291_0587		270	16	3	5	5	9	NE	NE	NE	NE	12	NE	NE
CDR20291_RS03480			303	43	22	28	17	35	NE	NE	NE	NE	40	NE	NE
CDR20291_RS03485	CDR20291_0588	cdd2	738	90	21	16	13	35	NE	NE	NE	NE	48	NE	NE
CDR20291_RS03490	CDR20291_0589	cdd3	762	93	19	3	7	25	NE	U	NE	NE	45	NE	NE
CDR20291_RS03495	CDR20291_0590	cdd4	924	95	19	14	9	34	NE	U	NE	NE	32	NE	NE
CDR20291_RS03500	CDR20291_0591		708	68	24	18	18	39	NE	NE	NE	NE	51	NE	NE
CDR20291_RS03505	CDR20291_0592		1407	174	81	65	66	126	NE	NE	NE	NE	154	U	U/NE
CDR20291_RS03510	CDR20291_0593	blaI	390	40	18	12	12	29	NE	NE	NE	NE	33	NE	NE
CDR20291_RS03515	CDR20291_0594		471	47	11	10	8	21	NE	NE	NE	NE	32	NE	NE
CDR20291_RS03525	CDR20291_0596		708	65	27	25	17	48	NE	NE	U	NE	54	NE	NE
CDR20291_RS03530	CDR20291_0598		501	61	14	20	18	39	NE	NE	NE	NE	49	NE	NE			BSU19060	yobR	NE
CDR20291_RS03535	CDR20291_0599	rsiT	780	87	21	36	16	44	NE	NE	NE	NE	44	NE	NE
CDR20291_RS03540	CDR20291_0600	csfT	480	51	12	6	6	20	NE	NE	NE	NE	21	NE	NE			BSU01730	sigW	NE
CDR20291_RS03545	CDR20291_0601		702	62	9	3	6	15	U	E	NE	U	15	NE	U/NE
CDR20291_RS03550	CDR20291_0602		657	65	21	10	8	31	NE	NE	NE	NE	25	NE	NE
CDR20291_RS03555	CDR20291_0603		1641	145	34	17	13	51	NE	U	NE	NE	45	NE	NE
CDR20291_RS03560	CDR20291_0604		1323	141	42	19	12	58	NE	NE	U	NE	77	NE	NE
CDR20291_RS03565	CDR20291_0605		1008	87	18	11	10	28	NE	NE	NE	NE	29	NE	NE
CDR20291_RS03570	CDR20291_0606		1398	151	45	26	25	71	NE	U	NE	NE	80	NE	NE
CDR20291_RS03575	CDR20291_0607		1266	140	53	43	32	86	NE	NE	NE	NE	91	NE	NE			BSU02950	niaP	NE
CDR20291_RS03580	CDR20291_0608		846	101	33	30	22	53	NE	NE	NE	NE	67	NE	NE
CDR20291_RS03585	CDR20291_0609		1023	88	42	42	49	75	NE	NE	NE	NE	83	NE	NE
CDR20291_RS03590	CDR20291_0610		1404	128	33	20	26	54	U	U	NE	NE	63	NE	NE
CDR20291_RS03595	CDR20291_0611	infC	510	50	0	0	0	0	E	E	E	E	0	E	E	E	strong	BSU28870	infC	E
CDR20291_RS03600	CDR20291_0612	rpmI	195	18	0	0	0	0	EB	EB	EB	E	0	E	E	E		BSU28860	rpmI	NE
CDR20291_RS03605	CDR20291_0613	rplT	357	33	0	0	0	0	E	E	EB	E	0	E	E	E	strong	BSU28850	rplT	E
CDR20291_RS03610	CDR20291_0614		546	52	29	32	23	43	NE	NE	NE	NE	49	NE	NE
CDR20291_RS03615			174	13	5	2	0	7	NE	NE	EB	NE	4	NE	NE
CDR20291_RS03620	CDR20291_0615		1926	198	63	51	51	110	NE	NE	NE	NE	145	NE	NE
CDR20291_RS03625	CDR20291_0616		1905	204	40	31	23	75	NE	U	NE	NE	71	NE	NE
CDR20291_RS03630	CDR20291_0617		780	83	16	19	16	35	NE	NE	NE	NE	39	NE	NE
CDR20291_RS03635	CDR20291_0618	pqqB	822	85	24	44	34	64	NE	NE	NE	NE	66	NE	NE
CDR20291_RS03640	CDR20291_0619		819	89	29	12	13	40	NE	NE	NE	NE	49	NE	NE
CDR20291_RS03645	CDR20291_0620		582	62	30	26	34	46	NE	NE	NE	NE	56	NE	NE
CDR20291_RS03650			195	24	11	13	9	19	NE	NE	NE	NE	21	NE	NE
CDR20291_RS03655	CDR20291_0621		1743	208	78	63	59	129	NE	NE	NE	NE	147	NE	NE
CDR20291_RS03660	CDR20291_0622	ktrB	1377	143	5	1	1	7	E	E	E	E	2	E	E	E	moderate	BSU31100	ktrB	NE
CDR20291_RS03665	CDR20291_0623	ktrC	672	74	13	12	8	21	NE	NE	U	NE	19	E	E	E	weak	BSU14510	ktrC	NE
CDR20291_RS03670	CDR20291_0624	spoU	798	96	58	47	44	81	NE	NE	NE	NE	86	NE	NE			BSU28650	ysgA	NE
CDR20291_RS03675	CDR20291_0625	pheS	1020	82	0	0	0	0	EB	EB	E	EB	0	EB	EB	E		BSU28640	pheS	E
CDR20291_RS03680	CDR20291_0626	pheT	2394	263	1	0	0	1	E	E	E	E	0	E	E	E		BSU28630	pheT	E
CDR20291_RS03685	CDR20291_0627	zapA	591	49	12	1	3	12	NE	U	U	U	3	E	E	E	moderate	BSU28610	zapA	NE
CDR20291_RS03690	CDR20291_0628	yoaK	684	79	30	19	28	49	NE	NE	NE	NE	55	NE	NE
CDR20291_RS03695	CDR20291_0629	ydcP	2619	316	207	169	150	282	NE	NE	NE	NE	304	U	U/NE
CDR20291_RS03700	CDR20291_0630		579	50	29	27	28	41	NE	NE	NE	NE	44	NE	NE
CDR20291_RS03705	CDR20291_0631	mutX	477	44	20	22	20	32	NE	NE	NE	NE	36	NE	NE			BSU34780	rppI	NE
CDR20291_RS03710	CDR20291_0632		822	87	59	51	43	78	NE	NE	NE	NE	86	U	U/NE
CDR20291_RS03715	CDR20291_0633		2514	301	204	200	178	275	NE	NE	NE	NE	292	U	U/NE
CDR20291_RS03720	CDR20291_0634	pepD	1452	150	52	86	42	114	NE	NE	NE	NE	111	NE	NE
CDR20291_RS03725	CDR20291_0635	mutS2	2379	246	80	50	49	128	NE	NE	NE	NE	146	NE	NE			BSU28580	mutSB	NE
CDR20291_RS03730			414	48	23	29	30	40	NE	NE	NE	NE	47	NE	NE
CDR20291_RS03735	CDR20291_0637	argS	1701	175	2	0	0	2	E	E	E	E	0	E	E	E	strong	BSU37330	argS	E
CDR20291_RS03740	CDR20291_0638		924	134	87	85	66	119	NE	NE	NE	NE	129	U	U/NE
CDR20291_RS03745			207	26	18	20	16	25	NE	NE	NE	NE	26	NE	NE
CDR20291_RS03750	CDR20291_0639		1755	208	124	145	127	184	NE	NE	NE	NE	202	U	U/NE
CDR20291_RS03755	CDR20291_0640		1143	133	86	92	84	126	NE	NE	NE	NE	130	U	U/NE
CDR20291_RS03765	CDR20291_0642	pta	912	100	44	52	38	76	NE	NE	NE	NE	90	NE	NE
CDR20291_RS03770	CDR20291_0643	cooS	1920	197	103	114	100	171	NE	NE	NE	NE	184	NE	NE
CDR20291_RS03775	CDR20291_0644	cooC	780	78	27	15	23	48	NE	NE	NE	NE	61	NE	NE
CDR20291_RS03780	CDR20291_0645	fhs	1677	162	18	4	4	24	U	E	E	NE	10	E	E	E	moderate
CDR20291_RS03785	CDR20291_0646	fchA	633	68	0	0	0	0	E	E	E	E	0	E	E	Ambig
CDR20291_RS03790	CDR20291_0647	folD	873	91	1	0	3	4	E	E	E	E	3	E	E	E		BSU24310	folD	NE
CDR20291_RS03795	CDR20291_0648	rnfC	675	55	13	24	12	33	NE	NE	NE	NE	36	NE	NE
CDR20291_RS03800	CDR20291_0649	metF	882	72	21	24	22	46	NE	NE	NE	NE	48	NE	NE
CDR20291_RS03805	CDR20291_0650	lpdA	1386	146	69	70	45	110	NE	NE	NE	NE	125	NE	NE			BSU24060	lpdV	NE
CDR20291_RS03810	CDR20291_0651	acsF	771	75	22	39	26	60	NE	NE	NE	NE	62	NE	NE
CDR20291_RS03815	CDR20291_0652	acsD	945	95	29	38	26	66	NE	NE	NE	NE	80	NE	NE
CDR20291_RS03820	CDR20291_0653	acsC	1368	150	51	53	36	95	NE	NE	NE	NE	122	NE	NE
CDR20291_RS03825	CDR20291_0654	metH	807	81	29	38	29	60	NE	NE	NE	NE	65	NE	NE
CDR20291_RS03830	CDR20291_0655	cdhC	2127	202	62	84	49	134	NE	NE	NE	NE	147	NE	NE
CDR20291_RS03835	CDR20291_0656	gcvH	378	43	18	21	22	30	NE	NE	NE	NE	34	NE	NE			BSU32800	gcvH	NE
CDR20291_RS03840	CDR20291_0657	nqrF	1929	231	85	64	52	134	NE	U	NE	NE	158	NE	NE
CDR20291_RS03845	CDR20291_0658		873	106	30	23	20	53	NE	NE	NE	NE	55	NE	NE
CDR20291_RS03850	CDR20291_0659		939	119	45	32	31	68	NE	NE	NE	NE	83	NE	NE
CDR20291_RS03855	CDR20291_0660	lipM	816	98	48	39	43	74	NE	NE	NE	NE	85	NE	NE			BSU24530	lipM	NE
CDR20291_RS03860	CDR20291_0661		192	21	9	8	10	17	NE	NE	NE	NE	20	NE	NE
CDR20291_RS03865	CDR20291_0662		417	55	44	36	30	53	NE	NE	NE	NE	55	U	U/NE
CDR20291_RS03870	CDR20291_0663		351	26	17	19	8	23	NE	NE	NE	NE	21	NE	NE
CDR20291_RS03875	CDR20291_0664	hisK	780	86	56	53	39	76	NE	NE	NE	NE	82	NE	NE			BSU29620	hisJ	NE
CDR20291_RS03880	CDR20291_0665		882	115	36	31	31	61	NE	NE	NE	NE	80	NE	NE
CDR20291_RS03885	CDR20291_0666		513	44	14	17	13	30	NE	NE	NE	NE	32	NE	NE
CDR20291_RS03890	CDR20291_0668		1098	125	34	19	26	52	NE	NE	NE	NE	69	NE	NE
CDR20291_RS03895	CDR20291_0669	glpK1	1527	156	34	27	22	61	NE	NE	U	NE	73	NE	NE
CDR20291_RS03900	CDR20291_0670	eutH	1116	125	29	21	9	44	NE	NE	U	NE	50	NE	NE
CDR20291_RS03905	CDR20291_0671		765	93	65	64	54	80	NE	NE	NE	NE	87	NE	NE			BSU31210	rhaR	NE
CDR20291_RS03915	CDR20291_0672	motA	789	77	36	35	40	64	NE	NE	NE	NE	69	U	U/NE			BSU13690	motA	NE
CDR20291_RS03920	CDR20291_0673	motB	741	79	48	32	30	66	NE	NE	NE	NE	65	NE	NE			BSU13680	motB	NE
CDR20291_RS03925	CDR20291_0674		375	56	35	35	36	49	NE	NE	NE	NE	54	NE	NE
CDR20291_RS03930	CDR20291_0675	ugpB	1461	155	76	79	76	125	NE	NE	NE	NE	140	NE	NE
CDR20291_RS03935	CDR20291_0676	yliE	2877	330	180	201	154	277	NE	NE	NE	NE	304	NE	NE
CDR20291_RS03940	CDR20291_0677	yjcD	2067	257	128	165	115	214	NE	NE	NE	NE	241	NE	NE			BSU11820	yjcD	NE
CDR20291_RS03945	CDR20291_0678	artP	816	78	19	16	17	38	NE	NE	NE	NE	52	NE	NE			BSU23980	artP	NE
CDR20291_RS03950	CDR20291_0679		678	88	31	41	27	59	NE	NE	NE	NE	67	NE	NE			BSU23970	artQ	NE
CDR20291_RS03955	CDR20291_0680	glnQ	723	71	20	28	15	41	NE	NE	NE	NE	49	NE	NE			BSU27430	glnQ	NE
CDR20291_RS03960	CDR20291_0681	iscS1	1152	133	88	78	57	119	NE	NE	NE	NE	121	NE	NE			BSU29590	iscS	NE
CDR20291_RS03965	CDR20291_0682	thiI	1176	134	68	84	67	117	NE	NE	NE	NE	121	NE	NE			BSU29580	trmG	NE
CDR20291_RS03975	CDR20291_0684		642	65	17	21	19	39	NE	NE	NE	NE	49	NE	NE			BSU03860	ycnD	NE
CDR20291_RS03980	CDR20291_0685	yhjK	1671	202	66	55	40	108	NE	U	U	NE	112	NE	NE
CDR20291_RS03985	CDR20291_0686	pflA	735	79	33	30	35	58	NE	NE	NE	NE	59	NE	NE
CDR20291_RS03990	CDR20291_0687	pflB	2232	237	110	149	100	203	NE	NE	NE	NE	191	NE	NE
CDR20291_RS03995	CDR20291_0688		996	155	49	29	37	82	NE	NE	NE	NE	102	NE	NE
CDR20291_RS04000	CDR20291_0689	deaD	1614	188	105	118	100	163	NE	NE	NE	NE	178	U	U/NE			BSU04580	cshA	NE
CDR20291_RS04005	CDR20291_0690		1986	231	37	28	33	80	U	U	NE	NE	83	NE	NE
CDR20291_RS04010	CDR20291_0691	gutM	435	46	4	5	15	22	E	NE	NE	NE	31	NE	NE
CDR20291_RS04015	CDR20291_0692	srlA	561	61	13	11	20	31	NE	NE	NE	NE	38	NE	NE
CDR20291_RS04030	CDR20291_0695	srlB	366	46	29	25	24	39	NE	NE	NE	NE	44	NE	NE
CDR20291_RS04035	CDR20291_0696	srlD	774	82	18	8	10	30	NE	NE	NE	NE	37	NE	NE
CDR20291_RS04045	CDR20291_0697		1119	140	105	102	87	129	NE	NE	NE	NE	136	NE	NE	E
CDR20291_RS04050	CDR20291_0698	yyaE	2313	291	160	86	95	216	NE	NE	NE	NE	252	NE	NE			BSU40930	yyaE	NE
CDR20291_RS04055	CDR20291_0699	spoIIAA	336	42	24	28	14	38	NE	NE	NE	NE	39	NE	NE			BSU23470	spoIIAA	NE
CDR20291_RS04060	CDR20291_0700	spoIIAB	429	44	2	3	5	9	U	NE	NE	NE	13	NE	NE			BSU23460	spoIIAB	NE
CDR20291_RS04065	CDR20291_0701	sigF	765	82	29	37	26	57	NE	NE	NE	NE	67	NE	NE			BSU23450	sigF	NE
CDR20291_RS04070	CDR20291_0702	spoVAC	438	57	5	5	1	9	NE	NE	NE	NE	17	NE	NE			BSU23420	spoVAC	NE
CDR20291_RS04075	CDR20291_0703	spoVAD	1014	100	22	18	14	38	NE	NE	NE	NE	39	NE	NE			BSU23410	spoVAD	NE
CDR20291_RS04080	CDR20291_0704	spoVAE	363	44	14	6	11	23	NE	NE	NE	NE	21	NE	NE			BSU23402	spoVAEB	NE
CDR20291_RS04085	CDR20291_0705		1017	132	67	93	69	117	NE	NE	NE	NE	127	NE	NE
CDR20291_RS04090	CDR20291_0706		843	99	34	22	35	58	NE	NE	NE	NE	77	NE	NE
CDR20291_RS04095	CDR20291_0707		465	55	37	13	18	41	NE	NE	NE	NE	47	NE	NE
CDR20291_RS04100	CDR20291_0708		1146	111	60	30	40	80	NE	NE	NE	NE	81	NE	NE
CDR20291_RS04105	CDR20291_0709		936	95	29	34	34	62	NE	NE	NE	NE	78	NE	NE
CDR20291_RS04110	CDR20291_0711	cdd	399	28	5	11	2	13	NE	NE	NE	NE	13	NE	NE
CDR20291_RS04115	CDR20291_0712	pbp1	2694	270	6	7	7	17	E	E	E	E	18	E	E	E	strong	BSU10110	pbpF	NE
CDR20291_RS04120	CDR20291_0713	yunB	699	89	43	28	33	62	NE	NE	NE	NE	74	NE	NE			BSU32350	fisB	NE
CDR20291_RS04125	CDR20291_0714	spoIVB	1008	120	45	42	40	80	NE	NE	NE	NE	102	NE	NE
CDR20291_RS04130	CDR20291_0715	lytC_3	885	89	40	42	39	66	NE	NE	NE	NE	79	NE	NE
CDR20291_RS04135	CDR20291_0716	yfmM	1551	153	82	84	69	127	NE	NE	NE	NE	142	NE	NE			BSU07420	ettM	NE
CDR20291_RS04140	CDR20291_0717	ylfI	636	89	54	64	50	82	NE	NE	NE	NE	87	U	U/NE
CDR20291_RS04145	CDR20291_0718	cbiA	261	27	17	13	21	26	NE	NE	NE	NE	27	NE	NE
CDR20291_RS04150	CDR20291_0719	hflX	1284	147	85	106	65	127	NE	NE	NE	NE	137	NE	NE			BSU17430	ynbA	NE
CDR20291_RS04155	CDR20291_0720	yibA	678	60	31	23	28	47	NE	NE	NE	NE	49	NE	NE
CDR20291_RS04160	CDR20291_0721	apfA	444	43	31	19	18	38	NE	NE	NE	NE	43	U	U/NE
CDR20291_RS04165	CDR20291_0722	yigZ	645	70	38	30	23	57	NE	NE	NE	NE	59	NE	NE			BSU35510	yvyE	NE
CDR20291_RS04170	CDR20291_0723		378	43	7	3	8	15	NE	NE	NE	NE	21	NE	NE
CDR20291_RS04175	CDR20291_0724		387	45	7	3	4	10	NE	NE	NE	NE	19	NE	NE			BSU32380	yunE	NE
CDR20291_RS04180	CDR20291_0725	nadE	756	77	0	0	0	0	E	E	E	E	0	E	E	E	strong	BSU03130	nadE	E
CDR20291_RS04185	CDR20291_0726	yebC	720	71	34	47	20	60	NE	NE	NE	NE	58	NE	NE			BSU27820	yrbC	NE
CDR20291_RS04190	CDR20291_0727		1005	105	49	62	36	83	NE	NE	NE	NE	83	NE	NE
CDR20291_RS04195	CDR20291_0728		897	91	22	8	11	31	NE	U	U	NE	29	NE	NE			BSU18230	yngG	NE
CDR20291_RS04200	CDR20291_0729	matC	1263	131	17	13	11	34	NE	U	U	NE	37	NE	NE
CDR20291_RS04205	CDR20291_0730		1194	111	20	8	10	33	NE	U	U	NE	44	NE	NE
CDR20291_RS04210	CDR20291_0731	crt1	795	75	9	9	6	20	NE	U	U	NE	31	NE	NE			BSU18220	yngF	NE
CDR20291_RS04215	CDR20291_0732		1341	134	22	14	8	39	U	U	NE	NE	34	NE	NE			BSU39000	hbuT	NE
CDR20291_RS04220	CDR20291_0733	MA2_461	1233	111	19	5	10	25	NE	U	U	NE	31	NE	NE
CDR20291_RS04225	CDR20291_0734	bcd_1	1143	90	18	12	8	31	NE	NE	U	NE	20	NE	NE
CDR20291_RS04230	CDR20291_0735	etfB1	795	84	17	5	8	22	NE	U	NE	NE	27	NE	NE
CDR20291_RS04235	CDR20291_0736	eftA1	1020	96	17	15	17	32	NE	U	U	NE	38	NE	NE
CDR20291_RS04240	CDR20291_0737		1377	152	60	73	48	105	NE	NE	NE	NE	111	NE	NE
CDR20291_RS04245	CDR20291_0738		345	41	23	19	22	31	NE	NE	NE	NE	39	NE	NE
CDR20291_RS04250	CDR20291_0740		1011	86	31	24	25	51	NE	NE	NE	NE	71	NE	NE
CDR20291_RS04255	CDR20291_0741		489	49	26	33	29	44	NE	NE	NE	NE	49	U	U/NE			BSU09020	yhcB	NE
CDR20291_RS04260	CDR20291_0742		1929	223	134	139	131	194	NE	NE	NE	NE	217	U	U/NE
CDR20291_RS04265	CDR20291_0743		411	41	28	17	11	35	NE	NE	NE	NE	35	NE	NE
CDR20291_RS04270	CDR20291_0744		303	37	21	26	15	33	NE	NE	NE	NE	36	NE	NE
CDR20291_RS04275	CDR20291_0745		693	84	31	47	33	65	NE	NE	NE	NE	69	NE	NE
CDR20291_RS04280	CDR20291_0746	yxlH	1188	148	61	28	36	81	NE	NE	NE	NE	90	NE	NE			BSU38640	yxlH	NE
CDR20291_RS04285	CDR20291_0747		1878	228	99	72	66	161	NE	NE	NE	NE	180	NE	NE			BSU39270	bglP	NE
CDR20291_RS04290	CDR20291_0748	bglC	1407	147	62	47	46	88	NE	NE	NE	NE	102	NE	NE			BSU03410	bglC	NE
CDR20291_RS04295	CDR20291_0749		849	96	62	62	70	92	NE	NE	NE	U	95	U	U
CDR20291_RS04300	CDR20291_0750		693	48	12	21	26	34	NE	NE	NE	NE	42	NE	NE
CDR20291_RS04305	CDR20291_0751		936	66	20	27	22	44	NE	NE	NE	NE	51	NE	NE
CDR20291_RS04310	CDR20291_0752	potA3	924	58	8	7	7	17	U	U	U	E	22	U	E
CDR20291_RS04315	CDR20291_0753		771	72	18	16	14	37	NE	U	NE	NE	43	NE	NE
CDR20291_RS04320	CDR20291_0754		783	72	23	13	15	36	NE	NE	NE	NE	43	NE	NE
CDR20291_RS04325	CDR20291_0755	rbr	537	43	22	23	22	34	NE	NE	NE	NE	41	NE	NE
CDR20291_RS04330	CDR20291_0756	perR3	390	48	12	21	16	27	NE	NE	NE	NE	36	NE	NE
CDR20291_RS04335	CDR20291_0757	rbo	387	33	12	19	17	28	NE	NE	NE	NE	33	U	U/NE
CDR20291_RS04340	CDR20291_0758		1443	150	76	60	56	114	NE	NE	NE	NE	132	NE	NE			BSU06590	yerD	NE
CDR20291_RS04345	CDR20291_0759		816	96	32	22	24	53	NE	NE	NE	NE	63	NE	NE
CDR20291_RS04350	CDR20291_0760		1185	139	91	72	66	112	NE	NE	NE	NE	127	NE	NE
CDR20291_RS04355	CDR20291_0761	cshA2	1128	134	55	53	39	96	NE	NE	NE	NE	96	NE	NE
CDR20291_RS04360	CDR20291_0762	aksA	1194	127	53	23	22	71	NE	NE	NE	NE	81	NE	NE			BSU28280	leuA	NE
CDR20291_RS04365	CDR20291_0763	acnB	1926	199	97	64	64	138	NE	NE	NE	NE	156	NE	NE
CDR20291_RS04370	CDR20291_0764	icd	996	107	31	34	33	64	NE	NE	NE	NE	74	NE	NE			BSU29130	icd	NE
CDR20291_RS04375	CDR20291_0765		474	54	38	19	25	47	NE	NE	NE	NE	51	NE	NE			BSU40710	yybA	NE
CDR20291_RS04380	CDR20291_0766		495	56	20	27	19	41	NE	NE	NE	NE	52	NE	NE
CDR20291_RS04385	CDR20291_0767		540	60	33	36	36	52	NE	NE	NE	NE	60	U	U/NE
CDR20291_RS04390	CDR20291_0768		312	32	27	22	17	32	NE	NE	NE	NE	32	NE	NE
CDR20291_RS04395	CDR20291_0769		687	105	80	62	58	94	NE	NE	NE	NE	103	U	U/NE
CDR20291_RS04400	CDR20291_0770	fahA	885	110	74	77	63	99	NE	NE	NE	NE	104	NE	NE			BSU10750	yisK	NE
CDR20291_RS04405	CDR20291_0771	purH	1176	125	76	60	61	107	NE	NE	NE	NE	113	NE	NE
CDR20291_RS04410	CDR20291_0772		855	107	55	48	53	88	NE	NE	NE	NE	102	NE	NE
CDR20291_RS04415	CDR20291_0773		1236	155	81	66	72	124	NE	NE	NE	NE	143	NE	NE			BSU35590	tuaC	NE
CDR20291_RS04420	CDR20291_0774	cwp25	942	106	61	70	62	93	NE	NE	NE	NE	99	NE	NE
CDR20291_RS04425	CDR20291_0775		354	36	13	3	2	16	NE	NE	NE	NE	6	NE	NE
CDR20291_RS04430	CDR20291_0776		912	106	54	61	55	94	NE	NE	NE	NE	101	NE	NE
CDR20291_RS04435	CDR20291_0777		435	49	20	8	9	27	NE	NE	NE	NE	34	NE	NE
CDR20291_RS04440	CDR20291_0778		1536	204	66	43	59	118	NE	NE	NE	NE	145	NE	NE
CDR20291_RS04445	CDR20291_0779		1368	122	36	34	35	68	NE	NE	NE	NE	88	NE	NE
CDR20291_RS04450	CDR20291_0780	nifU	225	17	8	10	11	16	NE	NE	NE	NE	17	NE	NE			BSU32220	nfuA	NE
CDR20291_RS04455	CDR20291_0781	hsmA	399	49	35	22	20	43	NE	NE	NE	NE	43	NE	NE
CDR20291_RS04460	CDR20291_0782	hsmR	444	46	22	24	22	39	NE	NE	NE	NE	39	NE	NE			BSU13670	mhqR	NE
CDR20291_RS04465	CDR20291_0783	oppB	987	132	83	88	93	120	NE	NE	NE	NE	124	NE	NE
CDR20291_RS04470	CDR20291_0784	oppC	912	116	62	76	55	101	NE	NE	NE	NE	112	U	U/NE
CDR20291_RS04475	CDR20291_0785	oppA	1569	175	94	118	97	155	NE	NE	NE	NE	155	NE	NE			BSU12960	dppE	NE
CDR20291_RS04480	CDR20291_0786	oppD	1026	105	61	67	51	87	NE	NE	NE	NE	97	NE	NE			BSU11460	oppD	NE
CDR20291_RS04485	CDR20291_0787	oppF	945	106	46	54	41	79	NE	NE	NE	NE	95	NE	NE			BSU11470	oppF	NE
CDR20291_RS04490			1659	200	90	77	75	146	NE	NE	NE	NE	182	NE	NE
CDR20291_RS04495			1038	137	54	37	32	87	NE	NE	NE	NE	102	NE	NE
CDR20291_RS04500	CDR20291_0789	rarA	630	70	12	17	12	27	NE	NE	NE	NE	30	NE	NE
CDR20291_RS04505	CDR20291_0790		327	35	4	7	4	12	NE	NE	NE	NE	9	NE	NE
CDR20291_RS04510	CDR20291_0791		1290	163	41	25	16	67	NE	NE	NE	NE	65	NE	NE
CDR20291_RS04515	CDR20291_0792		330	30	8	5	6	14	NE	NE	NE	NE	12	NE	NE
CDR20291_RS04520	CDR20291_0793	malH	1329	150	43	31	26	71	NE	NE	NE	NE	82	NE	NE			BSU08180	malA	NE
CDR20291_RS04525	CDR20291_0794		855	90	35	36	35	69	NE	NE	NE	NE	68	NE	NE
CDR20291_RS04530	CDR20291_0795		873	108	59	59	38	90	NE	NE	NE	NE	103	NE	NE			BSU23640	yqkD	NE
CDR20291_RS04535	CDR20291_0796		450	66	40	35	28	57	NE	NE	NE	NE	58	NE	NE
CDR20291_RS04540	CDR20291_0797	yvgK	930	108	46	60	50	83	NE	NE	NE	NE	90	NE	NE			BSU33370	modR	NE
CDR20291_RS04545	CDR20291_0798	modA	813	70	26	29	32	52	NE	NE	NE	NE	57	NE	NE			BSU33380	yvgL	NE
CDR20291_RS04550	CDR20291_0799	modB	684	73	43	43	45	68	NE	NE	NE	NE	70	NE	NE			BSU33390	yvgM	NE
CDR20291_RS04555	CDR20291_0800	modC	1077	118	65	82	67	103	NE	NE	NE	NE	112	U	U/NE
CDR20291_RS04560	CDR20291_0801	maa	558	61	27	30	17	48	NE	NE	NE	NE	57	NE	NE			BSU40850	maa	NE
CDR20291_RS04565	CDR20291_0802		1023	108	47	26	32	67	NE	NE	NE	NE	78	NE	NE
CDR20291_RS04570	CDR20291_0803		756	77	30	27	22	46	NE	NE	NE	NE	52	NE	NE
CDR20291_RS04575	CDR20291_0804		888	114	50	33	47	81	NE	NE	NE	NE	88	NE	NE
CDR20291_RS04580	CDR20291_0805		1038	109	30	24	18	50	NE	NE	NE	NE	53	NE	NE
CDR20291_RS04585	CDR20291_0806		756	87	37	21	22	53	NE	NE	NE	NE	58	NE	NE
CDR20291_RS04590	CDR20291_0807		888	113	41	35	45	78	NE	NE	NE	NE	81	NE	NE
CDR20291_RS04595	CDR20291_0808	nnrD	1581	189	64	52	52	109	NE	NE	NE	NE	134	NE	NE			BSU38720	nnrD	NE
CDR20291_RS04605	CDR20291_0809		1119	135	105	104	100	128	NE	NE	NE	NE	134	U	U/NE	E
CDR20291_RS04610	CDR20291_0810	tlpB	447	57	16	21	25	40	NE	NE	NE	NE	47	NE	NE
CDR20291_RS04615	CDR20291_0811	qmcA	1044	111	59	58	52	91	NE	NE	NE	NE	100	NE	NE
CDR20291_RS04620	CDR20291_0812	glgC	1161	125	43	24	41	69	NE	NE	NE	NE	91	NE	NE			BSU30970	glgC	NE
CDR20291_RS04625	CDR20291_0813	glgD	1131	152	74	47	47	104	NE	NE	NE	NE	110	NE	NE			BSU30960	glgD	NE
CDR20291_RS04630	CDR20291_0814	glgA	1443	163	66	56	58	108	NE	NE	NE	NE	135	NE	NE			BSU30950	glgA	NE
CDR20291_RS04635	CDR20291_0815	glgP	2421	277	90	79	78	175	NE	NE	NE	NE	215	NE	NE			BSU30940	glgP	NE
CDR20291_RS04640	CDR20291_0816	malQ	1866	235	104	86	65	151	NE	NE	U	NE	178	NE	NE
CDR20291_RS04645	CDR20291_0817		654	76	42	37	36	60	NE	NE	NE	NE	70	NE	NE
CDR20291_RS04650	CDR20291_0818	speA	1476	162	54	45	40	96	NE	NE	NE	NE	110	NE	NE			BSU14630	speA	NE
CDR20291_RS04655	CDR20291_0819	speH	414	38	9	9	10	18	NE	NE	NE	NE	29	NE	NE			BSU29010	speD	NE
CDR20291_RS04660	CDR20291_0820	speE	852	91	32	17	25	48	NE	NE	NE	NE	64	NE	NE			BSU37500	speE	NE
CDR20291_RS04665	CDR20291_0821	speB	879	107	69	59	61	97	NE	NE	NE	NE	99	NE	NE			BSU37490	speB	NE
CDR20291_RS04670	CDR20291_0822	cspA	201	18	6	2	3	8	NE	U	NE	NE	11	NE	NE			BSU21930	cspD	NE
CDR20291_RS04675	CDR20291_0823		1491	142	71	86	67	119	NE	NE	NE	NE	136	NE	NE
CDR20291_RS04680	CDR20291_0824		1497	145	60	64	75	115	NE	NE	NE	NE	126	NE	NE
CDR20291_RS04690	CDR20291_0826	tlpB	1119	136	105	103	93	128	NE	NE	NE	NE	135	U	U/NE
CDR20291_RS04700			192	15	11	6	8	14	S	S	S	S	14	S	S
CDR20291_RS04705	CDR20291_0827		351	43	26	21	13	35	NE	NE	NE	NE	40	NE	NE
CDR20291_RS04710	CDR20291_0828		1506	167	2	1	3	5	E	E	E	E	4	E	E	E	strong
CDR20291_RS04715	CDR20291_0829	dinB	1098	116	66	43	35	96	NE	NE	NE	NE	99	NE	NE			BSU23870	polYZ	NE
CDR20291_RS04720	CDR20291_0830	opuCA	1137	121	62	68	41	92	NE	NE	NE	NE	105	NE	NE			BSU33830	opuCA	NE
CDR20291_RS04725	CDR20291_0831	opuCC	1548	182	81	105	85	148	NE	NE	NE	NE	168	NE	NE			BSU33810	opuCC	NE
CDR20291_RS04730	CDR20291_0832	fieF	867	111	19	13	12	38	NE	E	NE	NE	35	NE	NE
CDR20291_RS04735	CDR20291_0833		1143	124	49	33	37	78	NE	NE	NE	NE	98	NE	NE
CDR20291_RS04740	CDR20291_0834		1221	176	117	119	115	158	NE	NE	NE	NE	172	U	U/NE
CDR20291_RS04745	CDR20291_0835	ubiA	888	124	83	78	82	115	NE	NE	NE	NE	124	U	U/NE
CDR20291_RS04750	CDR20291_0836		630	74	48	38	35	59	NE	NE	NE	NE	68	NE	NE
CDR20291_RS04755	CDR20291_0837		438	53	35	34	27	46	NE	NE	NE	NE	49	NE	NE
CDR20291_RS04760	CDR20291_0838		1368	161	82	72	67	126	NE	NE	NE	NE	148	U	U/NE
CDR20291_RS04765	CDR20291_0839	rpsA	1275	127	59	57	46	100	NE	NE	NE	NE	110	NE	NE			BSU22880	ypfD	NE
CDR20291_RS04770	CDR20291_0840		720	80	8	6	0	13	NE	E	E	NE	7	U	U/NE	Ambig
CDR20291_RS04775	CDR20291_0841		447	70	41	40	38	61	NE	NE	NE	NE	66	NE	NE
CDR20291_RS04780	CDR20291_0842	leuA	1743	183	37	14	20	57	NE	U	NE	NE	73	NE	NE
CDR20291_RS04785	CDR20291_0843	leuC	1278	131	21	9	10	37	NE	U	U	NE	32	NE	NE			BSU28260	leuC	NE
CDR20291_RS04790	CDR20291_0844	leuD	492	59	6	4	12	17	NE	U	NE	NE	22	NE	NE			BSU28250	leuD	NE
CDR20291_RS04795	CDR20291_0845	leuB	1071	109	29	22	19	49	U	NE	NE	NE	54	NE	NE			BSU28270	leuB	NE
CDR20291_RS04800	CDR20291_0846		516	44	11	16	23	34	NE	NE	NE	NE	42	NE	NE
CDR20291_RS04805	CDR20291_0847	dhsS	1077	103	42	53	34	70	NE	NE	NE	NE	78	NE	NE			BSU32520	pucG	NE
CDR20291_RS04810	CDR20291_0848	serA	942	103	73	57	54	91	NE	NE	NE	NE	95	NE	NE			BSU23070	serA	NE
CDR20291_RS04815	CDR20291_0849	gdh	1251	143	94	87	85	128	NE	NE	NE	NE	136	NE	NE
CDR20291_RS04820	CDR20291_0850		3546	434	175	195	207	325	NE	NE	NE	NE	385	NE	NE
CDR20291_RS04825	CDR20291_0851	ygiQ	1935	211	118	99	130	179	NE	NE	NE	NE	194	NE	NE
CDR20291_RS04830	CDR20291_0852		996	104	47	48	48	74	NE	NE	NE	NE	85	NE	NE
CDR20291_RS04835	CDR20291_0853		786	109	33	60	43	81	NE	NE	NE	NE	94	NE	NE
CDR20291_RS04840	CDR20291_0854	ssuB1	699	88	15	26	24	46	NE	NE	NE	NE	71	NE	NE
CDR20291_RS04845	CDR20291_0855	ybaK	474	60	28	20	19	41	NE	NE	NE	NE	46	NE	NE			BSU12060	yjdI	NE
CDR20291_RS04850	CDR20291_0856	fumA	840	87	31	50	15	65	NE	NE	NE	NE	74	NE	NE
CDR20291_RS04855	CDR20291_0857	fumB	549	64	31	34	29	52	NE	NE	NE	NE	63	NE	NE
CDR20291_RS04860	CDR20291_0858	sfcA	1182	129	59	67	71	110	NE	NE	NE	NE	117	NE	NE			BSU29220	ytsJ	NE
CDR20291_RS04865	CDR20291_0859		264	21	7	7	6	12	NE	NE	NE	NE	17	NE	NE
CDR20291_RS04870	CDR20291_0860		684	82	44	29	24	63	NE	NE	NE	NE	74	NE	NE
CDR20291_RS04875	CDR20291_0861		1242	165	70	48	44	102	NE	NE	NE	NE	122	NE	NE
CDR20291_RS04880	CDR20291_0862		684	73	39	28	22	51	NE	NE	NE	NE	64	NE	NE
CDR20291_RS04885	CDR20291_0863		2331	306	149	117	122	227	NE	NE	NE	NE	245	NE	NE
CDR20291_RS04890	CDR20291_0864	cvfB	843	102	32	61	40	79	NE	NE	NE	NE	82	NE	NE			BSU11030	yitL	NE
CDR20291_RS04895	CDR20291_0865		735	87	45	53	52	74	NE	NE	NE	NE	80	NE	NE
CDR20291_RS04900	CDR20291_0866	nagA	1134	128	34	22	28	55	NE	E	NE	NE	61	NE	NE			BSU35010	nagA	NE
CDR20291_RS04905	CDR20291_0867	nagB	750	90	20	6	10	30	NE	U	U	NE	22	NE	NE			BSU02360	gamA	NE
CDR20291_RS04910	CDR20291_0868		273	33	4	7	6	14	NE	NE	NE	NE	13	NE	NE	E	none
CDR20291_RS04915	CDR20291_0869		705	87	26	16	16	47	NE	NE	NE	NE	47	NE	NE
CDR20291_RS04920	CDR20291_0870		1488	169	55	40	35	89	NE	NE	NE	NE	121	NE	NE			BSU33020	cssS	NE
CDR20291_RS04925	CDR20291_0871		1614	196	107	107	78	160	NE	NE	NE	NE	182	NE	NE
CDR20291_RS04930	CDR20291_0872	bltR	831	97	50	58	47	81	NE	NE	NE	NE	86	NE	NE			BSU26580	bltR	NE
CDR20291_RS04935	CDR20291_0873		1728	199	88	72	53	138	NE	NE	NE	NE	165	U	U/NE
CDR20291_RS04940	CDR20291_0874		1863	209	81	70	52	135	NE	NE	NE	NE	165	NE	NE
CDR20291_RS04945	CDR20291_0875		690	80	11	5	8	22	NE	NE	NE	NE	17	NE	NE
CDR20291_RS04950	CDR20291_0876		675	79	13	6	12	28	U	U	NE	NE	26	NE	NE
CDR20291_RS04955	CDR20291_0877	cotH	1908	209	47	24	21	70	NE	U	NE	NE	70	NE	NE			BSU36060	cotH	NE
CDR20291_RS04960	CDR20291_0878		690	86	44	58	45	77	NE	NE	NE	NE	80	NE	NE			BSU03580	yczE	NE
CDR20291_RS04965	CDR20291_0879	puuR	540	53	21	24	22	37	NE	NE	NE	NE	38	NE	NE
CDR20291_RS04970	CDR20291_0880	potA	1044	104	26	26	23	56	NE	NE	NE	NE	73	NE	NE
CDR20291_RS04975	CDR20291_0881	potB	837	97	24	23	36	54	NE	NE	NE	NE	73	NE	NE
CDR20291_RS04980	CDR20291_0882	potC	675	91	24	34	31	56	NE	NE	NE	NE	74	NE	NE
CDR20291_RS04985	CDR20291_0883	potD	1053	126	36	33	35	72	NE	NE	NE	NE	82	NE	NE
CDR20291_RS04990	CDR20291_0884	ydaK	849	123	22	16	12	39	NE	U	NE	NE	43	NE	NE			BSU04280	dgcR	NE
CDR20291_RS04995	CDR20291_0885		1665	237	83	85	71	141	NE	NE	NE	NE	155	NE	NE			BSU04290	ydaL	NE
CDR20291_RS05000	CDR20291_0886	ydaM	1257	175	74	41	46	107	NE	NE	NE	NE	132	NE	NE			BSU04300	ydaM	NE
CDR20291_RS05005	CDR20291_0887		2082	272	123	58	72	174	NE	NE	NE	NE	205	NE	NE			BSU04310	ydaN	NE
CDR20291_RS05010	CDR20291_0888		1086	129	44	39	32	78	NE	NE	NE	NE	95	NE	NE
CDR20291_RS05015	CDR20291_0889	mnaA	1125	132	48	33	36	80	NE	NE	NE	NE	100	NE	NE			BSU35660	mnaA	E
CDR20291_RS05020	CDR20291_0890		975	121	47	49	47	86	NE	NE	NE	NE	102	NE	NE			BSU31120	lytG	NE
CDR20291_RS05045	CDR20291_0891	cwp16	2019	242	156	138	102	207	NE	NE	NE	NE	225	NE	NE
CDR20291_RS05050	CDR20291_0892	cwp17	2013	230	113	96	69	162	NE	NE	NE	NE	203	NE	NE
CDR20291_RS05055	CDR20291_0893	uvrD2	1914	278	125	82	95	193	NE	NE	NE	NE	237	NE	NE
CDR20291_RS05060	CDR20291_0894		2220	280	124	113	89	196	NE	NE	NE	NE	229	NE	NE
CDR20291_RS05065	CDR20291_0895		831	104	41	33	43	73	NE	NE	NE	NE	81	NE	NE
CDR20291_RS05070	CDR20291_0896	addB	3468	441	103	55	41	159	NE	U	U	NE	145	NE	NE	E	strong	BSU10620	addB	NE
CDR20291_RS05075	CDR20291_0897	addA	3828	428	91	38	70	148	U	U	NE	NE	148	NE	NE			BSU10630	addA	NE
CDR20291_RS05080	CDR20291_0898	sbcD	1212	131	67	61	54	103	NE	NE	NE	NE	116	NE	NE			BSU10640	sbcD	NE
CDR20291_RS05085	CDR20291_0899	sbcC	3528	383	166	151	117	262	NE	NE	NE	NE	317	NE	NE			BSU10650	sbcC	NE
CDR20291_RS05090	CDR20291_0900		1254	152	93	83	78	131	NE	NE	NE	NE	139	NE	NE
CDR20291_RS05095	CDR20291_0901		759	108	27	14	15	38	NE	NE	NE	NE	46	NE	NE
CDR20291_RS05100	CDR20291_0902	pepT	1227	133	91	75	63	119	NE	NE	NE	NE	130	U	U/NE			BSU38920	pepT	NE
CDR20291_RS05105	CDR20291_0903	cwp18	1053	105	50	59	46	83	NE	NE	NE	NE	91	NE	NE
CDR20291_RS05110	CDR20291_0904	yfcE	570	61	26	32	29	46	NE	NE	NE	NE	49	NE	NE
CDR20291_RS05115	CDR20291_0905	ppnK	801	93	0	6	0	6	E	E	E	E	6	E	E	E	strong	BSU29540	ppnKB	NE
CDR20291_RS05120	CDR20291_0906		873	103	50	37	30	72	NE	NE	U	NE	84	NE	NE
CDR20291_RS05125	CDR20291_0907		687	104	72	53	58	92	NE	NE	NE	NE	100	U	U/NE
CDR20291_RS05130	CDR20291_0908		543	70	55	33	38	64	NE	NE	NE	NE	67	NE	NE
CDR20291_RS05135	CDR20291_0909	ywhH	468	40	16	15	10	29	NE	NE	NE	NE	36	NE	NE			BSU37480	ywhH	NE
CDR20291_RS05140	CDR20291_0910	bcd2	1137	110	24	19	16	38	NE	NE	U	NE	39	NE	NE			BSU37170	acdA	NE
CDR20291_RS05145	CDR20291_0911	etfB	783	85	22	13	13	35	NE	NE	NE	NE	42	NE	NE
CDR20291_RS05150	CDR20291_0912	etfA	1011	111	18	25	16	45	NE	NE	NE	NE	50	NE	NE
CDR20291_RS05155	CDR20291_0913	crt2	798	77	7	6	11	20	NE	NE	NE	NE	39	NE	NE
CDR20291_RS05160	CDR20291_0914	hbd	846	109	22	16	20	45	NE	NE	NE	NE	56	NE	NE			BSU24160	mmgB	NE
CDR20291_RS05165	CDR20291_0915	thlA1	1176	121	25	27	17	56	NE	NE	NE	NE	61	NE	NE
CDR20291_RS05170	CDR20291_0916	rluD	903	107	71	52	65	92	NE	NE	NE	NE	99	NE	NE
CDR20291_RS05175	CDR20291_0917		1005	101	51	50	46	79	NE	NE	NE	NE	90	NE	NE
CDR20291_RS05180	CDR20291_0918	acpP	228	22	10	11	12	15	NE	NE	NE	NE	19	NE	NE
CDR20291_RS05185	CDR20291_0919		426	56	7	9	7	18	NE	NE	NE	NE	26	NE	NE
CDR20291_RS05190	CDR20291_0920		207	27	10	4	5	14	NE	NE	NE	NE	14	NE	NE
CDR20291_RS05195	CDR20291_0921		180	17	5	4	0	8	NE	NE	EB	NE	4	NE	NE
CDR20291_RS05200	CDR20291_0922		201	16	2	3	2	6	NE	U	NE	NE	7	NE	NE
CDR20291_RS05205	CDR20291_0923	ccpA	1023	124	66	71	63	99	NE	NE	NE	NE	104	NE	NE			BSU29740	ccpA	NE
CDR20291_RS05210	CDR20291_0924		399	37	7	3	1	9	NE	NE	NE	NE	8	NE	NE
CDR20291_RS05215	CDR20291_0925		906	90	15	17	4	30	NE	NE	U	NE	23	NE	NE
CDR20291_RS05225	CDR20291_0926	cdeC	1218	101	15	21	11	38	NE	U	U	NE	43	NE	NE
CDR20291_RS05230	CDR20291_0927	spoVB	1323	190	93	56	57	132	NE	NE	NE	NE	148	NE	NE
CDR20291_RS05235	CDR20291_0928	hisK	795	93	50	48	35	68	NE	NE	NE	NE	69	NE	NE
CDR20291_RS05240	CDR20291_0929	lysN	1446	177	117	110	96	152	NE	NE	NE	NE	170	NE	NE
CDR20291_RS05245	CDR20291_0930	ynzC	210	16	4	7	5	8	NE	NE	NE	NE	13	NE	NE			BSU17880	ynzC	NE
CDR20291_RS05250	CDR20291_0931	apeA	1395	149	80	90	73	127	NE	NE	NE	NE	138	NE	NE
CDR20291_RS05255	CDR20291_0932	frlR3	753	94	58	69	45	86	NE	NE	NE	NE	89	NE	NE			BSU32560	frlR	NE
CDR20291_RS05260	CDR20291_0933		414	44	8	11	8	20	NE	NE	NE	NE	26	NE	NE
CDR20291_RS05265	CDR20291_0934		744	79	10	20	11	33	U	NE	NE	NE	45	NE	NE
CDR20291_RS05270	CDR20291_0935		471	57	14	11	15	29	NE	NE	NE	NE	38	NE	NE
CDR20291_RS05275	CDR20291_0936		759	94	36	27	20	49	NE	NE	NE	NE	66	NE	NE
CDR20291_RS05280	CDR20291_0937		843	102	35	24	34	57	NE	NE	NE	NE	78	NE	NE
CDR20291_RS05285	CDR20291_0938	cmpR	906	105	36	36	25	60	NE	NE	NE	NE	60	NE	NE
CDR20291_RS05290	CDR20291_0939		735	89	52	55	40	78	NE	NE	NE	NE	80	NE	NE
CDR20291_RS05295	CDR20291_0940	moeA	1182	148	83	53	60	113	NE	NE	NE	NE	128	NE	NE			BSU14280	moeA	NE
CDR20291_RS05300	CDR20291_0941	mobB	534	73	37	37	25	57	NE	NE	NE	NE	66	NE	NE			BSU14290	mobB	NE
CDR20291_RS05305	CDR20291_0942		276	32	21	26	19	28	NE	NE	NE	NE	31	NE	NE
CDR20291_RS05310	CDR20291_0943	ywjA	1701	216	139	145	113	195	NE	NE	NE	U	197	NE	U/NE			BSU37230	ywjA	NE
CDR20291_RS05315	CDR20291_0944		1188	128	73	42	44	93	NE	NE	NE	NE	106	NE	NE
CDR20291_RS05320	CDR20291_0945		1164	107	51	26	32	71	NE	NE	NE	NE	95	NE	NE
CDR20291_RS05325	CDR20291_0946	zupT	804	92	19	16	7	33	NE	NE	NE	NE	26	NE	NE
CDR20291_RS05330	CDR20291_0947		552	82	39	34	27	56	NE	NE	NE	NE	74	NE	NE
CDR20291_RS05335	CDR20291_0948		714	103	53	25	40	75	NE	NE	NE	NE	92	NE	NE
CDR20291_RS05340	CDR20291_0949	rgbS	1380	223	109	89	87	160	NE	NE	NE	NE	190	NE	NE
CDR20291_RS05345	CDR20291_0950		690	78	24	4	12	30	NE	U	NE	NE	30	NE	NE
CDR20291_RS05350	CDR20291_0951	pflD	2373	234	51	37	28	89	U	NE	NE	NE	99	NE	NE
CDR20291_RS05355	CDR20291_0952	plfC	903	110	41	19	24	58	NE	U	NE	NE	65	NE	NE
CDR20291_RS05360	CDR20291_0953	ydcN	552	60	39	39	32	52	NE	NE	NE	NE	52	NE	NE
CDR20291_RS05365	CDR20291_0954		873	114	89	56	65	100	NE	NE	NE	NE	112	U	U/NE
CDR20291_RS05370	CDR20291_0955		981	119	82	67	69	107	NE	NE	NE	NE	114	NE	NE
CDR20291_RS05375	CDR20291_0956		222	25	16	20	17	23	NE	NE	NE	NE	25	NE	NE
CDR20291_RS05380	CDR20291_0957		870	107	63	61	50	86	NE	NE	NE	NE	98	NE	NE
CDR20291_RS05385	CDR20291_0958		867	82	39	25	26	61	NE	NE	NE	NE	67	NE	NE			BSU05170	ydeE	NE
CDR20291_RS05390			162	18	8	8	8	14	S	S	S	S	17	S	S
CDR20291_RS05400	CDR20291_0959		1119	137	116	103	103	134	NE	NE	NE	U	137	U	U	Ambig
CDR20291_RS05405	CDR20291_0960		444	51	26	22	16	40	NE	NE	NE	NE	44	NE	NE
CDR20291_RS05410	CDR20291_0961		1071	139	31	20	16	53	NE	NE	NE	NE	63	NE	NE
CDR20291_RS05415	CDR20291_0962		1203	157	34	39	14	66	NE	NE	NE	NE	71	NE	NE
CDR20291_RS05420	CDR20291_0963	algI	1410	189	46	76	29	109	NE	NE	U	NE	100	NE	NE
CDR20291_RS05430	CDR20291_0964	polA	2649	312	157	161	155	205	E	E	E	E	209	E	E			BSU29090	polA	NE
CDR20291_RS05435	CDR20291_0965	coaE	603	67	6	3	4	13	U	U	E	NE	6	E	E	E	moderate	BSU29060	coaE	E
CDR20291_RS05440	CDR20291_0966	mltC	555	73	29	26	21	51	NE	NE	NE	NE	52	NE	NE
CDR20291_RS05445	CDR20291_0967	appA	1716	215	142	131	113	188	NE	NE	NE	NE	206	U	U/NE
CDR20291_RS05450	CDR20291_0968		213	22	21	14	13	22	NE	NE	NE	NE	22	NE	NE
CDR20291_RS05455	CDR20291_0969		600	72	43	35	41	59	NE	NE	NE	NE	64	NE	NE
CDR20291_RS05460	CDR20291_0970	gloA	372	39	15	9	18	26	NE	NE	NE	NE	37	NE	NE			BSU12870	mhqA	NE
CDR20291_RS05465	CDR20291_0971	cwlA	1275	127	57	65	51	100	NE	NE	NE	NE	108	NE	NE			BSU35860	pgdS	NE
CDR20291_RS05470	CDR20291_0972		945	113	56	65	57	91	NE	NE	NE	NE	101	NE	NE
CDR20291_RS05475	CDR20291_0973	rnfC	1338	110	29	14	23	51	NE	U	NE	NE	29	U	U/NE
CDR20291_RS05480	CDR20291_0974	rnfD	978	117	36	8	20	50	NE	U	U	U	37	NE	U/NE
CDR20291_RS05485	CDR20291_0975	rnfG	570	58	9	9	5	20	NE	NE	NE	NE	16	NE	NE	Ambig
CDR20291_RS05490	CDR20291_0976	rnfE	594	75	17	10	13	32	NE	NE	NE	NE	25	NE	NE
CDR20291_RS05495	CDR20291_0977	rnfA	576	75	12	5	7	18	NE	U	U	NE	16	NE	NE
CDR20291_RS05500	CDR20291_0978	rnfB	972	87	34	19	16	46	NE	NE	NE	NE	38	NE	NE
CDR20291_RS05505	CDR20291_0980	maf	585	56	0	0	0	0	E	E	E	E	0	E	E	E	strong	BSU28050	maf	NE
CDR20291_RS05510	CDR20291_0981	radC	660	79	0	0	1	1	E	E	E	E	0	E	E	E	strong	BSU28040	radC	NE
CDR20291_RS05515	CDR20291_0982	mreB2	1062	111	1	0	0	1	E	E	E	E	0	E	E	E	strong	BSU28030	mreB	E
CDR20291_RS05520	CDR20291_0983	mreC	894	95	0	0	0	0	E	E	E	E	0	E	E	E	strong	BSU28020	mreC	E
CDR20291_RS05525	CDR20291_0984	mreD	489	71	0	0	0	0	EB	E	E	EB	0	EB	EB	E	strong	BSU28010	mreD	E
CDR20291_RS05530	CDR20291_0985	pbp2	2979	298	1	0	0	1	E	E	E	U	1	U	Ei	E	strong
CDR20291_RS05535	CDR20291_0986	minC	684	63	0	0	0	0	E	E	E	E	0	E	E	E	strong	BSU28000	minC	NE
CDR20291_RS05540	CDR20291_0987	minD	798	87	2	0	0	2	U	E	E	E	0	E	E	E	strong	BSU27990	minD	NE
CDR20291_RS05545	CDR20291_0988	minE	285	33	0	0	0	0	E	E	E	E	0	E	E	E
CDR20291_RS05550	CDR20291_0989	rodA (mrdB)	1131	123	0	0	0	0	E	E	E	E	0	E	E	E	strong	BSU38120	rodA	E
CDR20291_RS05555	CDR20291_0990	mgsA	414	43	23	21	17	36	NE	NE	NE	NE	38	NE	NE			BSU22480	mgsA	NE
CDR20291_RS05560	CDR20291_0991		330	34	4	17	13	25	NE	NE	NE	NE	29	NE	NE			BSU38018	ywzG	NE
CDR20291_RS05565	CDR20291_0992		792	107	25	19	17	43	NE	NE	NE	NE	50	NE	NE
CDR20291_RS05570	CDR20291_0993		1083	96	46	44	39	77	NE	NE	NE	NE	82	NE	NE
CDR20291_RS05575	CDR20291_0994	norV	1194	135	64	77	61	112	NE	NE	NE	NE	112	NE	NE
CDR20291_RS05580	CDR20291_0995		1845	227	156	156	117	210	NE	NE	NE	U	223	NE	U/NE
CDR20291_RS05585	CDR20291_0996		702	79	51	53	34	67	NE	NE	NE	NE	72	NE	NE
CDR20291_RS05590	CDR20291_0997	rng	1422	178	86	106	69	143	NE	NE	NE	NE	158	NE	NE
CDR20291_RS05595	CDR20291_0998	rplU	312	32	0	0	0	0	E	E	E	E	0	E	E	E		BSU27960	rplU	E
CDR20291_RS05600	CDR20291_0999	prp	318	37	0	0	0	0	E	E	E	E	0	E	E			BSU27950	prp	E
CDR20291_RS05605	CDR20291_1000	rpmA	291	34	1	0	0	1	U	E	E	E	0	E	E	E		BSU27940	rpmA	E
CDR20291_RS05610	CDR20291_1001	obg	1278	116	0	0	0	0	EB	E	E	EB	0	EB	EB	E	strong	BSU27920	obgE	E
CDR20291_RS05615	CDR20291_1002	yhbY	369	41	14	24	6	29	NE	NE	NE	NE	37	NE	NE			BSU25650	rafY	NE
CDR20291_RS05620	CDR20291_1003	hom1	1206	146	73	65	46	110	NE	NE	NE	NE	128	NE	NE
CDR20291_RS05625	CDR20291_1004	recV	567	74	14	12	8	26	NE	NE	NE	NE	27	NE	NE			BSU18390	yoeC	NE
CDR20291_RS05630	CDR20291_1005	ylbJ	1260	152	26	10	16	41	NE	E	U	NE	48	NE	NE			BSU15030	spoVV	NE
CDR20291_RS05635	CDR20291_1006	lutR_1	714	83	41	42	38	66	NE	NE	NE	NE	75	NE	NE			BSU34180	lutR	NE
CDR20291_RS05640	CDR20291_1007		1275	142	61	39	55	93	NE	NE	NE	NE	116	NE	NE
CDR20291_RS05645	CDR20291_1008	etfB3	789	81	24	21	24	48	NE	NE	NE	NE	64	NE	NE
CDR20291_RS05650	CDR20291_1009	etfA3	1221	137	51	45	52	100	NE	NE	NE	NE	119	NE	NE
CDR20291_RS05655	CDR20291_1010	glcD1	1392	160	74	57	63	111	NE	NE	NE	NE	135	NE	NE			BSU28680	glcD	NE
CDR20291_RS05660	CDR20291_1011	ylbM	1281	159	61	62	71	115	NE	NE	NE	NE	123	NE	NE			BSU15060	tmcAL	NE
CDR20291_RS05665	CDR20291_1012	ackA	1197	130	47	51	38	89	NE	NE	NE	NE	78	NE	NE			BSU29470	ackA	NE
CDR20291_RS05670	CDR20291_1013	yceD	525	52	17	13	10	26	NE	NE	NE	NE	27	NE	NE
CDR20291_RS05675	CDR20291_1014	rpmF	177	12	0	1	0	1	EB	NE	EB	NE	1	U	U/NE	E		BSU15080	rpmF	NE
CDR20291_RS05680	CDR20291_1015	fapR	558	64	26	11	11	34	NE	NE	NE	NE	35	NE	NE	E	strong	BSU15880	fapR	NE
CDR20291_RS05685	CDR20291_1016	plsX	1023	115	0	1	0	1	E	E	E	E	4	E	E	E		BSU15890	plsX	E
CDR20291_RS05690	CDR20291_1017	fabH	987	101	5	15	8	23	E	NE	U	NE	15	E	E	E		BSU11330	fabHA	NE
CDR20291_RS05695	CDR20291_1018	fabK	930	89	7	14	6	24	U	NE	NE	NE	15	U	U/NE	E	weak	BSU26800	yrpB	NE
CDR20291_RS05700	CDR20291_1019	fabD	951	100	15	11	9	27	NE	NE	U	NE	16	U	U/NE	E		BSU15900	fabD	E
CDR20291_RS05705	CDR20291_1020	fabG	750	81	0	1	0	1	E	E	E	E	0	E	E	E		BSU15910	fabG	E
CDR20291_RS05710	CDR20291_1021	acpP	225	31	4	3	3	9	U	U	NE	NE	8	NE	NE	E		BSU15920	acpA	E
CDR20291_RS05715	CDR20291_1022	fabF	1239	119	8	14	9	25	E	NE	NE	NE	15	E	E	E	moderate	BSU11340	fabF	E
CDR20291_RS05720	CDR20291_1023		1719	223	84	89	94	157	NE	NE	NE	NE	188	NE	NE			BSU09120	dgcK	NE
CDR20291_RS05725	CDR20291_1024		2001	259	107	91	94	176	NE	NE	NE	NE	225	NE	NE
CDR20291_RS05730	CDR20291_1025		246	24	3	2	1	6	NE	NE	NE	NE	5	NE	NE	E	weak
CDR20291_RS05735	CDR20291_1026		726	86	11	20	6	30	NE	NE	U	NE	24	NE	NE
CDR20291_RS05740	CDR20291_1027		1314	154	36	20	33	68	NE	NE	NE	NE	73	NE	NE			BSU07340	yfnA	NE
CDR20291_RS05745	CDR20291_1028		447	42	15	8	10	25	NE	NE	NE	NE	33	NE	NE
CDR20291_RS05750	CDR20291_1029	fbp	1986	227	61	69	54	129	NE	NE	NE	NE	155	NE	NE			BSU40190	fbp	NE
CDR20291_RS05755	CDR20291_1030	spoIIIAA	969	103	15	11	6	27	NE	E	E	NE	22	NE	NE			BSU24430	spoIIIAA	NE
CDR20291_RS05760	CDR20291_1031	spoIIIAB	522	64	14	8	5	21	NE	NE	E	NE	18	NE	NE			BSU24420	spoIIIAB	NE
CDR20291_RS05765	CDR20291_1032	spoIIIAC	198	24	7	2	1	10	NE	NE	NE	NE	6	NE	NE	E		BSU24410	spoIIIAC	NE
CDR20291_RS05770	CDR20291_1033	spoIIIAD	378	50	8	7	7	16	NE	NE	NE	NE	14	NE	NE			BSU24400	spoIIIAD	NE
CDR20291_RS05775	CDR20291_1034	spoIIIAE	1206	154	37	11	22	57	NE	NE	NE	NE	54	NE	NE			BSU24390	spoIIIAE	NE
CDR20291_RS05780	CDR20291_1035	spoiIIIAF	618	79	8	12	10	25	NE	NE	NE	NE	35	NE	NE
CDR20291_RS05785	CDR20291_1036	spoIIIAG	555	51	13	6	6	20	NE	NE	NE	NE	14	NE	NE			BSU24370	spoIIIAG	NE
CDR20291_RS05790	CDR20291_1037	spoIIIAH	690	79	21	4	5	24	NE	NE	U	NE	20	NE	NE			BSU24360	spoIIIAH	NE
CDR20291_RS05795	CDR20291_1038	yqhY	363	37	0	1	3	3	E	U	U	E	4	E	E	E	strong	BSU24330	yqhY	NE
CDR20291_RS05800	CDR20291_1039	nusB	507	64	55	46	31	64	NE	NE	NE	U	62	NE	U/NE			BSU24320	nusB	NE
CDR20291_RS05805	CDR20291_1040	gcp	1071	144	89	91	76	127	NE	NE	NE	NE	142	U	U/NE
CDR20291_RS05810	CDR20291_1041	xseA	1206	155	97	99	70	137	NE	NE	NE	NE	150	U	U/NE			BSU24300	xseA	NE
CDR20291_RS05815	CDR20291_1042	xseB	216	28	14	13	3	19	NE	NE	NE	NE	24	NE	NE
CDR20291_RS05820	CDR20291_1043	ispA	888	95	23	39	25	55	NE	NE	NE	NE	67	NE	NE			BSU24280	ispA	NE
CDR20291_RS05825	CDR20291_1044	yuiD	438	49	10	4	4	14	NE	NE	NE	NE	16	NE	NE	E	moderate	BSU32060	yuiD	NE
CDR20291_RS05830	CDR20291_1045	dxs	1866	217	54	39	42	97	NE	NE	NE	NE	88	NE	NE			BSU24270	dxs	E
CDR20291_RS05835	CDR20291_1046	rrmJ	813	75	36	20	14	49	NE	NE	NE	NE	50	NE	NE			BSU24260	yqxC	NE
CDR20291_RS05840	CDR20291_1047	recN	1680	195	109	101	75	159	NE	NE	NE	NE	178	NE	NE			BSU24240	recN	NE
CDR20291_RS05845	CDR20291_1048		867	115	68	76	69	101	NE	NE	NE	NE	110	NE	NE
CDR20291_RS05850	CDR20291_1049		492	51	26	33	28	45	NE	NE	NE	NE	47	NE	NE			BSU28330	ysnE	NE
CDR20291_RS05855	CDR20291_1050	bltD	441	50	37	29	27	46	NE	NE	NE	NE	48	NE	NE			BSU26600	bltD	NE
CDR20291_RS05860	CDR20291_1051	spoIVB	1059	138	19	23	18	48	U	NE	NE	NE	52	NE	NE			BSU24230	spoIVB	NE
CDR20291_RS05865	CDR20291_1052	spo0A	825	99	50	61	39	85	NE	NE	NE	NE	95	U	U/NE			BSU24220	spo0A	NE
CDR20291_RS05870	CDR20291_1053		1122	130	0	0	0	0	E	E	E	E	0	E	E	E	strong
CDR20291_RS05875	CDR20291_1054		876	117	0	0	0	0	EB	EB	EB	EB	0	EB	EB	E	strong
CDR20291_RS05880	CDR20291_1055		693	76	0	0	0	0	E	E	E	E	0	E	E	E	strong
CDR20291_RS05885	CDR20291_1056		825	111	0	0	0	0	EB	EB	EB	EB	0	EB	EB	E	strong
CDR20291_RS05890	CDR20291_1057		1068	122	1	0	1	2	E	E	E	E	1	E	E	E
CDR20291_RS05895	CDR20291_1058	nudF	537	57	28	23	23	46	NE	NE	NE	NE	42	NE	NE			BSU23610	nudF	NE
CDR20291_RS05900	CDR20291_1059		606	95	57	62	54	84	NE	NE	NE	NE	91	NE	NE
CDR20291_RS05905	CDR20291_1060	xerD	915	125	74	95	57	114	NE	NE	NE	U	122	NE	U/NE			BSU23510	xerD	NE
CDR20291_RS05910	CDR20291_1061	deoB	1173	124	77	67	63	106	NE	NE	NE	NE	110	NE	NE			BSU23500	drm	NE
CDR20291_RS05915	CDR20291_1062	pupG	813	87	29	41	22	60	NE	NE	NE	NE	70	NE	NE			BSU23490	punA	NE
CDR20291_RS05920	CDR20291_1063	pdp	1326	145	62	43	43	98	NE	NE	NE	NE	117	NE	NE			BSU39400	pdpA	NE
CDR20291_RS05925	CDR20291_1064	mltG	1080	130	92	81	78	119	NE	NE	NE	NE	120	NE	NE			BSU27370	mltG	NE
CDR20291_RS05930	CDR20291_1065	yrrM	675	78	48	40	47	68	NE	NE	NE	NE	77	U	U/NE			BSU27360	trmR	NE
CDR20291_RS05935	CDR20291_1066	yegQ	1248	125	64	81	54	107	NE	NE	NE	NE	111	NE	NE			BSU27340	houQ	NE
CDR20291_RS05940	CDR20291_1067	pbpI	1665	185	65	48	43	103	NE	NE	NE	NE	122	NE	NE
CDR20291_RS05945			285	25	6	5	6	12	NE	NE	NE	NE	15	NE	NE
CDR20291_RS05950	CDR20291_1068		1518	155	55	59	42	99	NE	NE	NE	NE	103	NE	NE
CDR20291_RS05955	CDR20291_1069		822	112	31	43	39	73	NE	NE	NE	NE	76	NE	NE
CDR20291_RS05960	CDR20291_1070	cwp26	1428	185	65	45	56	104	NE	NE	NE	NE	142	NE	NE
CDR20291_RS05965	CDR20291_1071		672	59	19	22	10	35	NE	NE	NE	NE	38	NE	NE	E
CDR20291_RS05970	CDR20291_1072		900	103	53	49	43	80	NE	NE	NE	NE	92	NE	NE	E
CDR20291_RS05975			156	22	7	2	5	11	S	S	S	S	8	S	S
CDR20291_RS05980	CDR20291_1073		219	29	8	2	3	11	NE	NE	NE	NE	11	NE	NE
CDR20291_RS05985	CDR20291_1074		384	45	17	6	10	25	NE	NE	NE	NE	24	NE	NE
CDR20291_RS05990	CDR20291_1075		345	41	2	10	12	19	U	NE	NE	NE	25	NE	NE
CDR20291_RS05995			216	15	3	2	5	9	U	U	NE	NE	8	NE	NE
CDR20291_RS06000	CDR20291_1077		318	64	38	17	29	49	NE	NE	NE	NE	54	NE	NE
CDR20291_RS06005	CDR20291_1078		570	64	33	28	18	47	NE	NE	NE	NE	43	NE	NE
CDR20291_RS06015	CDR20291_1079	vanZ	510	74	48	49	41	70	NE	NE	NE	U	73	U	U
CDR20291_RS06020	CDR20291_1080		195	24	7	3	5	10	NE	NE	NE	NE	13	NE	NE
CDR20291_RS06025			393	49	13	13	2	22	NE	NE	NE	NE	17	NE	NE
CDR20291_RS06030	CDR20291_1081		363	56	18	12	6	26	NE	NE	NE	NE	23	NE	NE
CDR20291_RS06035	CDR20291_1082		717	91	26	9	16	39	NE	NE	NE	NE	43	NE	NE
CDR20291_RS06040	CDR20291_1083	fimU	420	60	31	12	17	36	NE	NE	NE	NE	45	NE	NE
CDR20291_RS06045	CDR20291_1084		525	69	11	14	16	28	NE	NE	NE	NE	42	NE	NE
CDR20291_RS06050	CDR20291_1085	efp	558	54	4	2	1	6	U	U	U	E	1	E	E	E	moderate	BSU24450	efpA	NE
CDR20291_RS06055	CDR20291_1086		456	35	20	24	19	31	NE	NE	NE	NE	35	U	U/NE
CDR20291_RS06060	CDR20291_1087	rnc	711	86	0	0	0	0	E	E	E	E	0	E	E	E	strong	BSU15930	rnc	E
CDR20291_RS06065	CDR20291_1088		1071	121	65	60	50	90	NE	NE	NE	NE	106	NE	NE
CDR20291_RS06070	CDR20291_1089	smc	3555	425	117	46	90	189	NE	E	U	NE	180	E	E			BSU15940	smc	E
CDR20291_RS06075	CDR20291_1090	ftsY	1281	117	0	1	0	1	E	E	E	U	0	EB	EB	E	strong	BSU15950	ftsY	E
CDR20291_RS06080	CDR20291_1091	srpM	369	42	0	0	0	0	E	E	E	E	0	E	E	E	strong	BSU15970	srpM	NE
CDR20291_RS06085	CDR20291_1092	ffh	1353	124	0	0	0	0	EB	E	E	EB	0	EB	EB	E	strong	BSU15980	ffh	E
CDR20291_RS06090	CDR20291_1093	rpsP	273	28	0	0	0	0	E	E	EB	E	0	E	E	E		BSU15990	rpsP	E
CDR20291_RS06095	CDR20291_1094		228	24	7	5	5	12	NE	NE	NE	NE	14	NE	NE			BSU16000	khpA	NE
CDR20291_RS06100	CDR20291_1095	rimM	516	59	1	0	0	1	E	E	E	E	0	E	E	E	strong	BSU16020	rimM	NE
CDR20291_RS06105	CDR20291_1096	trmD	696	84	0	2	0	2	E	E	E	E	2	E	E	E		BSU16030	trmD	E
CDR20291_RS06110	CDR20291_1097	rplS	351	32	0	0	0	0	E	E	EB	E	0	E	E	E		BSU16040	rplS	E
CDR20291_RS06115	CDR20291_1098	rbgA	897	98	0	0	0	0	E	E	E	E	0	E	E	E	strong	BSU16050	rbgA	E
CDR20291_RS06120	CDR20291_1099	brnQ1	1293	158	34	12	13	48	NE	NE	U	NE	36	E	E
CDR20291_RS06125	CDR20291_1100	brnQ2	1293	149	95	109	68	139	NE	NE	NE	NE	139	NE	NE			BSU29600	braB	NE
CDR20291_RS06130	CDR20291_1101		2190	248	109	105	82	179	NE	NE	NE	NE	209	NE	NE
CDR20291_RS06135	CDR20291_1102	rnhB	768	90	40	38	33	65	NE	NE	NE	NE	79	NE	NE			BSU16060	rnhB	NE
CDR20291_RS06140	CDR20291_1103	lldD	1017	106	52	41	57	87	NE	NE	NE	NE	99	NE	NE
CDR20291_RS06145	CDR20291_1104		249	20	13	13	9	18	NE	NE	NE	NE	19	NE	NE
CDR20291_RS06150	CDR20291_1105		498	50	19	19	12	30	NE	NE	NE	NE	27	NE	NE			BSU05130	cdnL	NE
CDR20291_RS06155	CDR20291_1106		1065	136	45	52	54	95	NE	NE	NE	NE	110	NE	NE
CDR20291_RS06160	CDR20291_1107		1098	147	53	55	45	100	NE	NE	NE	NE	120	NE	NE
CDR20291_RS06165	CDR20291_1108		936	111	58	58	31	85	NE	NE	NE	NE	81	NE	NE			BSU08310	lnrL	NE
CDR20291_RS06170	CDR20291_1109		645	69	31	25	19	45	NE	NE	NE	NE	50	NE	NE			BSU08300	lnrK	NE
CDR20291_RS06175	CDR20291_1110	yfiJ	1161	147	46	55	44	85	NE	NE	NE	NE	94	NE	NE			BSU08290	lnrJ	NE
CDR20291_RS06180	CDR20291_1111	yraN	345	41	13	3	6	17	NE	U	NE	NE	23	NE	NE
CDR20291_RS06185	CDR20291_1112	comM	1602	191	53	30	27	83	NE	NE	NE	NE	83	NE	NE
CDR20291_RS06190	CDR20291_1113	dprA	1101	156	78	79	59	118	NE	NE	NE	NE	124	NE	NE			BSU16110	dprA	NE
CDR20291_RS06195	CDR20291_1114	topA	2088	220	30	27	41	76	E	U	U	U	54	U	U			BSU16120	topA	NE
CDR20291_RS06200	CDR20291_1115	codY	786	71	6	0	4	9	NE	E	U	NE	3	E	E	E		BSU16170	codY	NE
CDR20291_RS06205	CDR20291_1116	rarA	1266	169	68	58	67	117	NE	NE	NE	NE	143	NE	NE			BSU27530	rarA	NE
CDR20291_RS06210	CDR20291_1117		771	84	41	23	30	65	NE	NE	NE	NE	69	NE	NE
CDR20291_RS06215	CDR20291_1118	iscR	447	48	18	7	8	25	NE	NE	NE	NE	27	NE	NE			BSU27520	cymR	NE
CDR20291_RS06220	CDR20291_1119	iscS2	1194	130	1	0	0	1	E	E	E	E	0	E	E	E	strong	BSU27510	iscSA	E
CDR20291_RS06225	CDR20291_1120	nifU	441	40	3	2	2	4	E	E	U	E	5	E	E	E	weak	BSU32680	sufU	E
CDR20291_RS06230	CDR20291_1121	trmU	1080	126	1	0	0	1	E	E	E	E	0	E	E	E	strong	BSU27500	trmU	E
CDR20291_RS06235	CDR20291_1122	alaS	2640	282	1	1	0	2	E	E	E	E	1	E	E	E		BSU27410	alaS	E
CDR20291_RS06240	CDR20291_1123	yrzL	258	32	6	7	4	12	NE	NE	NE	NE	13	NE	NE			BSU27400	reoM	NE
CDR20291_RS06245	CDR20291_1124		2172	270	26	15	7	36	E	E	E	E	21	E	E	E	moderate
CDR20291_RS06250	CDR20291_1125	yrrK	426	36	0	0	0	0	E	E	EB	E	3	E	E			BSU27390	yrrK	NE
CDR20291_RS06255	CDR20291_1126		288	27	7	11	14	21	NE	NE	NE	NE	26	NE	NE
CDR20291_RS06260	CDR20291_1127	fur	459	49	16	14	7	25	NE	NE	NE	NE	35	NE	NE			BSU23520	fur	NE
CDR20291_RS06265	CDR20291_1128		738	103	54	63	53	84	NE	NE	NE	NE	90	NE	NE
CDR20291_RS06270	CDR20291_1129	rnj	1677	193	76	28	42	106	NE	NE	NE	NE	75	NE	NE			BSU14530	rnjA	E
CDR20291_RS06275	CDR20291_1130		201	18	3	1	1	5	NE	U	NE	NE	2	U	U/NE	E
CDR20291_RS06280	CDR20291_1131	dacF	1164	122	21	8	11	33	NE	U	E	NE	42	NE	NE			BSU23480	dacF	NE
CDR20291_RS06285	CDR20291_1132		423	44	11	2	6	14	NE	NE	NE	NE	17	NE	NE
CDR20291_RS06290	CDR20291_1133	msmR	837	96	31	9	15	41	NE	NE	NE	NE	36	NE	NE			BSU02220	ybfI	NE
CDR20291_RS06295	CDR20291_1134	spoIVFB	597	86	64	49	42	79	NE	NE	NE	NE	79	NE	NE			BSU37530	ywhC	NE
CDR20291_RS06300	CDR20291_1135	scpA	720	106	47	40	35	72	NE	NE	NE	NE	82	NE	NE			BSU23220	scpA	E
CDR20291_RS06305	CDR20291_1136	scpB	540	65	24	18	19	44	NE	NE	NE	NE	42	NE	NE			BSU23210	scpB	NE
CDR20291_RS06310	CDR20291_1137		630	95	19	12	6	28	NE	NE	NE	NE	35	NE	NE
CDR20291_RS06315	CDR20291_1138	ytfJ	399	50	12	4	9	20	NE	NE	NE	NE	16	NE	NE			BSU29500	gerW	NE
CDR20291_RS06320	CDR20291_1139		441	66	38	45	33	50	NE	NE	NE	NE	58	NE	NE
CDR20291_RS06325	CDR20291_1140	pepA	1452	164	111	91	70	141	NE	NE	NE	NE	146	NE	NE			BSU32050	pepA	NE
CDR20291_RS06330	CDR20291_1141	ywaF	669	100	39	28	21	58	NE	NE	NE	NE	50	NE	NE			BSU38440	ywaF	NE
CDR20291_RS06335	CDR20291_1142		141	8	1	0	2	3	S	EB	S	S	3	S	S
CDR20291_RS06340	CDR20291_1143		321	40	20	21	17	33	NE	NE	NE	NE	35	NE	NE
CDR20291_RS06345	CDR20291_1144	cobB	738	87	38	26	24	56	NE	NE	NE	NE	57	NE	NE			BSU09650	cobB	NE
CDR20291_RS06350	CDR20291_1145	acd	1824	211	119	128	103	173	NE	NE	NE	NE	198	NE	NE			BSU35780	lytD	NE
CDR20291_RS06355	CDR20291_1146	dnaF	4299	437	1	0	0	1	E	E	E	U	2	U	Ei	E	strong	BSU16580	polC	E
CDR20291_RS06360	CDR20291_1147	rimP	462	51	2	0	0	2	NE	E	E	U	0	E	E			BSU16590	ylxS	NE
CDR20291_RS06365	CDR20291_1148	nusA	1155	111	0	0	1	1	E	E	E	E	0	E	E	E	strong	BSU16600	nusA	E
CDR20291_RS06370	CDR20291_1149	ylxR	282	28	0	0	0	0	E	E	EB	E	0	E	E	E		BSU16610	ylxR	NE
CDR20291_RS06375	CDR20291_1150	ylxQ	312	25	0	0	0	0	EB	EB	EB	E	0	E	E	E		BSU16620	rplGA	NE
CDR20291_RS06380	CDR20291_1151	infB	1941	198	0	1	2	2	E	E	E	E	1	E	E	E		BSU16630	infB	E
CDR20291_RS06385	CDR20291_1152	rbfA	381	47	13	18	14	26	NE	NE	NE	NE	16	NE	NE			BSU16650	rbfA	NE
CDR20291_RS06390	CDR20291_1153	nrnA	984	118	1	16	2	18	E	U	E	U	14	E	E	E	strong	BSU29250	nrnA	NE
CDR20291_RS06395	CDR20291_1154	truB	906	112	62	59	62	92	NE	NE	NE	NE	101	NE	NE			BSU16660	truB	NE
CDR20291_RS06400	CDR20291_1155	ribC	930	104	0	1	0	1	E	E	E	E	0	E	E	E	strong	BSU16670	ribC	E
CDR20291_RS06405	CDR20291_1157	rpsO	258	28	0	0	0	0	E	E	EB	E	0	E	E	E		BSU16680	rpsO	E
CDR20291_RS06410	CDR20291_1158		846	98	66	60	57	90	NE	NE	NE	NE	94	NE	NE
CDR20291_RS06415	CDR20291_1159	comR	2112	207	3	4	3	10	E	E	E	E	6	E	E	E	moderate	BSU16690	pnpA	NE
CDR20291_RS06420	CDR20291_1160	ylxY	744	90	13	8	12	26	NE	NE	NE	NE	33	NE	NE
CDR20291_RS06425	CDR20291_1161		1248	151	27	3	14	40	U	E	E	U	9	E	E			BSU16710	mlpA	NE
CDR20291_RS06430	CDR20291_1162	ymxH	246	25	0	0	0	0	EB	EB	EB	E	0	E	E			BSU16720	ymxH	NE
CDR20291_RS06435	CDR20291_1163	dapG	1224	131	0	0	0	0	E	E	E	E	1	E	E	E	strong	BSU16760	dapGA	E
CDR20291_RS06440	CDR20291_1164	tepA	735	72	47	40	25	61	NE	NE	NE	NE	60	NE	NE			BSU16790	tepA	NE
CDR20291_RS06445	CDR20291_1165	ftsK	2412	268	122	86	83	177	NE	NE	NE	NE	192	NE	NE			BSU16800	spoIIIE	NE
CDR20291_RS06450	CDR20291_1166	selU	1059	126	76	52	46	105	NE	NE	NE	NE	102	NE	NE
CDR20291_RS06455	CDR20291_1167	rimO	1335	158	66	58	36	107	NE	NE	NE	NE	98	NE	NE
CDR20291_RS06460	CDR20291_1168	pgsA	543	71	22	11	4	29	NE	NE	E	NE	11	E	E	E	weak	BSU16920	pgsA	E
CDR20291_RS06465	CDR20291_1169	recA	1047	108	31	23	8	50	NE	NE	NE	NE	48	NE	NE			BSU16940	recA	NE
CDR20291_RS06470	CDR20291_1170	rny	1542	164	0	0	0	0	E	E	E	E	0	E	E	E	strong	BSU16960	rny	NE
CDR20291_RS06475	CDR20291_1171		1782	234	14	5	12	28	U	U	U	E	24	U	E	E	none
CDR20291_RS06480	CDR20291_1172	sip3	531	64	31	34	14	43	NE	NE	NE	NE	37	NE	NE			BSU14410	sipT	NE
CDR20291_RS06485	CDR20291_1173	uppP1	825	100	25	36	25	61	NE	NE	NE	NE	66	NE	NE			BSU31150	uppP	NE
CDR20291_RS06490	CDR20291_1174	xerC	909	118	79	77	61	105	NE	NE	NE	NE	107	NE	NE
CDR20291_RS06495	CDR20291_1175	purB	1446	163	99	71	73	140	NE	NE	NE	NE	147	NE	NE			BSU06440	purB	NE
CDR20291_RS06500	CDR20291_1176		453	59	37	40	26	52	NE	NE	NE	NE	58	NE	NE			BSU08410	yfiV	NE
CDR20291_RS06505	CDR20291_1177	malX	1578	199	63	41	34	98	NE	NE	NE	NE	101	NE	NE			BSU13890	ptsG	NE
CDR20291_RS06510	CDR20291_1178		753	93	44	39	35	71	NE	NE	NE	NE	88	U	U/NE
CDR20291_RS06515	CDR20291_1179		1347	147	56	64	54	108	NE	NE	NE	NE	123	NE	NE
CDR20291_RS06520	CDR20291_1180	aspC	1197	119	45	66	48	98	NE	NE	NE	NE	100	NE	NE
CDR20291_RS06525	CDR20291_1181	galT	951	95	53	48	46	79	NE	NE	NE	NE	80	NE	NE
CDR20291_RS06530	CDR20291_1182	exoA	753	85	52	47	41	75	NE	NE	NE	NE	79	NE	NE			BSU40880	exoA	NE
CDR20291_RS06535	CDR20291_1183		777	100	48	52	36	77	NE	NE	NE	NE	89	NE	NE
CDR20291_RS06540	CDR20291_1185	glnA	1899	215	135	112	107	182	NE	NE	NE	NE	188	NE	NE			BSU17460	glnA	NE
CDR20291_RS06545	CDR20291_1186	ugtB	1122	139	59	78	57	107	NE	NE	NE	NE	115	NE	NE
CDR20291_RS06550	CDR20291_1187	esrR	333	37	27	26	21	33	NE	NE	NE	NE	31	NE	NE			BSU11079	yizB	NE
CDR20291_RS06555	CDR20291_1188	esrA	1059	128	44	29	29	71	NE	NE	NE	NE	82	NE	NE
CDR20291_RS06560	CDR20291_1189	esrB	1071	138	79	60	52	103	NE	NE	NE	NE	118	NE	NE
CDR20291_RS06565	CDR20291_1190		537	67	38	36	36	55	NE	NE	NE	NE	65	NE	NE
CDR20291_RS06570	CDR20291_1191	cprA	708	65	3	5	0	8	U	NE	E	NE	5	NE	NE
CDR20291_RS06575	CDR20291_1192	cprB	717	74	14	4	10	23	NE	U	NE	NE	21	NE	NE
CDR20291_RS06580	CDR20291_1193	cprC	759	92	22	7	15	36	NE	NE	NE	NE	46	NE	NE
CDR20291_RS06585	CDR20291_1194	cprK	1389	175	71	49	65	110	NE	NE	NE	NE	144	NE	NE
CDR20291_RS06590	CDR20291_1195	pdxK	822	97	23	5	9	30	NE	E	NE	NE	9	E	E	E	weak	BSU38020	pdxK	NE
CDR20291_RS06595	CDR20291_1196		1155	116	16	9	3	28	U	E	U	NE	29	NE	NE			BSU11910	yjcM	NE
CDR20291_RS06600	CDR20291_1197	cspB	201	17	4	4	3	7	NE	U	NE	NE	9	NE	NE	E
CDR20291_RS06605	CDR20291_1198		429	50	26	27	31	43	NE	NE	NE	NE	46	NE	NE
CDR20291_RS06610	CDR20291_1199	peb4	756	73	27	32	21	52	NE	NE	NE	NE	54	NE	NE
CDR20291_RS06615	CDR20291_1201		507	64	22	21	16	42	NE	NE	NE	NE	51	NE	NE
CDR20291_RS06620	CDR20291_1202		321	27	2	1	0	3	U	U	EB	E	1	E	E	E
CDR20291_RS06625	CDR20291_1203		198	23	1	1	1	2	NE	NE	U	NE	4	U	U/NE	E		BSU34380	slrR	NE
CDR20291_RS06630	CDR20291_1204	fliA	441	53	16	1	4	19	NE	E	NE	NE	13	NE	NE
CDR20291_RS06635	CDR20291_1205		444	56	17	6	3	23	NE	NE	NE	NE	23	NE	NE
CDR20291_RS06640	CDR20291_1206		1065	133	20	14	9	32	NE	U	U	NE	40	NE	NE
CDR20291_RS06645	CDR20291_1207		429	41	2	1	1	3	U	U	U	E	4	E	E
CDR20291_RS06650	CDR20291_1208		447	51	8	2	8	16	U	E	NE	NE	17	NE	NE
CDR20291_RS06655	CDR20291_1209		168	12	1	3	0	3	NE	NE	EB	NE	1	U	U/NE	E
CDR20291_RS06660	CDR20291_1210		2454	267	46	25	13	74	NE	U	E	U	52	E	E
CDR20291_RS06665	CDR20291_1211	ygaU	423	45	9	2	4	12	NE	NE	NE	NE	12	NE	NE			BSU12690	xkdP	NE
CDR20291_RS06670	CDR20291_1212	cwlO	1530	165	25	15	16	45	U	NE	U	NE	65	NE	NE
CDR20291_RS06675	CDR20291_1213		327	34	3	2	2	6	U	U	U	U	7	NE	U/NE	E
CDR20291_RS06680	CDR20291_1214		429	48	7	7	3	11	NE	NE	NE	NE	9	NE	NE
CDR20291_RS06685	CDR20291_1215		1053	128	29	12	12	41	NE	NE	U	NE	29	NE	NE
CDR20291_RS06690	CDR20291_1216		699	86	16	11	4	28	NE	NE	NE	NE	15	NE	NE			BSU25970	yqcA	NE
CDR20291_RS06695	CDR20291_1217		987	129	35	27	12	59	NE	U	NE	NE	54	NE	NE
CDR20291_RS06700	CDR20291_1218		5178	670	154	87	71	244	NE	U	NE	NE	252	U	U/NE
CDR20291_RS06705			354	39	11	6	8	20	NE	NE	NE	NE	23	NE	NE
CDR20291_RS06710	CDR20291_1220		261	33	7	12	3	16	NE	NE	NE	NE	17	NE	NE
CDR20291_RS06715	CDR20291_1221		456	49	7	12	6	19	NE	NE	NE	NE	17	NE	NE
CDR20291_RS06720	CDR20291_1222		420	46	14	12	10	26	NE	NE	NE	NE	19	NE	NE
CDR20291_RS06725	CDR20291_1223		210	19	1	0	2	3	U	EB	NE	NE	3	NE	NE	E
CDR20291_RS06730	CDR20291_1224		210	24	9	8	8	15	NE	NE	NE	NE	18	NE	NE
CDR20291_RS06735	CDR20291_1225		399	47	15	11	15	24	NE	NE	NE	NE	23	NE	NE
CDR20291_RS06740	CDR20291_1226	hatT	2502	279	73	50	37	119	NE	U	NE	NE	114	NE	NE			BSU08400	yfiU	NE
CDR20291_RS06745	CDR20291_1227	hatR	543	62	12	28	18	35	NE	NE	NE	NE	38	NE	NE
CDR20291_RS06750	CDR20291_1228	glpK2	1515	152	60	44	31	98	NE	NE	NE	NE	106	NE	NE			BSU09290	glpK	NE
CDR20291_RS06755	CDR20291_1229	busR	630	74	26	27	27	50	NE	NE	NE	NE	51	NE	NE
CDR20291_RS06760	CDR20291_1230	lamB	792	85	37	16	13	46	NE	NE	NE	NE	51	NE	NE			BSU04050	pxpA	NE
CDR20291_RS06765	CDR20291_1231	ycsG	1221	142	46	15	14	66	NE	U	NE	NE	64	NE	NE			BSU04060	ycsG	NE
CDR20291_RS06770	CDR20291_1232	ybgJ	696	81	19	11	4	24	NE	NE	U	NE	31	NE	NE			BSU04080	pxpB	NE
CDR20291_RS06775	CDR20291_1233	kipA	987	112	33	27	24	59	NE	NE	NE	NE	63	NE	NE			BSU04090	pxpC	NE
CDR20291_RS06780	CDR20291_1234		567	56	20	20	20	34	NE	NE	NE	NE	42	NE	NE
CDR20291_RS06785	CDR20291_1235	ykfB	1068	114	16	9	1	23	NE	U	E	NE	28	U	U/NE			BSU12980	ageB	NE
CDR20291_RS06790	CDR20291_1236		1161	125	24	10	10	37	NE	NE	NE	NE	36	NE	NE
CDR20291_RS06795	CDR20291_1237		2097	258	77	49	46	126	U	NE	NE	NE	108	NE	NE
CDR20291_RS06800	CDR20291_1238		345	29	6	16	10	21	NE	NE	NE	NE	18	NE	NE
CDR20291_RS06805	CDR20291_1239		891	110	43	32	43	77	NE	NE	NE	NE	93	NE	NE
CDR20291_RS06810	CDR20291_1240		1287	146	74	64	64	116	NE	NE	NE	NE	131	NE	NE			BSU30100	yteT	NE
CDR20291_RS06820	CDR20291_1242		795	78	33	36	30	59	NE	NE	NE	NE	67	NE	NE			BSU12920	dppA	NE
CDR20291_RS06825	CDR20291_1243		477	52	19	11	6	25	NE	NE	NE	NE	25	NE	NE
CDR20291_RS06830	CDR20291_1244	cpsA	1170	115	14	13	6	26	U	NE	E	E	39	NE	E
CDR20291_RS06835	CDR20291_1245		864	100	30	15	22	49	NE	NE	NE	NE	62	NE	NE			BSU12970	ykfA	NE
CDR20291_RS06840	CDR20291_1246		594	67	28	24	27	51	NE	NE	NE	NE	61	NE	NE
CDR20291_RS06845	CDR20291_1247	pncA	636	78	38	44	36	66	NE	NE	NE	NE	74	NE	NE
CDR20291_RS06850	CDR20291_1248	glpQ	732	89	31	19	13	45	NE	NE	NE	NE	48	NE	NE			BSU24180	glpQB	NE
CDR20291_RS06855	CDR20291_1249		2190	291	131	90	101	202	NE	NE	NE	NE	232	NE	NE			BSU03490	srfAB	NE
CDR20291_RS06860	CDR20291_1250		1929	218	98	81	67	154	NE	NE	NE	NE	178	NE	NE
CDR20291_RS06865	CDR20291_1251		348	38	13	10	15	26	NE	NE	NE	NE	36	NE	NE
CDR20291_RS06870	CDR20291_1252	yfmR	1920	213	61	90	48	130	NE	NE	NE	NE	143	NE	NE			BSU07370	ettP	NE
CDR20291_RS06875	CDR20291_1253		783	92	32	43	36	65	NE	NE	NE	NE	63	NE	NE
CDR20291_RS06880	CDR20291_1254	ddlR	1449	177	2	2	1	5	U	U	U	U	4	U	Ei	E		BSU05370	ydfD	NE
CDR20291_RS06885	CDR20291_1255	ddl	900	97	0	0	0	0	E	E	E	E	0	E	E	E	strong	BSU04560	ddl	E
CDR20291_RS06890	CDR20291_1256	cinA	1257	130	74	57	48	104	NE	NE	NE	NE	113	NE	NE			BSU16930	cinA	NE
CDR20291_RS06895	CDR20291_1257		780	97	55	60	55	81	NE	NE	NE	NE	91	NE	NE
CDR20291_RS06900	CDR20291_1258		585	80	25	52	39	67	NE	NE	NE	NE	68	NE	NE
CDR20291_RS06905	CDR20291_1259		1431	169	62	76	54	111	NE	NE	NE	NE	119	NE	NE
CDR20291_RS06910	CDR20291_1260		945	106	38	15	17	55	NE	NE	NE	NE	60	NE	NE			BSU05360	ydfC	NE
CDR20291_RS06915	CDR20291_1261	yhcC	936	96	35	43	44	70	NE	NE	NE	NE	81	NE	NE			BSU30480	ytqA	NE
CDR20291_RS06920	CDR20291_1262		549	82	35	47	39	67	NE	NE	NE	NE	67	NE	NE
CDR20291_RS06925	CDR20291_1263		429	59	16	4	4	21	NE	NE	NE	NE	18	NE	NE
CDR20291_RS06930	CDR20291_1264		660	73	31	31	29	51	NE	NE	NE	NE	59	NE	NE
CDR20291_RS06935	CDR20291_1265		1356	175	49	23	21	74	NE	NE	NE	NE	76	NE	NE
CDR20291_RS06945			357	44	16	15	11	20	NE	NE	NE	NE	26	NE	NE
CDR20291_RS06950	CDR20291_1266		1734	185	54	67	60	113	NE	NE	NE	NE	136	NE	NE
CDR20291_RS06955	CDR20291_1267	dccA	846	106	33	50	30	73	NE	NE	NE	NE	84	NE	NE
CDR20291_RS06960	CDR20291_1268	yliE	2235	253	88	95	78	159	NE	NE	NE	NE	177	NE	NE
CDR20291_RS06965	CDR20291_1269		810	111	31	38	46	71	NE	NE	NE	NE	89	NE	NE
CDR20291_RS06970	CDR20291_1270		240	33	9	9	12	22	NE	NE	NE	NE	23	NE	NE
CDR20291_RS06975	CDR20291_1271		177	28	12	10	12	19	NE	NE	NE	NE	25	NE	NE
CDR20291_RS06980	CDR20291_1272	yhiD	675	81	21	42	29	61	NE	NE	NE	NE	57	NE	NE
CDR20291_RS06985	CDR20291_1273	yddQ	555	58	19	12	17	33	NE	NE	NE	NE	31	NE	NE			BSU05070	yddQ	NE
CDR20291_RS06990	CDR20291_1274	ytfH	366	37	14	7	9	22	NE	NE	NE	NE	20	NE	NE
CDR20291_RS06995	CDR20291_1276		786	98	46	21	21	61	NE	NE	NE	NE	71	NE	NE
CDR20291_RS07000	CDR20291_1277		1185	103	22	16	9	35	NE	NE	U	NE	42	NE	NE
CDR20291_RS07005	CDR20291_1278	MA2_22965	765	77	23	28	25	47	NE	NE	NE	NE	49	NE	NE
CDR20291_RS07010	CDR20291_1279	pdaA	825	81	17	6	1	21	NE	U	E	NE	15	NE	NE
CDR20291_RS07015	CDR20291_1280	dinG	3120	398	126	113	90	226	NE	NE	NE	NE	282	NE	NE			BSU22400	dinG	NE
CDR20291_RS07020	CDR20291_1281	rnhA	600	63	32	14	15	43	NE	NE	NE	NE	42	NE	NE
CDR20291_RS07025	CDR20291_1282	cotE	2130	228	32	16	21	55	U	U	NE	NE	78	NE	NE			BSU14220	ahpA	NE
CDR20291_RS07030	CDR20291_1283		249	25	9	10	10	17	NE	NE	NE	NE	21	NE	NE
CDR20291_RS07035	CDR20291_1284	ubiD	1392	186	118	126	88	172	NE	NE	NE	NE	179	U	U/NE
CDR20291_RS07040	CDR20291_1285	ldt4	1470	163	65	93	76	131	NE	NE	NE	NE	156	U	U/NE			BSU18720	yoaR	NE
CDR20291_RS07045	CDR20291_1286		594	74	24	33	33	59	NE	NE	NE	NE	71	U	U/NE
CDR20291_RS07050	CDR20291_1287		1398	177	114	100	74	149	NE	NE	NE	NE	162	NE	NE
CDR20291_RS07055	CDR20291_1288	yohJ	372	57	38	33	27	48	NE	NE	NE	NE	56	NE	NE			BSU38320	cidA	NE
CDR20291_RS07060	CDR20291_1289	lrgB	690	84	43	44	32	67	NE	NE	NE	NE	74	NE	NE			BSU28900	pftB	NE
CDR20291_RS07065	CDR20291_1290		867	109	85	67	54	97	NE	NE	NE	NE	104	NE	NE			BSU11120	yitT	NE
CDR20291_RS07070	CDR20291_1291	XK27_985	810	82	35	47	43	66	NE	NE	NE	NE	75	NE	NE
CDR20291_RS07075	CDR20291_1292		1065	124	69	65	67	101	NE	NE	NE	NE	112	NE	NE			BSU14960	ylbC	NE
CDR20291_RS07080	CDR20291_1293	pdaC	720	73	39	39	31	57	NE	NE	NE	NE	66	NE	NE			BSU12100	pdaC	NE
CDR20291_RS07085	CDR20291_1294	pabA	585	63	29	34	28	48	NE	NE	NE	NE	55	NE	NE			BSU00750	pabA	NE
CDR20291_RS07090	CDR20291_1295	pabB	1350	157	85	102	85	138	NE	NE	NE	NE	149	NE	NE			BSU00740	pabB	NE
CDR20291_RS07095	CDR20291_1296	pabC	744	102	66	43	47	87	NE	NE	NE	NE	93	NE	NE			BSU00760	pabC	NE
CDR20291_RS07100	CDR20291_1297		702	82	24	12	17	34	NE	U	U	U	41	U	U
CDR20291_RS07105	CDR20291_1298	folE	573	49	0	0	0	0	E	E	E	E	0	E	E	E	strong	BSU22780	folEA	E
CDR20291_RS07110	CDR20291_1299	folP	792	86	0	0	0	0	E	E	E	E	0	E	E	E		BSU00770	sul	E
CDR20291_RS07115	CDR20291_1300	folB	366	38	0	0	0	0	E	E	E	E	0	E	E	E		BSU00780	folB	E
CDR20291_RS07120	CDR20291_1301	folK	507	51	2	2	0	3	E	E	E	E	4	E	E	E		BSU00790	folK	E
CDR20291_RS07125	CDR20291_1302	aroF	786	79	37	39	33	59	NE	NE	NE	NE	62	NE	NE			BSU29750	aroA	NE
CDR20291_RS07130	CDR20291_1303	dnaG	1791	197	0	1	0	1	E	E	E	E	0	E	E	E	strong	BSU25210	dnaG	E
CDR20291_RS07135	CDR20291_1304	sigA	1167	106	0	0	0	0	E	E	E	EB	0	EB	EB	E		BSU25200	sigA	E
CDR20291_RS07140	CDR20291_1305	trmK	690	78	28	6	15	39	NE	U	NE	NE	28	NE	NE			BSU25180	trmK	NE
CDR20291_RS07145	CDR20291_1306	ybgI	1098	127	47	65	39	95	NE	NE	NE	NE	113	NE	NE			BSU25170	yqfO	NE
CDR20291_RS07150	CDR20291_1307	wrbA	573	62	37	44	36	57	NE	NE	NE	NE	61	NE	NE
CDR20291_RS07155	CDR20291_1308		468	50	18	24	16	31	NE	NE	NE	NE	36	NE	NE
CDR20291_RS07160	CDR20291_1309		477	44	17	17	16	30	NE	NE	NE	NE	36	NE	NE
CDR20291_RS07165	CDR20291_1310		1092	158	49	67	49	102	NE	NE	NE	NE	104	NE	NE
CDR20291_RS07170	CDR20291_1311		390	44	14	20	12	32	NE	NE	NE	NE	25	NE	NE
CDR20291_RS07175	CDR20291_1312		447	44	5	3	4	10	NE	NE	NE	NE	15	NE	NE
CDR20291_RS07180	CDR20291_1313		726	92	32	22	29	52	NE	NE	NE	NE	66	NE	NE
CDR20291_RS07185	CDR20291_1314		1254	165	55	28	32	84	NE	NE	NE	NE	101	NE	NE
CDR20291_RS07190	CDR20291_1315		678	77	41	48	33	60	NE	NE	NE	NE	71	NE	NE
CDR20291_RS07195	CDR20291_1316		2562	353	177	112	113	240	NE	NE	NE	NE	277	NE	NE
CDR20291_RS07200	CDR20291_1317		1275	141	86	88	48	122	NE	NE	NE	NE	132	NE	NE
CDR20291_RS07205	CDR20291_1318	cwp20	3042	329	107	130	104	220	NE	NE	NE	NE	231	NE	NE
CDR20291_RS07210	CDR20291_1319		300	42	9	12	7	18	NE	NE	NE	NE	22	NE	NE			BSU30310	ytwF	NE
CDR20291_RS07215	CDR20291_1320	pip	2229	249	106	111	72	179	NE	NE	NE	NE	156	NE	NE			BSU10160	yhgE	NE
CDR20291_RS07220	CDR20291_1321	yfiB	1776	219	90	50	52	124	NE	U	NE	NE	147	NE	NE
CDR20291_RS07225	CDR20291_1322	yfiC	1824	230	100	82	72	156	NE	NE	NE	NE	191	NE	NE
CDR20291_RS07230	CDR20291_1323		546	49	21	26	25	40	NE	NE	NE	NE	46	NE	NE	Ambig
CDR20291_RS07235			261	32	11	25	11	26	NE	NE	NE	NE	29	NE	NE
CDR20291_RS07240	CDR20291_1324		429	45	26	15	7	32	NE	NE	NE	NE	36	NE	NE
CDR20291_RS07245	CDR20291_1325		609	69	42	40	34	59	NE	NE	NE	NE	62	NE	NE			BSU04020	yczH	NE
CDR20291_RS07250	CDR20291_1326	feoA	213	31	20	7	9	24	NE	NE	NE	NE	28	NE	NE
CDR20291_RS07255	CDR20291_1327	feoA1	222	20	4	12	10	14	NE	NE	NE	NE	18	NE	NE
CDR20291_RS07260	CDR20291_1328	feoB1	2157	241	48	32	22	81	NE	U	U	NE	78	NE	NE
CDR20291_RS07265	CDR20291_1329		153	19	3	4	6	10	S	S	S	S	8	S	S
CDR20291_RS07270	CDR20291_1330		711	55	18	22	18	38	NE	NE	NE	NE	46	NE	NE
CDR20291_RS07275	CDR20291_1331	ssuC	771	96	23	25	34	57	NE	NE	NE	NE	77	NE	NE			BSU08850	ssuC	NE
CDR20291_RS07280	CDR20291_1332	ssuB	732	85	45	27	24	58	NE	NE	NE	NE	67	NE	NE
CDR20291_RS07285	CDR20291_1333	ssuA	960	94	39	44	37	67	NE	NE	NE	NE	77	NE	NE
CDR20291_RS07290	CDR20291_1334		597	75	16	4	3	20	NE	E	E	U	22	NE	U/NE
CDR20291_RS07295	CDR20291_1335		600	72	15	8	7	24	NE	NE	NE	NE	26	NE	NE
CDR20291_RS07300	CDR20291_1336		468	44	7	3	1	10	NE	NE	U	NE	9	NE	NE
CDR20291_RS07305	CDR20291_1337		912	98	44	54	37	76	NE	NE	NE	NE	95	U	U/NE
CDR20291_RS07310	CDR20291_1338		1119	142	105	113	109	136	NE	NE	NE	NE	140	NE	NE	E
CDR20291_RS07315	CDR20291_1339	metN	966	100	53	62	50	88	NE	NE	NE	NE	99	U	U/NE			BSU32750	metN	NE
CDR20291_RS07320	CDR20291_1340	metI	657	93	55	68	59	83	NE	NE	NE	NE	85	NE	NE			BSU32740	metP	NE
CDR20291_RS07325	CDR20291_1341	metQ	792	94	50	47	35	76	NE	NE	NE	NE	86	NE	NE			BSU32730	metQ	NE
CDR20291_RS07330	CDR20291_1342	ptpA	2739	397	86	48	38	141	U	U	U	U	101	E	E	Ambig
CDR20291_RS07335	CDR20291_1343	mpg	609	87	33	28	29	53	NE	NE	NE	NE	77	NE	NE			BSU38620	aag	NE
CDR20291_RS07340	CDR20291_1344	puuR_1	591	54	17	24	29	39	NE	NE	NE	NE	48	NE	NE
CDR20291_RS07345	CDR20291_1345	proC	804	91	53	57	67	84	NE	NE	NE	NE	87	U	U/NE			BSU23800	proI	NE
CDR20291_RS07350	CDR20291_1346	ypuA	1176	108	28	52	34	77	NE	NE	NE	NE	82	NE	NE			BSU23370	ypuA	NE
CDR20291_RS07355	CDR20291_1347		477	44	14	24	23	36	NE	NE	NE	NE	42	NE	NE
CDR20291_RS07360	CDR20291_1348	sigA2	885	91	39	36	39	70	NE	NE	NE	NE	77	NE	NE
CDR20291_RS07365	CDR20291_1349		1545	196	65	69	56	122	NE	NE	NE	NE	156	NE	NE
CDR20291_RS07370	CDR20291_1350	deoC	660	72	18	24	12	38	NE	NE	U	NE	46	NE	NE			BSU39420	deoC	NE
CDR20291_RS07375	CDR20291_1351	gntR1	369	44	6	11	9	17	NE	NE	NE	NE	24	NE	NE
CDR20291_RS07380	CDR20291_1352		876	104	10	7	5	21	U	U	U	U	33	NE	U/NE
CDR20291_RS07385	CDR20291_1353		795	123	37	39	26	72	NE	NE	NE	NE	78	NE	NE
CDR20291_RS07390	CDR20291_1354		1326	165	51	63	42	110	NE	NE	NE	NE	94	NE	NE
CDR20291_RS07395	CDR20291_1355		585	50	9	23	9	31	NE	NE	NE	NE	34	NE	NE
CDR20291_RS07400	CDR20291_1356		150	22	11	10	11	19	S	S	S	S	20	S	S
CDR20291_RS07405	CDR20291_1357		900	103	36	30	25	65	NE	U	NE	NE	83	NE	NE
CDR20291_RS07410	CDR20291_1358		570	71	31	42	20	57	NE	NE	NE	NE	66	NE	NE
CDR20291_RS07415	CDR20291_1359		648	54	18	32	19	43	NE	NE	NE	NE	43	NE	NE
CDR20291_RS07420	CDR20291_1360		915	103	35	28	16	57	NE	NE	NE	NE	61	NE	NE
CDR20291_RS07425			183	19	11	9	7	15	NE	NE	NE	NE	18	NE	NE
CDR20291_RS07430	CDR20291_1361	panC	849	90	19	24	18	44	NE	NE	NE	NE	47	NE	NE			BSU22420	panC	NE
CDR20291_RS07435	CDR20291_1362	panB	828	86	18	12	11	27	NE	U	NE	E	28	NE	E			BSU22430	panB	NE
CDR20291_RS07440	CDR20291_1363		939	108	28	25	19	46	NE	NE	NE	NE	50	NE	NE
CDR20291_RS07445	CDR20291_1364	pdcA	2094	233	113	102	103	177	NE	NE	NE	NE	219	U	U/NE
CDR20291_RS07450			285	48	22	14	13	28	NE	NE	NE	NE	40	NE	NE
CDR20291_RS07455	CDR20291_1365	bltR	819	101	39	31	26	67	NE	NE	NE	NE	87	U	U/NE
CDR20291_RS07460	CDR20291_1366	feoB	2121	258	66	40	44	113	NE	NE	NE	NE	127	NE	NE
CDR20291_RS07465	CDR20291_1367	feoA2	228	28	5	4	5	11	NE	NE	NE	NE	8	NE	NE
CDR20291_RS07470	CDR20291_1368	elaA	441	52	17	18	17	32	NE	NE	NE	NE	32	NE	NE
CDR20291_RS07475	CDR20291_1369		969	135	72	47	53	95	NE	NE	NE	NE	115	NE	NE
CDR20291_RS07480	CDR20291_1370	tyrS	1209	119	1	0	1	2	E	E	E	E	2	E	E	E		BSU38460	tyrZ	NE
CDR20291_RS07485	CDR20291_1371	pgdA	882	72	22	26	25	48	NE	NE	NE	NE	52	NE	NE
CDR20291_RS07490	CDR20291_1372		945	108	43	61	41	87	NE	NE	NE	NE	97	NE	NE
CDR20291_RS07495	CDR20291_1373		546	49	31	25	16	40	NE	NE	NE	NE	48	NE	NE
CDR20291_RS07500	CDR20291_1374		1149	137	34	31	23	62	NE	NE	NE	NE	94	NE	NE
CDR20291_RS07505	CDR20291_1375	pyrC	1266	134	46	46	37	83	NE	NE	NE	NE	95	NE	NE			BSU15500	pyrC	NE
CDR20291_RS07510	CDR20291_1376		1233	139	48	56	49	89	NE	NE	NE	NE	100	NE	NE			BSU14370	yknZ	NE
CDR20291_RS07515	CDR20291_1377		675	72	13	37	26	50	NE	NE	NE	NE	54	NE	NE			BSU33270	yvrO	NE
CDR20291_RS07520	CDR20291_1378		1230	123	33	43	32	69	NE	NE	NE	NE	74	NE	NE
CDR20291_RS07525	CDR20291_1379		1005	129	39	26	37	69	NE	NE	NE	NE	81	NE	NE
CDR20291_RS07530	CDR20291_1380		675	74	25	30	20	47	NE	NE	NE	NE	51	NE	NE			BSU30400	bceR	NE
CDR20291_RS07535	CDR20291_1381		768	84	9	11	10	24	NE	NE	NE	NE	34	NE	NE
CDR20291_RS07540	CDR20291_1382		1938	289	84	40	56	138	NE	NE	NE	NE	163	NE	NE
CDR20291_RS07545	CDR20291_1383	ggt	1614	163	64	41	37	92	NE	NE	NE	NE	124	NE	NE			BSU36100	ywrD	NE
CDR20291_RS07550	CDR20291_1384	sseA	852	88	18	26	19	42	NE	NE	NE	NE	42	NE	NE
CDR20291_RS07555	CDR20291_1385	gltA	894	96	37	8	17	54	NE	U	E	NE	46	NE	NE
CDR20291_RS07560	CDR20291_1386	aspB	1395	134	65	8	25	76	NE	E	NE	NE	63	NE	NE			BSU18440	gltB	NE
CDR20291_RS07565	CDR20291_1387	yliE	2220	281	132	108	119	207	NE	NE	NE	NE	249	NE	NE
CDR20291_RS07570	CDR20291_1388		747	86	18	15	5	28	NE	NE	U	NE	27	NE	NE
CDR20291_RS07575	CDR20291_1389		1881	253	45	18	28	70	NE	U	U	NE	86	NE	NE			BSU39630	yxdM	NE
CDR20291_RS07580	CDR20291_1390		1392	192	123	120	96	177	NE	NE	NE	U	182	NE	U/NE
CDR20291_RS07585	CDR20291_1391	fic	1041	123	47	67	47	98	NE	NE	NE	NE	114	NE	NE
CDR20291_RS07590	CDR20291_1392	azoR	654	70	19	5	7	27	NE	NE	U	NE	22	NE	NE			BSU33540	azoR2	NE
CDR20291_RS07595	CDR20291_1393		210	23	1	2	4	6	U	NE	NE	NE	12	NE	NE	E
CDR20291_RS07600	CDR20291_1394	M1-874	567	69	29	29	30	54	NE	NE	NE	NE	64	NE	NE
CDR20291_RS07605	CDR20291_1395	yplQ	654	80	37	40	36	66	NE	NE	NE	NE	72	NE	NE			BSU21790	trhA	NE
CDR20291_RS07610			177	24	10	17	8	19	NE	NE	NE	NE	21	NE	NE
CDR20291_RS07615	CDR20291_1396	hisZ	945	115	38	13	13	53	NE	NE	NE	NE	57	NE	NE			BSU34930	hisZ	NE
CDR20291_RS07620	CDR20291_1397	hisG	627	80	29	11	13	35	NE	NE	NE	NE	53	NE	NE			BSU34920	hisG	NE
CDR20291_RS07625	CDR20291_1398	hisC	1050	130	40	19	28	64	NE	NE	NE	NE	66	NE	NE
CDR20291_RS07630	CDR20291_1399	hisB	579	69	27	16	15	39	NE	NE	NE	NE	43	NE	NE			BSU34900	hisB	NE
CDR20291_RS07635	CDR20291_1400	hisH	606	77	25	8	16	36	NE	NE	NE	NE	40	NE	NE			BSU34890	hisH	NE
CDR20291_RS07640	CDR20291_1401	hisA	723	91	38	27	25	61	NE	NE	NE	NE	70	NE	NE			BSU34880	hisA	NE
CDR20291_RS07645	CDR20291_1402	hisF	759	69	19	11	9	30	NE	NE	U	NE	32	NE	NE			BSU34870	hisF	NE
CDR20291_RS07650	CDR20291_1403	hisI	669	77	25	20	19	40	NE	NE	NE	NE	59	NE	NE			BSU34860	hisI	NE
CDR20291_RS07655	CDR20291_1404		1329	157	84	62	63	113	NE	NE	NE	NE	125	NE	NE
CDR20291_RS07660	CDR20291_1405	pdaV	834	89	30	53	33	62	NE	NE	NE	NE	70	NE	NE
CDR20291_RS07665	CDR20291_1406	prsA2	957	102	41	59	33	81	NE	NE	NE	NE	86	NE	NE
CDR20291_RS07670	CDR20291_1407	csfV	483	66	35	27	34	53	NE	NE	NE	NE	62	NE	NE			BSU27120	sigV	NE
CDR20291_RS07675	CDR20291_1408	rsiV	870	106	48	38	33	70	NE	NE	NE	NE	75	NE	NE			BSU27130	rsiV	NE
CDR20291_RS07680	CDR20291_1409	lbpA	756	96	53	58	39	82	NE	NE	NE	NE	87	NE	NE
CDR20291_RS07685	CDR20291_1410	pucA	822	91	50	64	53	80	NE	NE	NE	NE	87	U	U/NE			BSU32510	pucA	NE
CDR20291_RS07690	CDR20291_1411		762	94	48	44	33	74	NE	NE	NE	NE	84	NE	NE
CDR20291_RS07695	CDR20291_1412		240	29	4	4	5	10	NE	NE	NE	NE	16	NE	NE
CDR20291_RS07700	CDR20291_1413	ilvC	1047	95	17	6	7	26	NE	U	U	NE	9	E	E			BSU28290	ilvC	NE
CDR20291_RS07705	CDR20291_1414	ilvB	1689	183	24	5	6	31	NE	E	E	NE	24	E	E			BSU28310	ilvB	NE
CDR20291_RS07710	CDR20291_1415		1131	124	39	23	22	64	NE	NE	NE	NE	69	NE	NE
CDR20291_RS07715	CDR20291_1416		708	87	8	13	3	18	E	E	E	E	17	E	E	Ambig
CDR20291_RS07720	CDR20291_1417		870	104	26	50	39	66	NE	NE	NE	NE	72	NE	NE
CDR20291_RS07725	CDR20291_1418		507	57	14	21	17	30	NE	NE	NE	NE	39	NE	NE
CDR20291_RS07730			549	60	22	25	24	40	NE	NE	NE	NE	44	NE	NE
CDR20291_RS07735	CDR20291_1418B		342	29	1	0	0	1	U	E	EB	E	2	E	E	E
CDR20291_RS07740			204	21	3	3	4	7	NE	NE	NE	NE	5	NE	NE
CDR20291_RS07745	CDR20291_1419		810	90	30	4	8	33	NE	U	U	NE	31	NE	NE
CDR20291_RS07750			210	21	5	3	2	7	NE	NE	NE	NE	9	NE	NE
CDR20291_RS07755			375	38	11	4	6	17	NE	NE	NE	NE	16	NE	NE
CDR20291_RS07760			171	26	4	3	5	8	NE	NE	NE	NE	9	NE	NE
CDR20291_RS07765			393	42	4	2	4	10	NE	NE	NE	NE	8	NE	NE
CDR20291_RS07770			150	21	5	8	2	11	S	S	S	S	12	S	S
CDR20291_RS07775	CDR20291_1420		438	46	12	3	5	16	NE	U	NE	NE	13	NE	NE
CDR20291_RS07780	CDR20291_1421		1167	133	31	15	10	43	U	U	U	U	44	NE	U/NE
CDR20291_RS07785			336	42	11	4	2	15	NE	NE	U	NE	12	NE	NE
CDR20291_RS07790	CDR20291_1422		573	75	13	9	13	29	NE	NE	NE	NE	23	NE	NE
CDR20291_RS07795	CDR20291_1423		573	56	5	10	3	16	NE	U	U	NE	13	NE	NE
CDR20291_RS07800	CDR20291_1424		1959	232	36	13	15	55	NE	E	U	NE	52	NE	NE
CDR20291_RS07805	CDR20291_1425		2418	264	58	24	32	87	NE	E	U	NE	87	NE	NE
CDR20291_RS07810			327	31	6	5	2	11	NE	NE	NE	NE	12	NE	NE
CDR20291_RS07815	CDR20291_1426		1371	176	46	5	10	55	NE	U	U	NE	50	NE	NE
CDR20291_RS07820			138	13	1	0	1	1	S	EB	S	S	8	S	S
CDR20291_RS07825	CDR20291_1427		480	58	11	11	9	23	NE	NE	NE	NE	23	NE	NE
CDR20291_RS07830	CDR20291_1428		453	49	11	4	10	20	NE	NE	NE	NE	19	NE	NE
CDR20291_RS07835	CDR20291_1429		975	124	53	26	21	66	NE	NE	NE	NE	78	NE	NE
CDR20291_RS07840	CDR20291_1430		510	79	23	12	22	41	NE	NE	NE	NE	66	NE	NE
CDR20291_RS07845	CDR20291_1431		693	61	8	3	3	12	NE	U	U	NE	10	U	U/NE			BSU26200	stmA	NE
CDR20291_RS07850	CDR20291_1432		1254	140	39	20	24	62	NE	U	NE	NE	53	NE	NE			BSU26190	stmB	NE
CDR20291_RS07855	CDR20291_1433		1443	174	46	17	13	66	NE	U	NE	NE	59	NE	NE
CDR20291_RS07860	CDR20291_1434		1536	166	45	34	32	74	NE	NE	NE	NE	80	NE	NE
CDR20291_RS07865			249	40	10	15	14	26	NE	NE	NE	NE	35	NE	NE
CDR20291_RS07870	CDR20291_1435		564	55	4	8	2	12	NE	NE	E	NE	13	NE	NE
CDR20291_RS07875	CDR20291_1436		891	95	30	8	13	41	NE	NE	NE	NE	24	NE	NE
CDR20291_RS07880	CDR20291_1436A		234	27	3	2	1	6	NE	NE	U	NE	5	NE	NE	E
CDR20291_RS07885	CDR20291_1437		402	50	14	2	13	26	NE	NE	NE	NE	24	NE	NE
CDR20291_RS07890	CDR20291_1438		348	48	10	6	3	16	NE	NE	U	NE	15	NE	NE
CDR20291_RS07895			291	26	5	0	2	7	NE	E	NE	NE	6	NE	NE
CDR20291_RS07900	CDR20291_1439		807	94	56	55	57	80	NE	NE	NE	NE	86	NE	NE
CDR20291_RS07905	CDR20291_1440		438	48	12	5	9	18	NE	NE	NE	NE	21	NE	NE
CDR20291_RS07910			186	23	10	0	4	12	NE	EB	NE	NE	9	NE	NE
CDR20291_RS07915	CDR20291_1441	xkdK	1311	147	26	11	13	43	U	NE	NE	NE	51	NE	NE			BSU12650	xkdK	NE
CDR20291_RS07920	CDR20291_1442	xkdM	471	51	9	7	4	17	NE	NE	NE	NE	25	NE	NE			BSU12660	xkdM	NE
CDR20291_RS07925	CDR20291_1443		828	97	37	30	22	63	NE	NE	NE	NE	80	NE	NE
CDR20291_RS07930	CDR20291_1444		441	44	6	7	5	13	NE	NE	NE	NE	16	NE	NE			BSU12671	xkdN	NE
CDR20291_RS07935	CDR20291_1445		162	17	10	5	3	14	NE	NE	NE	NE	13	NE	NE
CDR20291_RS07940			189	16	0	2	1	3	EB	NE	NE	NE	1	NE	NE
CDR20291_RS07945	CDR20291_1446		867	97	41	31	29	63	NE	NE	NE	NE	80	NE	NE
CDR20291_RS07950	CDR20291_1447		528	63	36	47	32	59	NE	NE	NE	NE	62	NE	NE
CDR20291_RS07955	CDR20291_1448		768	90	27	30	27	56	NE	NE	NE	NE	74	NE	NE			BSU21340	yomJ	NE
CDR20291_RS07960	CDR20291_1449		2373	236	25	13	13	47	U	E	U	NE	55	NE	NE
CDR20291_RS07965	CDR20291_1450		690	73	15	7	5	23	NE	NE	U	NE	20	NE	NE
CDR20291_RS07970	CDR20291_1451		1893	203	57	18	22	82	NE	U	U	NE	63	U	U/NE			BSU26010	yqbQ	NE
CDR20291_RS07975	CDR20291_1452		261	28	6	2	1	8	NE	NE	U	NE	5	NE	NE			BSU12710	xkdR	NE
CDR20291_RS07980	CDR20291_1453		420	47	5	2	4	10	NE	NE	NE	NE	13	NE	NE			BSU25990	yqbS	NE
CDR20291_RS07985	CDR20291_1454	xkdT	1050	117	22	12	8	36	U	U	U	NE	40	NE	NE			BSU12730	xkdT	NE
CDR20291_RS07990	CDR20291_1455		618	83	26	14	7	40	NE	NE	NE	NE	31	NE	NE			BSU12740	xkdU	NE
CDR20291_RS07995	CDR20291_1456		1026	120	21	12	15	41	NE	U	NE	NE	41	NE	NE
CDR20291_RS08000	CDR20291_1457		1527	177	35	12	14	52	NE	E	U	NE	50	NE	NE
CDR20291_RS08005	CDR20291_1458		294	37	14	11	5	23	NE	NE	NE	NE	23	NE	NE
CDR20291_RS08010	CDR20291_1459		183	26	4	2	1	7	NE	U	NE	NE	7	NE	NE	E
CDR20291_RS08015	CDR20291_1460		567	64	17	5	6	23	NE	NE	U	NE	19	NE	NE
CDR20291_RS08020			291	31	8	7	4	16	NE	NE	NE	NE	14	NE	NE
CDR20291_RS08025	CDR20291_1461		258	32	4	6	4	13	NE	NE	NE	NE	10	NE	NE
CDR20291_RS08030	CDR20291_1462		864	115	75	74	52	103	NE	NE	NE	NE	113	U	U/NE
CDR20291_RS08035	CDR20291_1463		813	103	27	10	13	36	NE	U	U	NE	37	NE	NE
CDR20291_RS08040	CDR20291_1464		2400	301	129	100	105	206	NE	NE	NE	NE	254	NE	NE
CDR20291_RS08045			186	12	0	2	2	2	EB	NE	NE	U	3	U	U
CDR20291_RS08050	CDR20291_1465		678	75	9	3	3	14	NE	E	U	NE	12	NE	NE			BSU04430	ydbD	NE
CDR20291_RS08055	CDR20291_1466	yyaL	2037	232	44	40	49	103	U	U	NE	NE	121	NE	NE			BSU40820	yyaL	NE
CDR20291_RS08060	CDR20291_1467	hpr	567	58	27	30	12	42	NE	NE	NE	NE	36	NE	NE			BSU03080	ycgE	NE
CDR20291_RS08065			537	56	33	29	28	45	NE	NE	NE	NE	54	NE	NE
CDR20291_RS08075	CDR20291_1469		756		#N/A	#N/A	#N/A		#N/A	#N/A	#N/A				U/NE	E
CDR20291_RS08085	CDR20291_1470		1215	145	84	55	78	116	NE	NE	NE	NE	128	NE	NE
CDR20291_RS08090	CDR20291_1471		522	50	14	13	20	32	NE	NE	NE	NE	35	NE	NE
CDR20291_RS08095	CDR20291_1472	yuiC	798	89	35	15	8	45	NE	E	U	NE	28	NE	NE
CDR20291_RS08100	CDR20291_1473		591	78	46	24	20	58	NE	NE	NE	NE	67	NE	NE			BSU25700	yqeF	NE
CDR20291_RS08105	CDR20291_1474	pgm	1698	198	77	79	73	141	NE	NE	NE	NE	178	U	U/NE
CDR20291_RS08110	CDR20291_1475	yihY	840	115	22	13	19	41	NE	E	NE	NE	45	NE	NE			BSU07900	yfkH	NE
CDR20291_RS08115	CDR20291_1476	ptpC	1857	237	131	146	105	209	NE	NE	NE	NE	223	U	U/NE
CDR20291_RS08120	CDR20291_1477	hom2	1218	157	22	5	16	38	NE	E	U	NE	45	NE	NE			BSU32260	homA	NE
CDR20291_RS08125	CDR20291_1478		495	37	9	0	3	11	NE	E	NE	NE	9	NE	NE
CDR20291_RS08130	CDR20291_1479	hisD	1266	128	32	30	37	67	NE	NE	NE	NE	82	NE	NE			BSU34910	hisD	NE
CDR20291_RS08135	CDR20291_1480		753	62	20	25	17	36	NE	NE	NE	NE	33	NE	NE
CDR20291_RS08140	CDR20291_1481		270	20	7	12	5	17	NE	NE	NE	NE	16	NE	NE			BSU26900	yraL	NE
CDR20291_RS08145	CDR20291_1482		1095	148	91	90	97	127	NE	NE	NE	NE	137	NE	NE
CDR20291_RS08150	CDR20291_1483		951	110	33	19	20	56	NE	NE	NE	NE	63	NE	NE
CDR20291_RS08155	CDR20291_1484		1185	152	27	20	19	51	NE	NE	NE	NE	64	NE	NE
CDR20291_RS08160	CDR20291_1485		1497	171	20	15	21	46	NE	U	NE	NE	59	NE	NE
CDR20291_RS08165	CDR20291_1486		951	114	19	6	7	30	NE	U	U	NE	37	NE	NE
CDR20291_RS08170	CDR20291_1487	rbsB2	963	96	18	19	14	33	NE	NE	NE	NE	36	U	U/NE
CDR20291_RS08175	CDR20291_1488	yitT5	633	83	35	36	32	57	NE	NE	NE	NE	71	NE	NE
CDR20291_RS08185	CDR20291_1489	kdpA	1677	193	40	27	20	71	U	NE	NE	NE	57	U	U/NE
CDR20291_RS08190	CDR20291_1490	kdpB	2058	218	34	23	21	65	NE	U	U	NE	65	NE	NE
CDR20291_RS08195	CDR20291_1491	kdpC	627	68	11	15	8	23	NE	NE	NE	NE	26	NE	NE
CDR20291_RS08200	CDR20291_1492	cysK	909	96	22	16	28	50	NE	NE	NE	NE	54	NE	NE			BSU00730	cysK	NE
CDR20291_RS08205	CDR20291_1493	cysE	591	63	24	9	15	34	NE	NE	U	NE	31	NE	NE			BSU00930	cysE	NE
CDR20291_RS08210			189	13	3	7	3	9	NE	NE	NE	NE	11	NE	NE
CDR20291_RS08215	CDR20291_1494	map2	870	87	33	35	23	64	NE	NE	NE	NE	61	NE	NE
CDR20291_RS08220	CDR20291_1495		1245	156	39	17	23	65	NE	U	NE	NE	69	U	U/NE
CDR20291_RS08225	CDR20291_1496	yazA	312	46	17	3	13	22	NE	U	NE	NE	35	NE	NE			BSU00350	yazA	NE
CDR20291_RS08230	CDR20291_1497	thiD	795	91	25	8	9	33	NE	NE	NE	NE	24	NE	NE			BSU11710	thiD	NE
CDR20291_RS08235	CDR20291_1498	thiM	789	95	15	8	6	24	NE	E	E	U	25	NE	U/NE			BSU38300	thiM	NE
CDR20291_RS08240	CDR20291_1499	thiE	633	67	15	8	6	23	NE	NE	NE	NE	26	NE	NE			BSU38290	thiE	NE
CDR20291_RS08245	CDR20291_1500	ptcB	303	35	16	22	13	31	NE	NE	NE	NE	35	U	U/NE
CDR20291_RS08250	CDR20291_1501		750	97	29	13	25	51	NE	NE	NE	NE	57	NE	NE
CDR20291_RS08255	CDR20291_1502	nodI	963	112	24	7	10	35	NE	U	U	NE	32	NE	NE
CDR20291_RS08260	CDR20291_1503		459	45	7	2	2	11	NE	NE	U	NE	8	NE	NE
CDR20291_RS08265	CDR20291_1504		357	45	18	19	26	38	NE	NE	NE	NE	42	NE	NE			BSU09060	yhcF	NE
CDR20291_RS08270	CDR20291_1505	yhcG	717	73	14	6	11	26	NE	NE	NE	NE	35	NE	NE
CDR20291_RS08275	CDR20291_1506		825	132	52	19	18	66	NE	NE	NE	NE	64	NE	NE
CDR20291_RS08280	CDR20291_1507		1200	176	49	34	29	84	NE	NE	NE	NE	101	NE	NE
CDR20291_RS08285	CDR20291_1508		813	131	36	24	29	64	NE	NE	NE	NE	72	NE	NE
CDR20291_RS08290	CDR20291_1509		1269	184	51	30	21	78	NE	NE	U	NE	90	NE	NE
CDR20291_RS08295	CDR20291_1510		1182	118	29	21	23	50	NE	U	NE	NE	55	NE	NE
CDR20291_RS08300	CDR20291_1511	cotA	918	118	31	14	14	49	NE	U	NE	NE	42	NE	NE
CDR20291_RS08305	CDR20291_1512	natA	795	75	44	27	21	56	NE	NE	NE	NE	69	NE	NE			BSU02750	natA	NE
CDR20291_RS08310	CDR20291_1513	natB	2061	276	185	122	120	234	NE	NE	NE	NE	257	U	U/NE			BSU02760	natB	NE
CDR20291_RS08315	CDR20291_1514	yliE	1545	204	90	61	90	144	NE	NE	NE	NE	172	NE	NE
CDR20291_RS08320	CDR20291_1515		369	41	24	19	22	29	NE	NE	NE	NE	33	NE	NE
CDR20291_RS08325	CDR20291_1516	skfE	726	83	39	31	19	61	NE	NE	NE	NE	64	NE	NE			BSU09070	yhcG	NE
CDR20291_RS08330	CDR20291_1517		765	110	42	40	31	72	NE	NE	NE	NE	98	NE	NE
CDR20291_RS08335	CDR20291_1518	yjjL	1251	157	86	96	88	133	NE	NE	NE	NE	146	NE	NE			BSU40570	yybO	NE
CDR20291_RS08340	CDR20291_1519	mscS	885	109	46	71	52	91	NE	NE	NE	NE	99	NE	NE			BSU09640	yhdY	NE
CDR20291_RS08345	CDR20291_1520		618	69	10	16	14	27	NE	NE	NE	NE	41	NE	NE			BSU13280	ykoJ	NE
CDR20291_RS08350	CDR20291_1521	dfa1	2532	293	140	135	92	213	NE	NE	NE	NE	246	NE	NE			BSU03300	nasD	NE
CDR20291_RS08355	CDR20291_1522	vanR	702	77	34	36	34	59	NE	NE	NE	NE	71	NE	NE
CDR20291_RS08360	CDR20291_1523	vanS	1083	120	60	53	46	95	NE	NE	NE	NE	107	NE	NE
CDR20291_RS08365	CDR20291_1524	vanG	1101	105	15	7	7	26	NE	U	U	NE	21	NE	NE			BSU04560	ddl	E
CDR20291_RS08370	CDR20291_1525	vanY	807	92	8	9	4	19	U	NE	E	NE	12	NE	NE
CDR20291_RS08375	CDR20291_1526	vanT	2139	274	57	28	22	85	NE	U	U	NE	109	NE	NE
CDR20291_RS08380	CDR20291_1527	yhjE	621	69	35	36	31	58	NE	NE	NE	NE	64	NE	NE			BSU10480	yhjE	NE
CDR20291_RS08385	CDR20291_1528	yvsG	537	80	52	54	47	73	NE	NE	NE	U	77	U	U			BSU33350	yvsG	NE
CDR20291_RS08390	CDR20291_1529	sodA	705	76	11	7	5	22	NE	NE	U	NE	19	NE	NE			BSU25020	sodA	NE
CDR20291_RS08395	CDR20291_1530	asnB	1875	237	88	75	54	132	NE	NE	NE	NE	152	NE	NE			BSU30540	asnB	NE
CDR20291_RS08400	CDR20291_1531		1437	166	65	72	56	109	NE	NE	NE	NE	111	NE	NE
CDR20291_RS08405	CDR20291_1532		579	57	18	38	29	51	NE	NE	NE	NE	53	NE	NE			BSU02910	yceE	NE
CDR20291_RS08410	CDR20291_1533		579	59	30	41	36	50	NE	NE	NE	NE	54	NE	NE
CDR20291_RS08415	CDR20291_1534	yceC	630	64	39	43	31	54	NE	NE	NE	NE	58	NE	NE			BSU02890	yceC	NE
CDR20291_RS08420	CDR20291_1535	pacL2	2760	300	133	143	138	230	NE	NE	NE	NE	253	NE	NE
CDR20291_RS08425	CDR20291_1536	yceH	1563	177	105	101	67	150	NE	NE	NE	NE	155	NE	NE			BSU02930	yceG	NE
CDR20291_RS08430	CDR20291_1537	yceH	1137	117	41	52	38	81	NE	NE	NE	NE	105	NE	NE			BSU02940	yceH	NE
CDR20291_RS08435	CDR20291_1538	apt	1077	139	63	67	66	110	NE	NE	NE	NE	118	NE	NE
CDR20291_RS08440	CDR20291_1539	apt	1239	158	71	77	60	121	NE	NE	NE	NE	134	NE	NE
CDR20291_RS08445	CDR20291_1540	stiP	1089	123	62	51	40	98	NE	NE	NE	NE	110	NE	NE
CDR20291_RS08450	CDR20291_1541		792	103	62	58	43	88	NE	NE	NE	NE	100	NE	NE
CDR20291_RS08455	CDR20291_1542	puuR	555	61	31	39	32	51	NE	NE	NE	NE	55	NE	NE
CDR20291_RS08460	CDR20291_1543	yjcL	1203	148	35	20	9	53	NE	NE	NE	NE	62	NE	NE			BSU11900	yjcL	NE
CDR20291_RS08465	CDR20291_1544		981	112	24	13	18	41	NE	NE	NE	NE	42	NE	NE
CDR20291_RS08470	CDR20291_1545	yclN	954	141	25	18	16	45	NE	NE	NE	NE	44	NE	NE			BSU03800	fbpN	NE
CDR20291_RS08475	CDR20291_1546	fatC	957	139	18	13	6	31	NE	NE	NE	NE	48	NE	NE			BSU03810	fbpO	NE
CDR20291_RS08480	CDR20291_1547	yclP	756	95	18	8	8	29	NE	NE	NE	NE	21	NE	NE			BSU03820	fpiD	NE
CDR20291_RS08485	CDR20291_1548	yclQ	966	115	10	9	11	25	E	NE	U	NE	27	NE	NE			BSU03830	fpbQ	NE
CDR20291_RS08490	CDR20291_1549	yliE	1860	220	92	68	62	145	NE	NE	NE	NE	173	NE	NE
CDR20291_RS08495	CDR20291_1550	terA	600	55	20	21	9	33	NE	NE	NE	NE	36	NE	NE
CDR20291_RS08500	CDR20291_1551	metQ	798	84	27	25	23	51	NE	NE	NE	NE	60	NE	NE
CDR20291_RS08505	CDR20291_1552	lplA	987	102	26	14	22	47	NE	NE	NE	NE	51	NE	NE			BSU10250	lplJ	NE
CDR20291_RS08510	CDR20291_1553	nhaC	1731	210	76	56	61	126	NE	NE	NE	NE	150	NE	NE
CDR20291_RS08525	CDR20291_1556	gcvPB	1458	146	26	36	32	65	NE	NE	NE	NE	101	NE	NE			BSU24550	gcvPB	NE
CDR20291_RS08530	CDR20291_1557	yfgQ	2358	285	116	90	93	195	NE	NE	NE	NE	230	NE	NE
CDR20291_RS08535	CDR20291_1558	ppnP	318	31	5	13	7	19	NE	NE	NE	NE	15	NE	NE
CDR20291_RS08540	CDR20291_1559		756	86	21	18	14	37	NE	NE	NE	NE	45	NE	NE
CDR20291_RS08545	CDR20291_1560	guaD	1272	147	46	55	42	94	NE	NE	NE	NE	101	NE	NE
CDR20291_RS08550			240	36	4	3	3	9	NE	NE	NE	NE	6	NE	NE
CDR20291_RS08555			288	44	8	6	8	17	NE	NE	NE	NE	27	NE	NE
CDR20291_RS08560	CDR20291_1561	ydcN	552	59	23	22	26	43	NE	NE	NE	NE	46	NE	NE			BSU33660	rghRA	NE
CDR20291_RS08565	CDR20291_1562	cysM	963	88	25	19	11	42	NE	NE	NE	NE	55	NE	NE
CDR20291_RS08570	CDR20291_1563	glpQ	1845	251	80	33	35	108	NE	NE	NE	NE	125	NE	NE
CDR20291_RS08575	CDR20291_1564	maa	585	58	23	23	18	40	NE	NE	NE	NE	46	NE	NE
CDR20291_RS08580			177	26	14	15	10	21	NE	NE	NE	NE	22	NE	NE
CDR20291_RS08585	CDR20291_1565		1023	150	29	13	16	52	NE	E	NE	NE	55	NE	NE
CDR20291_RS08590	CDR20291_1566		888	98	16	4	8	26	NE	U	U	NE	29	NE	NE
CDR20291_RS08595	CDR20291_1567		774	109	33	8	12	47	NE	NE	NE	NE	32	NE	NE
CDR20291_RS08600	CDR20291_1568		726	83	26	13	13	38	NE	U	U	NE	49	NE	NE			BSU33221	yvrH	NE
CDR20291_RS08605	CDR20291_1569		1404	195	53	37	34	91	NE	NE	NE	NE	89	NE	NE			BSU33210	yvrG	NE
CDR20291_RS08610	CDR20291_1570		825	113	23	20	21	53	NE	NE	NE	NE	57	NE	NE
CDR20291_RS08615	CDR20291_1571		621	59	23	23	22	39	NE	NE	NE	NE	40	NE	NE
CDR20291_RS08620	CDR20291_1572		333	41	22	30	27	41	NE	NE	NE	U	41	U	U			BSU05270	ydzF	NE
CDR20291_RS08625	CDR20291_1573	pcp	642	72	53	45	45	67	NE	NE	NE	NE	71	U	U/NE			BSU02650	pcpA	NE
CDR20291_RS08630	CDR20291_1574		933	113	36	25	17	55	NE	NE	NE	NE	49	NE	NE
CDR20291_RS08635	CDR20291_1575		666	81	11	7	11	24	NE	NE	NE	NE	20	NE	NE
CDR20291_RS08640	CDR20291_1577		474	61	38	29	24	51	NE	NE	NE	NE	52	NE	NE
CDR20291_RS08645	CDR20291_1578		405	54	19	24	15	37	NE	NE	NE	NE	44	NE	NE
CDR20291_RS08650	CDR20291_1579		630	69	12	33	22	42	NE	NE	NE	NE	46	NE	NE			BSU28550	fadR	NE
CDR20291_RS08655	CDR20291_1580	queK	969	98	45	41	27	70	NE	NE	NE	NE	77	NE	NE
CDR20291_RS08660	CDR20291_1581		564	65	26	17	11	39	NE	NE	NE	NE	44	NE	NE
CDR20291_RS08665	CDR20291_1582	queL	690	75	25	24	18	43	NE	NE	NE	NE	55	NE	NE
CDR20291_RS08670	CDR20291_1583		729	99	45	36	51	72	NE	NE	NE	NE	81	NE	NE
CDR20291_RS08675	CDR20291_1584		675	77	33	45	35	59	NE	NE	NE	NE	64	NE	NE
CDR20291_RS08680	CDR20291_1585		837	100	57	56	34	89	NE	NE	NE	NE	91	NE	NE
CDR20291_RS08685	CDR20291_1586		672	94	67	55	44	81	NE	NE	NE	NE	83	NE	NE
CDR20291_RS08690	CDR20291_1587		1233	156	85	98	75	133	NE	NE	NE	NE	148	NE	NE
CDR20291_RS08695	CDR20291_1588	trxA	318	31	18	14	11	24	NE	NE	NE	NE	25	NE	NE			BSU28500	trxA	E
CDR20291_RS08700	CDR20291_1589	trxB	879	104	43	68	48	88	NE	NE	NE	NE	98	NE	NE
CDR20291_RS08705	CDR20291_1590		369	52	40	38	33	50	NE	NE	NE	NE	51	NE	NE
CDR20291_RS08710	CDR20291_1591		372	33	22	11	17	26	NE	NE	NE	NE	29	NE	NE
CDR20291_RS08715	CDR20291_1592		456	59	33	36	23	48	NE	NE	NE	NE	47	NE	NE
CDR20291_RS08720	CDR20291_1593	arsA	1266	161	74	103	60	131	NE	NE	NE	NE	126	NE	NE			BSU05340	ydfA	NE
CDR20291_RS08725	CDR20291_1594	agcS	1452	166	84	84	72	122	NE	NE	NE	NE	137	NE	NE			BSU18120	alsT	NE
CDR20291_RS08730	CDR20291_1595	ribH	462	49	8	3	5	12	NE	NE	NE	NE	14	NE	NE			BSU23250	ribH	NE
CDR20291_RS08735	CDR20291_1596	ribBA	1194	127	19	13	25	49	NE	NE	U	NE	41	NE	NE			BSU23260	ribA	NE
CDR20291_RS08740	CDR20291_1597	ribE	666	76	11	12	9	25	NE	NE	NE	NE	25	NE	NE			BSU23270	ribE	NE
CDR20291_RS08745	CDR20291_1598	ribD	1104	120	29	21	18	53	NE	NE	NE	NE	57	NE	NE			BSU23280	ribDG	NE
CDR20291_RS08750	CDR20291_1599	recQ	2484	301	88	63	67	148	NE	NE	NE	NE	194	NE	NE			BSU19220	recQ	NE
CDR20291_RS08755	CDR20291_1600	thiC	1302	137	34	11	20	48	NE	U	U	NE	49	NE	NE			BSU08790	thiC	NE
CDR20291_RS08760	CDR20291_1601	thiS	195	23	6	3	2	7	NE	U	NE	NE	13	NE	NE			BSU11680	thiS	NE
CDR20291_RS08765	CDR20291_1602	thiF	804	100	25	14	11	37	NE	NE	NE	NE	48	NE	NE
CDR20291_RS08770	CDR20291_1603	thiG	771	78	18	7	8	24	NE	U	U	U	25	E	E			BSU11690	thiG	NE
CDR20291_RS08775	CDR20291_1604	thiH	1104	122	19	11	8	32	NE	NE	E	NE	35	NE	NE
CDR20291_RS08780	CDR20291_1605	thiE2	690	88	9	2	6	15	NE	U	U	NE	25	NE	NE
CDR20291_RS08785	CDR20291_1606		1395	145	37	7	16	47	NE	U	U	NE	44	NE	NE			BSU03020	ycgA	NE
CDR20291_RS08790	CDR20291_1607		1368	164	95	111	72	144	NE	NE	NE	NE	154	NE	NE
CDR20291_RS08795	CDR20291_1608	mobA	528	69	36	38	36	58	NE	NE	NE	NE	64	NE	NE			BSU14260	mobA	NE
CDR20291_RS08800	CDR20291_1609		372	46	11	17	14	25	NE	NE	NE	NE	33	NE	NE
CDR20291_RS08805	CDR20291_1610		339	29	18	19	10	27	NE	NE	NE	NE	27	NE	NE
CDR20291_RS08810	CDR20291_1611	mobB	504	57	30	16	20	41	NE	NE	NE	NE	50	NE	NE			BSU29460	moaB	NE
CDR20291_RS08815	CDR20291_1612	moaA	960	121	44	54	48	92	NE	NE	NE	NE	109	NE	NE			BSU36700	moaA	NE
CDR20291_RS08820	CDR20291_1613	moaC	471	47	26	27	18	41	NE	NE	NE	NE	45	NE	NE			BSU05960	moaC	NE
CDR20291_RS08825	CDR20291_1614	moaC	432	31	12	7	12	18	NE	NE	NE	NE	21	NE	NE
CDR20291_RS08830	CDR20291_1615	codB_1	1290	155	20	20	16	50	NE	U	U	NE	46	NE	NE			BSU36470	pucI	NE
CDR20291_RS08835	CDR20291_1616		1080	107	7	13	9	25	U	NE	U	NE	24	NE	NE
CDR20291_RS08840	CDR20291_1617	apc3	1545	163	52	35	33	77	NE	U	NE	NE	94	NE	NE
CDR20291_RS08845	CDR20291_1618		543	62	16	36	27	53	NE	NE	NE	NE	50	NE	NE
CDR20291_RS08850	CDR20291_1619		285	29	17	15	12	23	NE	NE	NE	NE	21	NE	NE
CDR20291_RS08855	CDR20291_1620	plsC	765	87	25	49	27	61	NE	NE	NE	NE	72	NE	NE
CDR20291_RS08860	CDR20291_1621		267	18	4	7	10	12	NE	NE	NE	NE	13	NE	NE
CDR20291_RS08865	CDR20291_1622		810	102	43	39	24	66	NE	NE	NE	NE	69	NE	NE
CDR20291_RS08870	CDR20291_1623		282	27	8	6	8	13	NE	NE	NE	NE	12	NE	NE
CDR20291_RS08875	CDR20291_1624		255	35	23	22	17	33	NE	NE	NE	NE	35	U	U/NE
CDR20291_RS08880	CDR20291_1625		324	36	10	11	15	23	NE	NE	NE	NE	27	NE	NE
CDR20291_RS08885			195	22	16	9	13	19	NE	NE	NE	NE	21	NE	NE
CDR20291_RS08890	CDR20291_1626	nptA	1620	196	58	45	38	104	NE	U	NE	NE	103	NE	NE			BSU25420	yqeW	NE
CDR20291_RS08900			192	22	15	5	13	20	NE	NE	NE	NE	22	NE	NE
CDR20291_RS08905	CDR20291_1627		813	90	38	51	28	68	NE	NE	NE	NE	68	NE	NE			BSU01540	salA	NE
CDR20291_RS08910	CDR20291_1628		1152	141	56	42	46	95	NE	NE	NE	NE	114	NE	NE
CDR20291_RS08915	CDR20291_1629		639	80	32	26	40	56	NE	NE	NE	NE	71	NE	NE
CDR20291_RS08920	CDR20291_1630	hemE	1023	119	50	52	46	91	NE	NE	NE	NE	101	NE	NE
CDR20291_RS08925	CDR20291_1631		621	88	49	44	34	68	NE	NE	NE	NE	83	U	U/NE
CDR20291_RS08930	CDR20291_1632	yjjG	687	77	24	28	24	45	NE	NE	NE	NE	50	NE	NE			BSU07330	pynN	NE
CDR20291_RS08935	CDR20291_1633	puuR	546	53	20	19	9	34	NE	NE	NE	NE	33	NE	NE
CDR20291_RS08940	CDR20291_1634	yojA	1248	159	68	51	43	102	NE	NE	NE	NE	131	NE	NE
CDR20291_RS08945	CDR20291_1635	atoS	1995	262	117	87	89	186	NE	NE	NE	NE	234	NE	NE			BSU13530	kinE	NE
CDR20291_RS08950	CDR20291_1636	zraR	1323	168	86	55	56	112	NE	NE	NE	NE	139	NE	NE
CDR20291_RS08955	CDR20291_1637	grdG	1287	134	31	28	24	61	NE	NE	NE	NE	64	NE	NE
CDR20291_RS08960	CDR20291_1638	grdB	1308	128	26	18	12	41	NE	NE	NE	NE	45	NE	NE
CDR20291_RS08965	CDR20291_1639	feoA3	225	24	7	9	7	14	NE	NE	NE	NE	17	NE	NE
CDR20291_RS08970	CDR20291_1640	gltC	1254	167	35	16	8	53	NE	U	U	NE	59	NE	NE
CDR20291_RS08975	CDR20291_1641	add	990	124	36	18	14	54	NE	NE	NE	NE	77	NE	NE
CDR20291_RS08980	CDR20291_1642	ecsC	741	81	32	16	16	43	NE	NE	NE	NE	59	NE	NE			BSU10060	ecsC	NE
CDR20291_RS08985	CDR20291_1643	yjiM	1152	105	49	36	38	69	NE	NE	NE	NE	81	NE	NE
CDR20291_RS08990	CDR20291_1644	hgdC	756	87	27	36	21	56	NE	NE	NE	NE	66	NE	NE
CDR20291_RS08995	CDR20291_1645	cwp13	2388	251	112	116	77	186	NE	NE	NE	NE	208	NE	NE
CDR20291_RS09000			234	34	12	10	7	21	NE	NE	NE	NE	20	NE	NE
CDR20291_RS09005	CDR20291_1646		591	64	27	37	18	47	NE	NE	NE	NE	55	NE	NE
CDR20291_RS09010	CDR20291_1647		846	99	24	15	11	40	NE	NE	NE	NE	45	NE	NE
CDR20291_RS09015	CDR20291_1648		678	101	19	13	15	35	NE	NE	NE	NE	47	NE	NE
CDR20291_RS09020	CDR20291_1649		717	95	32	9	14	43	NE	NE	NE	NE	46	NE	NE
CDR20291_RS09025	CDR20291_1650		264	26	16	7	12	24	NE	NE	NE	NE	24	NE	NE			BSU08899	ygzD	NE
CDR20291_RS09030	CDR20291_1651	def1	456	46	13	12	5	20	NE	NE	U	NE	25	NE	NE
CDR20291_RS09035	CDR20291_1652	yqeB	462	65	27	23	20	45	NE	NE	NE	NE	58	NE	NE
CDR20291_RS09040	CDR20291_1653	splB	903	119	50	49	36	81	NE	NE	NE	NE	106	NE	NE
CDR20291_RS09045	CDR20291_1654		831	95	23	13	10	34	NE	NE	NE	NE	39	NE	NE
CDR20291_RS09050	CDR20291_1655		762	88	24	14	5	35	NE	NE	NE	NE	23	NE	NE
CDR20291_RS09060	CDR20291_1657	yjdF	420	34	14	6	9	21	NE	NE	NE	NE	26	NE	NE			BSU12030	yjdF	NE
CDR20291_RS09065	CDR20291_1658	ysdA	267	41	17	19	15	31	NE	NE	NE	NE	35	NE	NE			BSU28840	ysdA	NE
CDR20291_RS09070	CDR20291_1659		702	79	42	28	23	55	NE	NE	NE	NE	62	NE	NE
CDR20291_RS09075	CDR20291_1660	nudF	609	63	34	28	29	48	NE	NE	NE	NE	53	NE	NE
CDR20291_RS09080	CDR20291_1661		465	46	16	5	5	23	NE	U	NE	NE	20	NE	NE
CDR20291_RS09085	CDR20291_1662	gapA	1017	107	26	22	18	44	NE	NE	U	NE	64	NE	NE			BSU33940	gapA	E
CDR20291_RS09090	CDR20291_1663		1170	133	33	37	29	76	NE	NE	NE	NE	73	NE	NE
CDR20291_RS09095	CDR20291_1664	hgdC	4254	487	209	228	166	363	NE	NE	NE	NE	426	NE	NE
CDR20291_RS09100	CDR20291_1665	ogt2	495	60	14	17	18	31	NE	NE	NE	NE	49	NE	NE			BSU13540	ogtA	NE
CDR20291_RS09105	CDR20291_1666		378	44	13	29	21	35	NE	NE	NE	NE	38	NE	NE
CDR20291_RS09110	CDR20291_1667		441	65	28	41	23	49	NE	NE	NE	NE	48	NE	NE
CDR20291_RS09115	CDR20291_1668		1308	170	107	88	85	151	NE	NE	NE	NE	160	NE	NE			BSU20960	yopA	NE
CDR20291_RS09120	CDR20291_1669	aatB	804	81	28	16	10	42	NE	NE	U	NE	39	NE	NE
CDR20291_RS09125	CDR20291_1670	artQ	612	82	38	21	19	52	NE	NE	NE	NE	62	NE	NE
CDR20291_RS09130	CDR20291_1671	nudF	672	67	14	20	10	33	NE	NE	NE	NE	37	NE	NE
CDR20291_RS09135	CDR20291_1672	arsC	363	46	24	34	19	39	NE	NE	NE	NE	39	NE	NE			BSU32810	yusI	NE
CDR20291_RS09140	CDR20291_1673		702	81	36	31	35	62	NE	NE	NE	NE	75	NE	NE
CDR20291_RS09145	CDR20291_1674		819	92	31	27	23	56	NE	NE	NE	NE	59	NE	NE
CDR20291_RS09150	CDR20291_1675	rlmL	1149	130	10	5	2	14	U	U	E	E	1	E	E	E	strong	BSU22170	rlmKB	NE
CDR20291_RS09155	CDR20291_1676	walA	1389	176	0	0	0	0	EB	EB	EB	EB	0	EB	EB	E	strong
CDR20291_RS09160	CDR20291_1677	walR	699	83	1	0	0	1	E	E	E	E	0	E	E	E		BSU40410	walR	E
CDR20291_RS09165	CDR20291_1678	walK	1434	171	4	4	0	8	E	E	E	E	0	EB	E	E		BSU40400	walK	E
CDR20291_RS09170	CDR20291_1679	truA2	738	84	42	43	36	64	NE	NE	NE	NE	75	NE	NE			BSU01480	truA	NE
CDR20291_RS09175	CDR20291_1680	argG	1200	129	26	16	16	43	NE	NE	NE	NE	65	NE	NE			BSU29450	argG	NE
CDR20291_RS09180	CDR20291_1681		1047	106	17	6	6	24	U	U	NE	E	20	U	E
CDR20291_RS09185	CDR20291_1682	mta	1164	127	14	6	8	25	U	U	E	NE	28	U	U/NE
CDR20291_RS09190	CDR20291_1683		381	46	4	8	6	14	U	NE	NE	U	14	U	U
CDR20291_RS09195	CDR20291_1684		660	81	11	8	5	21	NE	NE	NE	NE	25	NE	NE			BSU27680	yrbG	NE
CDR20291_RS09200	CDR20291_1685		975	134	38	57	56	88	NE	NE	NE	NE	88	NE	NE
CDR20291_RS09205	CDR20291_1686		348	51	9	22	16	33	NE	NE	NE	NE	38	NE	NE
CDR20291_RS09210	CDR20291_1687	tdh	957	105	38	35	34	69	NE	NE	NE	NE	73	NE	NE
CDR20291_RS09215	CDR20291_1688		369	40	6	7	4	15	NE	NE	NE	NE	14	NE	NE
CDR20291_RS09220	CDR20291_1689		246	32	8	12	4	17	NE	NE	NE	NE	19	NE	NE
CDR20291_RS09225	CDR20291_1690		264	31	7	9	8	20	NE	NE	NE	NE	17	NE	NE
CDR20291_RS09230	CDR20291_1691	dsvA	948	86	10	3	9	18	U	U	NE	NE	21	NE	NE
CDR20291_RS09235	CDR20291_1692	cdr2	1632	156	23	16	17	44	U	U	NE	NE	48	NE	NE
CDR20291_RS09240	CDR20291_1693		918	95	41	40	38	67	NE	NE	NE	NE	79	NE	NE			BSU36160	ywqM	NE
CDR20291_RS09245	CDR20291_1694		582	64	38	27	21	52	NE	NE	NE	NE	54	NE	NE
CDR20291_RS09250	CDR20291_1695		567	59	23	22	21	42	NE	NE	NE	NE	42	NE	NE
CDR20291_RS09255	CDR20291_1696	yvjA	861	105	49	47	41	82	NE	NE	NE	NE	84	NE	NE			BSU22510	ypjC	NE
CDR20291_RS09260	CDR20291_1697		891	101	25	13	15	39	NE	U	NE	NE	37	NE	NE
CDR20291_RS09265	CDR20291_1698	cwp23	1755	210	65	48	43	105	NE	NE	NE	NE	123	NE	NE
CDR20291_RS09270	CDR20291_1699	scrR	987	126	75	80	49	110	NE	NE	NE	NE	116	NE	NE
CDR20291_RS09280	CDR20291_1700	scrB	1482	199	58	23	19	79	NE	U	U	NE	80	NE	NE			BSU38040	sacA	NE
CDR20291_RS09285	CDR20291_1701	scrK	972	118	36	22	27	61	NE	NE	NE	NE	75	NE	NE			BSU06170	ydjE	NE
CDR20291_RS09290	CDR20291_1702		603	62	14	4	10	22	NE	U	NE	NE	23	NE	NE
CDR20291_RS09295	CDR20291_1703	lysA3	1212	149	44	41	44	83	NE	NE	NE	NE	109	NE	NE
CDR20291_RS09305	CDR20291_1704	mdtG2	972	105	31	30	25	55	NE	NE	NE	NE	69	NE	NE			BSU31480	yuxJ	NE
CDR20291_RS09310	CDR20291_1705	blaI	378	33	8	18	19	24	NE	NE	NE	NE	27	NE	NE
CDR20291_RS09315	CDR20291_1706	regB	660	108	53	38	41	77	NE	NE	NE	NE	93	NE	NE
CDR20291_RS09320	CDR20291_1707		342	37	13	5	7	19	NE	NE	NE	NE	25	NE	NE
CDR20291_RS09325	CDR20291_1708		414	55	24	18	17	37	NE	NE	NE	NE	46	NE	NE
CDR20291_RS09330	CDR20291_1709	pspA	642	70	3	2	4	7	U	E	E	U	6	E	E	Ambig		BSU10340	phoE	NE
CDR20291_RS09335	CDR20291_1710	ytfP	1254	149	34	52	28	77	NE	NE	NE	NE	89	NE	NE
CDR20291_RS09340	CDR20291_1711	cmk	651	81	2	10	4	13	E	E	U	U	10	E	E	Ambig		BSU22890	cmk	E
CDR20291_RS09345	CDR20291_1712	plsC	597	74	0	0	0	0	E	E	E	E	1	E	E	E	strong	BSU09540	plsC	E
CDR20291_RS09350	CDR20291_1713	ispH	840	95	0	1	0	1	E	E	E	E	1	E	E	E		BSU25160	ispH	E
CDR20291_RS09355	CDR20291_1714	VP1164	1155	141	27	47	38	77	NE	NE	NE	NE	103	NE	NE
CDR20291_RS09360	CDR20291_1715	ade	1698	183	20	35	26	65	NE	NE	NE	NE	87	NE	NE			BSU14520	adeC	NE
CDR20291_RS09365	CDR20291_1716	bcp	465	43	15	12	14	27	NE	NE	NE	NE	33	NE	NE			BSU08720	ygaF	NE
CDR20291_RS09370	CDR20291_1717		744	96	36	34	19	56	NE	NE	NE	NE	73	NE	NE
CDR20291_RS09375	CDR20291_1718		2688	260	96	108	118	199	NE	NE	NE	NE	229	NE	NE			BSU15650	atcL	NE
CDR20291_RS09380	CDR20291_1719	metY	1266	129	58	43	44	90	NE	NE	NE	NE	105	NE	NE
CDR20291_RS09385	CDR20291_1720	metA	891	102	41	37	43	71	NE	NE	NE	NE	91	NE	NE			BSU21910	metA	NE
CDR20291_RS09390	CDR20291_1721	mucS	444	47	31	21	16	40	NE	NE	NE	NE	45	NE	NE			BSU21700	ypoP	NE
CDR20291_RS09395	CDR20291_1722	ftsH1	1818	177	82	81	71	130	NE	NE	NE	NE	144	NE	NE
CDR20291_RS09400	CDR20291_1723	kpdD	2703	316	156	149	118	231	NE	NE	NE	NE	240	NE	NE
CDR20291_RS09405	CDR20291_1724	kpdE	699	77	22	43	28	55	NE	NE	NE	NE	68	NE	NE
CDR20291_RS09410	CDR20291_1725	corA	957	121	52	45	40	80	NE	NE	NE	NE	104	NE	NE			BSU08000	mgtQ	NE
CDR20291_RS09415	CDR20291_1726		156	17	2	6	9	11	S	S	S	S	15	S	S
CDR20291_RS09420	CDR20291_1727	aroF	1014	90	32	42	22	59	NE	NE	NE	NE	72	NE	NE
CDR20291_RS09425	CDR20291_1728	aroB	1065	133	65	33	24	79	NE	NE	NE	NE	94	NE	NE			BSU22700	aroB	NE
CDR20291_RS09430	CDR20291_1729	aroA	1314	156	68	52	51	115	NE	NE	NE	NE	131	NE	NE			BSU22600	aroE	E
CDR20291_RS09435	CDR20291_1730	aroC	1080	101	36	33	30	66	NE	NE	NE	NE	80	NE	NE			BSU22710	aroF	E
CDR20291_RS09440	CDR20291_1731	pheA	1197	133	58	72	53	107	NE	NE	NE	NE	119	NE	NE			BSU27900	pheA	NE
CDR20291_RS09445	CDR20291_1732	aroE	810	109	61	48	42	87	NE	NE	NE	NE	99	NE	NE			BSU25660	aroEB	NE
CDR20291_RS09450	CDR20291_1733	aroK	534	68	22	24	28	47	NE	NE	NE	NE	62	NE	NE			BSU03150	aroK	E
CDR20291_RS09455	CDR20291_1734	tyrC	840	101	37	38	33	66	NE	NE	NE	NE	77	NE	NE			BSU22610	tyrA	NE
CDR20291_RS09460	CDR20291_1735	yliE	1482	196	108	88	72	153	NE	NE	NE	NE	168	NE	NE
CDR20291_RS09465	CDR20291_1736		3438	421	178	161	158	306	NE	NE	NE	NE	351	NE	NE
CDR20291_RS09470	CDR20291_1737	yebE	747	96	42	33	26	67	NE	NE	NE	NE	77	NE	NE
CDR20291_RS09475	CDR20291_1738		321	35	5	13	8	19	NE	NE	NE	NE	25	NE	NE
CDR20291_RS09480			1542	164	27	10	8	36	NE	E	E	U	32	NE	U/NE
CDR20291_RS09490	CDR20291_1741		282	29	1	4	1	6	U	NE	U	NE	8	NE	NE
CDR20291_RS09495	CDR20291_1742	ybl78	1023	109	16	11	3	25	U	U	U	E	18	E	E
CDR20291_RS09500			486	31	1	0	1	2	U	EB	U	U	2	E	E
CDR20291_RS09510	CDR20291_1744		1881	80	1	3	1	4	U	U	U	U	6	U	U	E		BSU21660	sprA	NE
CDR20291_RS09515	CDR20291_1745		354	16	1	0	1	2	U	EB	U	U	0	E	E	E
CDR20291_RS09520	CDR20291_1746		300	11	1	2	0	3	NE	NE	EB	NE	3	NE	NE
CDR20291_RS09525	CDR20291_1747		369	9	1	0	0	1	NE	EB	U	NE	1	NE	NE	E
CDR20291_RS09530			189	11	3	9	8	10	S	S	S	S	10	S	S
CDR20291_RS09535	CDR20291_1748		693	44	5	5	15	17	U	NE	NE	NE	28	NE	NE
CDR20291_RS09540	CDR20291_1749		918	45	8	15	9	24	U	NE	U	NE	25	NE	NE
CDR20291_RS09545	CDR20291_1750	potA3	927	39	8	4	1	10	NE	U	U	NE	12	U	U/NE	E
CDR20291_RS09550	CDR20291_1751		786	43	9	9	3	16	NE	NE	U	NE	18	NE	NE
CDR20291_RS09555	CDR20291_1752		780	47	9	5	3	13	NE	U	U	NE	19	NE	NE	E
CDR20291_RS09560	CDR20291_1753		462	27	15	5	6	17	NE	NE	NE	NE	18	NE	NE
CDR20291_RS09565	CDR20291_1754		414	16	2	1	2	4	NE	U	NE	NE	4	NE	NE
CDR20291_RS09570	CDR20291_1755		453	19	2	3	0	5	NE	NE	EB	NE	3	NE	NE	E
CDR20291_RS09575	CDR20291_1756		462	20	3	0	1	3	NE	EB	NE	U	3	NE	U/NE	E
CDR20291_RS09580	CDR20291_1757		291	2	0	0	0	0	S	S	S	S	0	S	S	E
CDR20291_RS09585	CDR20291_1758		1446	35	2	1	1	3	U	U	U	U	3	U	U	E
CDR20291_RS09590	CDR20291_1759		291	8	3	2	2	4	NE	U	NE	NE	5	NE	NE
CDR20291_RS09595	CDR20291_1760	relB	279	10	0	2	0	2	EB	NE	EB	NE	4	NE	NE	E
CDR20291_RS09600	CDR20291_1761		399	19	0	0	0	0	EB	EB	EB	EB	0	EB	EB
CDR20291_RS09605	CDR20291_1762		735	32	5	0	1	6	NE	EB	U	U	4	U	U	E
CDR20291_RS09610	CDR20291_1763	dnaI	864	31	3	3	1	7	U	U	U	NE	4	U	U/NE			BSU28980	dnaI	NE
CDR20291_RS09615			195	9	0	1	0	1	EB	S	S	S	1	S	S
CDR20291_RS09620	CDR20291_1764		366	18	1	5	1	7	NE	NE	NE	NE	6	NE	NE
CDR20291_RS09630	CDR20291_1765		378	12	3	2	0	4	NE	U	EB	NE	3	U	U/NE
CDR20291_RS09635			282	7	2	1	0	2	NE	U	U	NE	0	EB	EB
CDR20291_RS09640	CDR20291_1766	yodD	849	26	3	0	3	6	U	EB	NE	NE	8	NE	NE			BSU18850	yobD	NE
CDR20291_RS09650			306	10	1	1	0	1	NE	NE	EB	NE	0	EB	EB
CDR20291_RS09655	CDR20291_1768		1245	29	4	1	0	5	U	U	EB	U	2	U	U	E
CDR20291_RS09660	CDR20291_1769		654	15	1	0	0	1	NE	EB	EB	NE	1	NE	NE	E
CDR20291_RS09665	CDR20291_1770	virE	1359	28	0	1	1	2	EB	U	U	U	1	U	U	Ambig
CDR20291_RS09670			168	1	0	0	0	0	S	S	S	S	1	S	S
CDR20291_RS09675	CDR20291_1771	tnpX	1653	61	13	18	14	32	U	NE	NE	NE	40	NE	NE
CDR20291_RS09680			456	26	4	10	3	14	NE	NE	NE	NE	12	NE	NE
CDR20291_RS09685	CDR20291_1772		1674	90	17	42	18	51	NE	NE	U	NE	45	U	U/NE
CDR20291_RS09690			174	8	1	1	0	2	U	U	U	NE	1	U	U/NE
CDR20291_RS09695			243	13	0	0	0	0	EB	EB	EB	E	4	NE	E
CDR20291_RS09700	CDR20291_1773	phyR	438	16	0	1	1	2	EB	NE	U	NE	1	U	U/NE	E
CDR20291_RS09705	CDR20291_1774	rlmN	984	74	24	37	26	53	NE	NE	NE	NE	48	NE	NE
CDR20291_RS09710			186	17	1	7	1	8	NE	NE	NE	NE	3	NE	NE
CDR20291_RS09720	CDR20291_1775		711	45	23	28	21	37	NE	NE	NE	NE	41	NE	NE
CDR20291_RS09725			174	7	2	1	4	4	NE	NE	NE	NE	6	NE	NE
CDR20291_RS09735	CDR20291_1776		312	17	1	1	0	2	NE	U	EB	NE	3	NE	NE
CDR20291_RS09745			273	15	2	2	2	6	U	NE	NE	NE	5	NE	NE
CDR20291_RS09750	CDR20291_1777		378	16	7	8	6	12	NE	NE	NE	NE	10	NE	NE
CDR20291_RS09755	CDR20291_1778		435	17	2	3	3	6	NE	NE	NE	NE	10	NE	NE	E
CDR20291_RS09760	CDR20291_1779	vmrA	1302	53	14	25	14	37	NE	NE	NE	NE	34	NE	NE
CDR20291_RS09765	CDR20291_1780		807	25	4	3	2	7	NE	U	U	NE	7	NE	NE
CDR20291_RS09770			189	7	0	0	0	0	EB	S	S	EB	1	S	EB
CDR20291_RS09775	CDR20291_1781		342	8	0	0	0	0	EB	EB	U	EB	0	EB	EB	E
CDR20291_RS09780	CDR20291_1782		297	8	0	0	1	1	EB	EB	NE	NE	0	EB	EB	E
CDR20291_RS09785			144	11	8	6	3	11	S	S	S	S	9	S	S
CDR20291_RS09790	CDR20291_1784		1581	43	4	3	1	8	U	U	U	U	5	U	U	E
CDR20291_RS09795	CDR20291_1785		645	18	0	3	1	4	EB	U	U	NE	2	NE	NE
CDR20291_RS09800	CDR20291_1786	virE	1338	41	3	1	1	5	U	U	U	U	4	U	U	E
CDR20291_RS09805			198	9	0	0	0	0	EB	EB	S	EB	2	S	EB
CDR20291_RS09810	CDR20291_1788	tnpX	1671	52	7	11	11	22	U	NE	NE	U	20	NE	U/NE	E
CDR20291_RS09820	CDR20291_1789		864	68	4	12	7	19	U	NE	NE	NE	25	NE	NE
CDR20291_RS09825			261	21	4	8	5	11	U	NE	NE	NE	9	NE	NE
CDR20291_RS09830			390	28	9	6	1	14	NE	NE	U	NE	7	NE	NE
CDR20291_RS09835	CDR20291_1790		2430	186	12	11	4	25	U	U	U	U	29	E	E
CDR20291_RS09840	CDR20291_1791		2133	165	18	14	5	31	NE	U	U	NE	20	U	U/NE
CDR20291_RS09845			240	8	1	1	0	1	U	U	U	U	2	NE	U/NE
CDR20291_RS09850	CDR20291_1792	traB	1542	105	10	6	4	18	U	U	U	NE	15	U	U/NE
CDR20291_RS09855	CDR20291_1793	topB-like	1707	131	8	6	12	24	E	U	U	NE	20	E	E	E
CDR20291_RS09860	CDR20291_1794		804	70	20	23	18	40	NE	NE	NE	NE	57	NE	NE
CDR20291_RS09865	CDR20291_1795		8730	634	69	44	30	124	U	U	U	U	115	U	U
CDR20291_RS09870	CDR20291_1796		660	50	8	5	3	13	NE	U	NE	NE	15	NE	NE
CDR20291_RS09875			231	19	5	10	14	18	NE	NE	NE	NE	19	NE	NE
CDR20291_RS09880	CDR20291_1797		1623	184	97	105	87	147	NE	NE	NE	NE	165	NE	NE
CDR20291_RS09885	CDR20291_1798		1068	114	57	72	52	88	NE	NE	NE	NE	95	NE	NE
CDR20291_RS09890			462	39	19	14	11	31	NE	NE	NE	NE	33	NE	NE
CDR20291_RS09895	CDR20291_1799		807	95	38	48	39	69	NE	NE	NE	NE	82	NE	NE
CDR20291_RS09900	CDR20291_1800		1332	111	15	11	11	32	U	U	NE	NE	32	NE	NE	Ambig
CDR20291_RS09905			351	24	1	2	2	4	U	NE	NE	NE	7	NE	NE
CDR20291_RS09910	CDR20291_1801	scsD	1158	106	9	6	13	27	NE	U	U	NE	36	NE	NE
CDR20291_RS09915	CDR20291_1802		891	98	28	5	13	41	NE	NE	NE	NE	36	NE	NE
CDR20291_RS09920	CDR20291_1803	vexP1	1278	155	30	11	14	50	U	E	E	NE	51	NE	NE			BSU03740	yclI	NE
CDR20291_RS09925	CDR20291_1804	vexP2	657	79	12	4	6	17	U	E	U	E	25	NE	E			BSU03730	yclH	NE
CDR20291_RS09930	CDR20291_1805	vexP3	1377	164	23	16	19	49	NE	E	U	U	70	NE	U/NE
CDR20291_RS09935	CDR20291_1806	vncR	654	81	37	56	37	71	NE	NE	NE	NE	80	U	U/NE
CDR20291_RS09940	CDR20291_1807	vncS	1320	168	59	40	42	100	NE	NE	U	NE	115	NE	NE
CDR20291_RS09945	CDR20291_1808		411	28	8	2	5	9	NE	U	U	NE	9	NE	NE
CDR20291_RS09950			153	14	0	1	0	1	EB	S	EB	S	0	EB	EB
CDR20291_RS09960	CDR20291_1739		4923	521	290	243	214	413	NE	NE	NE	NE	459	NE	NE
CDR20291_RS09965	CDR20291_1810		348	32	5	3	2	10	NE	NE	NE	NE	16	NE	NE
CDR20291_RS09970	CDR20291_1811		1050	105	13	9	6	21	NE	NE	U	NE	27	NE	NE			BSU30595	ytlA	NE
CDR20291_RS09975	CDR20291_1812		735	75	38	36	28	55	NE	NE	NE	NE	69	NE	NE			BSU03160	ycgJ	NE
CDR20291_RS09980	CDR20291_1813		492	54	10	16	11	28	NE	NE	NE	NE	30	NE	NE
CDR20291_RS09985	CDR20291_1814		384	47	25	19	19	34	NE	NE	NE	NE	36	NE	NE
CDR20291_RS09990	CDR20291_1815	XK27_776	384	36	18	20	4	24	NE	NE	U	NE	26	NE	NE			BSU29770	ytxH	NE
CDR20291_RS09995	CDR20291_1816		351	53	38	29	36	47	NE	NE	NE	NE	50	NE	NE
CDR20291_RS10000	CDR20291_1817		459	49	26	23	14	32	NE	NE	NE	NE	35	NE	NE
CDR20291_RS10005	CDR20291_1818		789	93	30	33	27	59	NE	NE	NE	NE	57	NE	NE
CDR20291_RS10010	CDR20291_1819	comEB	438	50	10	12	5	17	NE	NE	U	NE	19	NE	NE			BSU25580	comEB	NE
CDR20291_RS10015	CDR20291_1821		510	38	8	2	3	12	NE	NE	U	NE	3	U	U/NE			BSU26350	sknR	E
CDR20291_RS10020	CDR20291_1824	ytlD	801	108	9	13	12	32	U	NE	NE	NE	30	NE	NE			BSU30620	ytlD	NE
CDR20291_RS10025	CDR20291_1826		1599	200	40	14	12	57	NE	E	E	NE	43	NE	NE			BSU25770	spoIVCA	NE
CDR20291_RS10030	CDR20291_1827		177	27	2	1	2	5	U	NE	NE	NE	4	U	U/NE
CDR20291_RS10035	CDR20291_1828	eutG	1131	138	20	18	10	43	NE	NE	NE	NE	38	NE	NE
CDR20291_RS10040	CDR20291_1829	pduU	351	40	17	15	10	25	NE	NE	NE	NE	37	NE	NE
CDR20291_RS10045	CDR20291_1830	eutP	450	58	14	17	9	29	NE	NE	NE	NE	46	NE	NE
CDR20291_RS10050	CDR20291_1831	eutV	576	62	21	19	14	35	NE	NE	NE	NE	51	NE	NE
CDR20291_RS10055	CDR20291_1832	eutW	1410	189	100	122	101	161	NE	NE	NE	NE	175	NE	NE
CDR20291_RS10060	CDR20291_1833	eutA	1434	162	27	22	22	48	NE	NE	NE	NE	66	NE	NE
CDR20291_RS10065	CDR20291_1834	eutB	1365	129	15	5	12	30	NE	U	U	NE	35	NE	NE
CDR20291_RS10070	CDR20291_1835	eutC	882	94	15	8	6	24	NE	U	U	NE	27	NE	NE
CDR20291_RS10075	CDR20291_1836	eutL	654	52	9	4	2	13	NE	U	NE	NE	10	NE	NE	Ambig
CDR20291_RS10085	CDR20291_1838	eutE	1470	145	23	10	16	39	NE	U	NE	NE	28	U	U/NE
CDR20291_RS10090	CDR20291_1839	eutM	288	26	2	2	2	4	U	U	U	E	5	NE	E	E
CDR20291_RS10095	CDR20291_1840	eutT	762	88	11	7	9	20	E	E	NE	NE	15	NE	NE
CDR20291_RS10100	CDR20291_1841	eutD	630	64	8	12	3	21	NE	NE	U	NE	19	NE	NE
CDR20291_RS10105	CDR20291_1842		726	94	5	9	1	15	U	U	E	NE	9	NE	NE	Ambig
CDR20291_RS10110	CDR20291_1843	eutN	273	20	3	1	0	4	NE	NE	EB	NE	2	NE	NE
CDR20291_RS10115	CDR20291_1844		552	79	14	7	6	23	NE	NE	NE	NE	26	NE	NE
CDR20291_RS10120	CDR20291_1845	eutH	1092	124	23	13	14	41	NE	NE	U	NE	31	NE	NE			BSU39450	yxeR	NE
CDR20291_RS10125	CDR20291_1846	eutQ	474	56	15	12	5	26	NE	NE	U	NE	21	NE	NE
CDR20291_RS10135	CDR20291_1847		522	64	52	45	35	62	NE	NE	NE	NE	63	NE	NE
CDR20291_RS10140	CDR20291_1848		1176	123	18	10	10	32	NE	U	U	NE	23	NE	NE
CDR20291_RS10145	CDR20291_1849	ydaH	1539	182	36	5	16	50	NE	E	U	NE	53	NE	NE
CDR20291_RS10150	CDR20291_1850		1203	139	23	3	13	35	NE	E	NE	NE	42	NE	NE
CDR20291_RS10155	CDR20291_1825		600	68	17	2	4	21	NE	U	NE	NE	19	NE	NE
CDR20291_RS10160	CDR20291_1851		1359	172	29	15	10	48	NE	NE	U	NE	40	NE	NE
CDR20291_RS10165	CDR20291_1852	ompA	633	71	14	5	5	22	NE	U	NE	NE	25	NE	NE	Ambig
CDR20291_RS10170	CDR20291_1853	cbpE	1158	128	48	67	36	94	NE	NE	NE	NE	106	NE	NE
CDR20291_RS10175	CDR20291_1854	lexA	636	67	5	6	2	7	E	E	E	E	8	E	E	E	strong	BSU17850	lexA	NE
CDR20291_RS10180	CDR20291_1855		1128	120	29	41	22	59	NE	NE	NE	NE	63	NE	NE
CDR20291_RS10185	CDR20291_1856		846	128	62	87	52	104	NE	NE	NE	NE	107	NE	NE
CDR20291_RS10190	CDR20291_1857		372	51	13	35	22	40	NE	NE	NE	NE	41	NE	NE
CDR20291_RS10195	CDR20291_1858	spoVS	261	23	4	8	3	12	NE	NE	NE	NE	12	NE	NE			BSU16980	desH	NE
CDR20291_RS10200	CDR20291_1859	accA	945	98	7	17	11	33	U	NE	NE	NE	23	NE	NE	E		BSU29200	accA	E
CDR20291_RS10205	CDR20291_1860	accD	855	79	9	25	10	37	NE	NE	NE	NE	22	NE	NE	E		BSU29210	accD	E
CDR20291_RS10210	CDR20291_1861	accC	1362	154	21	40	14	54	U	U	E	U	39	NE	U/NE	E		BSU24340	accC	E
CDR20291_RS10215	CDR20291_1862	accB	453	48	5	14	2	18	NE	NE	U	NE	10	NE	NE	E	moderate	BSU24350	accB	E
CDR20291_RS10220	CDR20291_1863		447	64	18	6	8	23	NE	NE	NE	NE	27	NE	NE
CDR20291_RS10225			279	36	17	9	17	23	NE	NE	NE	NE	28	NE	NE
CDR20291_RS10230	CDR20291_1864		732	83	23	27	24	51	NE	NE	NE	NE	56	NE	NE
CDR20291_RS10235	CDR20291_1865	trmB	645	63	16	18	14	33	NE	NE	NE	NE	33	NE	NE			BSU29900	trmB	NE
CDR20291_RS10240	CDR20291_1866	nfuA	321	31	9	17	6	19	NE	NE	NE	NE	21	NE	NE
CDR20291_RS10245	CDR20291_1867		426	26	7	11	3	14	NE	NE	NE	NE	11	NE	NE
CDR20291_RS10250	CDR20291_1868		462	49	12	15	9	26	NE	NE	NE	NE	23	NE	NE
CDR20291_RS10255	CDR20291_1869		834	101	29	17	22	47	NE	NE	NE	NE	54	NE	NE
CDR20291_RS10260	CDR20291_1870		687	82	12	6	5	17	NE	NE	NE	NE	29	NE	NE	Ambig		BSU14360	yknY	NE
CDR20291_RS10265	CDR20291_1871		2478	313	76	46	40	114	NE	U	NE	NE	100	NE	NE
CDR20291_RS10270	CDR20291_1872		1353	173	42	34	40	79	NE	NE	NE	NE	88	NE	NE
CDR20291_RS10275	CDR20291_1873	yvjA	861	95	56	50	25	80	NE	NE	NE	NE	89	NE	NE
CDR20291_RS10280	CDR20291_1874		558	68	17	12	7	29	NE	NE	NE	NE	28	NE	NE			BSU18530	yoaA	NE
CDR20291_RS10285	CDR20291_1875	nhaR	888	114	30	29	26	58	NE	NE	NE	NE	53	NE	NE			BSU26630	czcR	NE
CDR20291_RS10290	CDR20291_1876		1200	125	76	88	57	114	NE	NE	NE	NE	118	NE	NE
CDR20291_RS10295	CDR20291_1877		2556	322	75	47	50	127	NE	NE	NE	NE	133	NE	NE
CDR20291_RS10300	CDR20291_1878		687	76	19	8	10	26	NE	NE	NE	NE	38	NE	NE
CDR20291_RS10305	CDR20291_1879		909	112	32	9	13	45	NE	U	U	NE	46	NE	NE
CDR20291_RS10310	CDR20291_1880	CDR2291_188	672	85	22	11	12	38	NE	NE	NE	NE	36	NE	NE
CDR20291_RS10315	CDR20291_1881	cprA	1065	119	59	58	35	93	NE	NE	NE	NE	106	NE	NE
CDR20291_RS10320	CDR20291_1882		687	89	36	37	31	62	NE	NE	NE	NE	69	NE	NE
CDR20291_RS10325	CDR20291_1883		1032	129	38	21	22	65	NE	U	NE	NE	65	NE	NE
CDR20291_RS10330	CDR20291_1884		666	80	23	12	6	34	NE	NE	NE	NE	36	NE	NE
CDR20291_RS10335	CDR20291_1885		2418	316	72	67	49	141	NE	NE	NE	NE	162	NE	NE
CDR20291_RS10340	CDR20291_1886		792	73	9	26	26	41	NE	NE	NE	NE	49	NE	NE
CDR20291_RS10345	CDR20291_1887		588	56	7	30	17	34	NE	NE	NE	NE	33	NE	NE
CDR20291_RS10350	CDR20291_1888		1392	164	28	23	15	56	NE	NE	NE	NE	47	NE	NE
CDR20291_RS10355	CDR20291_1889		1299	136	34	12	11	45	NE	NE	U	NE	47	NE	NE
CDR20291_RS10360	CDR20291_1890		876	111	22	20	16	45	NE	NE	NE	NE	49	NE	NE
CDR20291_RS10365	CDR20291_1891	ydfK	687	91	41	35	22	68	NE	NE	NE	NE	63	NE	NE			BSU05450	ydfK	NE
CDR20291_RS10370	CDR20291_1892	proX	534	64	17	41	27	50	NE	NE	NE	NE	50	NE	NE
CDR20291_RS10375	CDR20291_1893		633	77	44	43	36	62	NE	NE	NE	NE	61	NE	NE
CDR20291_RS10380	CDR20291_1894		1080	118	25	19	16	40	U	NE	NE	NE	43	NE	NE
CDR20291_RS10385	CDR20291_1895	ytjP	1347	142	56	79	45	104	NE	NE	NE	NE	109	NE	NE			BSU29980	ytjP	NE
CDR20291_RS10390	CDR20291_1896	ynbB	1281	139	39	50	39	81	NE	NE	NE	NE	70	NE	NE			BSU17440	efpB	NE
CDR20291_RS10395	CDR20291_1897	hfq	261	35	25	26	20	33	NE	NE	NE	NE	34	NE	NE			BSU17340	hfq	NE
CDR20291_RS10400	CDR20291_1898	miaA	936	102	16	16	18	35	U	U	NE	NE	27	NE	NE			BSU17330	miaA	NE
CDR20291_RS10405	CDR20291_1899	mutL	1968	240	101	117	101	180	NE	NE	NE	NE	199	NE	NE			BSU17050	mutL	NE
CDR20291_RS10410	CDR20291_1900	mutS	2844	359	169	196	142	276	NE	NE	NE	NE	300	NE	NE			BSU17040	mutS	NE
CDR20291_RS10415	CDR20291_1901	tauB	735	89	41	53	26	66	NE	NE	NE	NE	64	NE	NE			BSU30610	ytlC	NE
CDR20291_RS10420	CDR20291_1902	M1-596	1014	98	32	43	14	59	NE	NE	NE	NE	54	NE	NE			BSU30595	ytlA	NE
CDR20291_RS10425	CDR20291_1903	tauC	771	98	51	60	55	84	NE	NE	NE	NE	88	NE	NE
CDR20291_RS10430	CDR20291_1904		291	26	14	14	9	21	NE	NE	NE	NE	21	NE	NE			BSU24810	yqgV	NE
CDR20291_RS10435			177	24	12	6	4	14	NE	NE	NE	NE	15	NE	NE
CDR20291_RS10440	CDR20291_1905		357	39	3	3	7	10	NE	NE	NE	NE	10	NE	NE
CDR20291_RS10445	CDR20291_1906		1119	140	100	88	80	124	NE	NE	NE	NE	132	NE	NE	E
CDR20291_RS10460	CDR20291_1908	nudL	612	73	45	22	30	55	NE	NE	NE	NE	65	NE	NE
CDR20291_RS10465	CDR20291_1909		339	43	26	32	33	39	NE	NE	NE	NE	43	U	U/NE
CDR20291_RS10470	CDR20291_1910	miaB	1437	140	44	56	31	87	NE	NE	NE	NE	83	NE	NE			BSU17010	miaB	NE
CDR20291_RS10475	CDR20291_1911	cwp28	1437	186	34	17	12	56	NE	U	E	NE	63	NE	NE
CDR20291_RS10480	CDR20291_1912	trpP	552	74	19	18	16	38	NE	NE	NE	NE	44	NE	NE			BSU10010	trpP	NE
CDR20291_RS10485	CDR20291_1913		270	44	9	7	14	25	NE	NE	NE	NE	23	NE	NE
CDR20291_RS10490	CDR20291_1914		486	62	32	20	26	47	NE	NE	NE	NE	47	NE	NE
CDR20291_RS10500	CDR20291_1914B		177	24	13	8	16	19	NE	NE	NE	NE	22	NE	NE	E
CDR20291_RS10505	CDR20291_1915	cspC	201	21	8	5	10	15	U	U	NE	NE	13	NE	NE
CDR20291_RS10510			279	33	12	16	7	23	NE	NE	NE	NE	26	NE	NE
CDR20291_RS10515			183	21	1	1	2	4	U	U	NE	NE	7	NE	NE
CDR20291_RS10520	CDR20291_1916		846	110	51	39	43	78	NE	NE	NE	NE	102	NE	NE
CDR20291_RS10525	CDR20291_1917		165	14	7	10	9	12	NE	NE	NE	NE	14	NE	NE
[truncated: 1,717 more rows]
